# Supplementary material for: Δ-Bis[(S)-2-(4-isopropyl-4,5-di­hydro­oxazol-2-yl)phenolato-κ2N,O1](1,10-phenanthroline-κ2N,N′)ruthenium(III) hexa­fluorido­phosphate
Source: IUCrdata. 2024 Sep 17;9(Pt 9):x240893. doi: 10.1107/S2414314624008939 (PMC11451036; doi:10.1107/S2414314624008939)
Supplement: Supplementary file 1 [file x-09-x240893-sup1.cif]

##############################################################################
#                                                                            #
# This CIF contains the data for a data article accepted for                 #
# publication in IUCrData. It conforms to the requirements of                #
# Notes for Authors for IUCrData, and has been                               #
# peer reviewed under the auspices of IUCrData.                              #
#                                                                            #
# Full details of the Crystallographic Information File format               #
# are given in the paper "The Crystallographic Information File (CIF):       #
# a New Standard Archive File for Crystallography" by S. R. Hall, F. H.      #
# Allen and I. D. Brown [Acta Cryst. (1991), A47, 655-685].                  #
#                                                                            #
# The current version of the core CIF dictionary is obtainable from          #
# ftp://ftp.iucr.org/pub/cif_core.dic.                                       #
#                                                                            #
# Software is freely available for graphical display of the structure(s)     #
# in this CIF. For information consult the CIF software page                 #
# http://www.iucr.org/resources/cif/software.                                #
#                                                                            #
# This file may be used for bona fide research purposes within the           #
# scientific community so long as proper attribution is given to the data    # 
# article from which it was obtained.                                        #
#                                                                            #
##############################################################################
data_I
_audit_creation_method     'SHELXL-2019/3'
_journal_date_recd_electronic     2024-09-05
_journal_date_accepted     2024-09-12
_journal_name_full     'IUCrData'
_journal_year     2024
_journal_volume     9
_journal_issue      1
_journal_page_first     0
_journal_page_last     0
_journal_paper_category     HM
_journal_paper_doi     10.1107/S2414314624008939
_journal_coeditor_code     WM4221
_publ_contact_author_name     'Kelani, Monsuru.'
_publ_contact_author_address
;
Department of Chemical Sciences, University of Johannesburg, Auckland Park,
 Johannesburg 2006, South Africa
;
_publ_contact_author_email     'mansieurkelani@gmail.com'
_publ_contact_author_fax     ' '
_publ_contact_author_phone     '+27635300268'
_publ_section_title
;\
\D-Bis[(<i>S</i>)-2-(4-isopropyl-4,5-dihydrooxazol-2-yl)phenolato-\
\k^2^<i>N</i>,<i>O</i>^1^](1,10-phenanthroline-\k^2^<i>N</i>,<i>N</i>')\
ruthenium(III) hexafluoridophosphate
;
_publ_section_title_footnote     .
loop_
    _publ_author_name
    _publ_author_address
    'Kelani, Monsuru T.'
;
Department of Chemical Sciences, University of Johannesburg, Auckland Park,
 2006, Johannesburg, South Africa
;
    'Muller, Alfred'
;
Department of Chemical Sciences, University of Johannesburg, Auckland Park,
 2006, Johannesburg, South Africa
;
    'Lammertsma, Koop'
;
Department of Chemical Sciences, University of Johannesburg, Auckland Park,
 2006, Johannesburg, South Africa
;
_publ_section_synopsis
;
The title compound is an example for a chiral-at-metal complex, with the
Ru^III^ atom having an octahedral coordination environment by three bidentate
ligands.
;
_chemical_name_systematic
;\
\D-Bis[(<i>S</i>)-2-(4-isopropyl-4,5-dihydrooxazol-2-yl)phenolato-\
\k^2^<i>N</i>,<i>O</i>^1^](1,10-phenanthroline-\k^2^<i>N</i>,<i>N</i>')\
ruthenium(III) hexafluoridophosphate
;
_chemical_name_common     ?
_chemical_formula_moiety     'C36 H36 N4 O4 Ru +, F6 P -'
_chemical_formula_sum     'C36 H36 F6 N4 O4 P Ru'
_chemical_formula_iupac     '[Ru (C12 H14 N O2)2 (C12 H8 N2)] P F6'
_chemical_formula_weight     834.73
_chemical_melting_point     ?
_chemical_absolute_configuration     rmad
_space_group_crystal_system     tetragonal
_space_group_name_H-M_alt     'P 41 21 2'
_space_group_name_Hall     'P 4abw 2nw'
loop_
    _space_group_symop_operation_xyz
    'x, y, z'
    '-y+1/2, x+1/2, z+1/4'
    'y+1/2, -x+1/2, z+3/4'
    'x+1/2, -y+1/2, -z+3/4'
    '-x+1/2, y+1/2, -z+1/4'
    '-x, -y, z+1/2'
    'y, x, -z'
    '-y, -x, -z+1/2'
_cell_length_a     15.3094(13)
_cell_length_b     15.3094(13)
_cell_length_c     15.315(2)
_cell_angle_alpha     90
_cell_angle_beta     90
_cell_angle_gamma     90
_cell_volume     3589.5(8)
_cell_formula_units_Z     4
_cell_measurement_reflns_used     8341
_cell_measurement_theta_min     2.30
_cell_measurement_theta_max     20.43
_cell_measurement_temperature     173(2)
_exptl_crystal_description     'cuboid'
_exptl_crystal_colour     'purple'
_exptl_crystal_size_max     0.455
_exptl_crystal_size_mid     0.430
_exptl_crystal_size_min     0.420
_exptl_crystal_density_diffrn     1.545
_exptl_crystal_density_meas     ?
_exptl_crystal_density_method     ?
_exptl_crystal_F_000     1700
_exptl_absorpt_coefficient_mu     0.558
_exptl_absorpt_correction_type     multi-scan
_exptl_absorpt_process_details
;
(<i>SADABS</i>; Krause <i>et al.</i>,  2015)
;
_exptl_absorpt_correction_T_min     0.6378
_exptl_absorpt_correction_T_max     0.7457
_diffrn_ambient_temperature     173(2)
_diffrn_source     sealed-tube
_diffrn_radiation_type     MoK\a
_diffrn_radiation_wavelength     0.71073
_diffrn_radiation_monochromator     triumph
_diffrn_measurement_device_type     'Bruker APEXII CCD'
_diffrn_measurement_method     '\f and \w scans'
_diffrn_detector_area_resol_mean     ?
_diffrn_reflns_number     53896
_diffrn_reflns_av_R_equivalents     0.0667
_diffrn_reflns_av_unetI/netI     0.0325
_diffrn_reflns_theta_min     1.881
_diffrn_reflns_theta_max     28.403
_diffrn_reflns_theta_full     25.242
_diffrn_measured_fraction_theta_max     1.000
_diffrn_measured_fraction_theta_full     1.000
_diffrn_reflns_limit_h_min     -20
_diffrn_reflns_limit_h_max     20
_diffrn_reflns_limit_k_min     -20
_diffrn_reflns_limit_k_max     20
_diffrn_reflns_limit_l_min     -20
_diffrn_reflns_limit_l_max     20
_refine_special_details     ?
_reflns_number_total     4516
_reflns_number_gt     3564
_reflns_threshold_expression     'I > 2\s(I)'
_refine_ls_structure_factor_coef     Fsqd
_refine_ls_matrix_type     full
_refine_ls_R_factor_all     0.0569
_refine_ls_R_factor_gt     0.0380
_refine_ls_wR_factor_gt     0.0968
_refine_ls_wR_factor_ref     0.1073
_refine_ls_goodness_of_fit_ref     1.037
_refine_ls_restrained_S_all     1.041
_refine_ls_number_reflns     4516
_refine_ls_number_parameters     245
_refine_ls_number_restraints     26
_refine_ls_hydrogen_treatment     constr
_refine_ls_weighting_scheme     calc
_refine_ls_weighting_details
              'w=1/[\s^2^(Fo^2^)+(0.0587P)^2^+0.7144P] where P=(Fo^2^+2Fc^2^)/3'
_atom_sites_solution_hydrogens     geom
_atom_sites_solution_primary     direct
_atom_sites_solution_secondary     difmap
_refine_ls_shift/su_max     0.000
_refine_ls_shift/su_mean     0.000
_refine_diff_density_max     0.377
_refine_diff_density_min     -0.410
_refine_ls_extinction_method     none
_refine_ls_extinction_coef     .
_refine_ls_abs_structure_details
;
Flack <i>x</i> determined using 1296 quotients
[(<i>I</i>^+^)-(<i>I</i>^-^)]/[(<i>I</i>^+^)+(<i>I</i>^-^)]
(Parsons <i>et al.</i>,  2013)
;
_refine_ls_abs_structure_Flack     -0.003(14)
loop_
    _atom_type_symbol
    _atom_type_description
    _atom_type_scat_dispersion_real
    _atom_type_scat_dispersion_imag
    _atom_type_scat_source
    'C' 'C' 0.0033 0.0016
                         'International Tables Vol C Tables 4.2.6.8 and 6.1.1.4'
    'H' 'H' 0.0000 0.0000
                         'International Tables Vol C Tables 4.2.6.8 and 6.1.1.4'
    'N' 'N' 0.0061 0.0033
                         'International Tables Vol C Tables 4.2.6.8 and 6.1.1.4'
    'O' 'O' 0.0106 0.0060
                         'International Tables Vol C Tables 4.2.6.8 and 6.1.1.4'
    'F' 'F' 0.0171 0.0103
                         'International Tables Vol C Tables 4.2.6.8 and 6.1.1.4'
    'P' 'P' 0.1023 0.0942
                         'International Tables Vol C Tables 4.2.6.8 and 6.1.1.4'
    'Ru' 'Ru' -1.2594 0.8363
                         'International Tables Vol C Tables 4.2.6.8 and 6.1.1.4'
_computing_data_collection
;
APEX2 (Bruker, 2010)
;
_computing_cell_refinement
;
SAINT (Bruker, 2010)
;
_computing_data_reduction
;
SAINT (Bruker, 2010)
;
_computing_structure_solution
;
<i>SHELXT</i> (Sheldrick, 2015a)
;
_computing_structure_refinement
;
SHELXL (Sheldrick, 2015b)
;
_computing_molecular_graphics
;
Mercury (Macrae <i>et al.</i>., 2020)
;
_computing_publication_material
;
publCIF (Westrip, 2010) and WinGX (Farrugia, 2012)
;
loop_
    _atom_site_type_symbol
    _atom_site_label
    _atom_site_fract_x
    _atom_site_fract_y
    _atom_site_fract_z
    _atom_site_U_iso_or_equiv
    _atom_site_adp_type
    _atom_site_calc_flag
    _atom_site_occupancy
    _atom_site_disorder_assembly
    _atom_site_disorder_group
    C C1 0.2882(4) 0.4278(4) 0.6429(3) 0.0615(13) Uani d 1 . .
    H H1 0.237967 0.400278 0.666771 0.074 Uiso calc 1 . .
    C C2 0.3215(4) 0.5005(4) 0.6832(4) 0.0760(18) Uani d 1 . .
    H H2 0.294934 0.521584 0.735125 0.091 Uiso calc 1 . .
    C C3 0.3917(5) 0.5426(4) 0.6499(4) 0.0828(19) Uani d 1 . .
    H H3 0.412522 0.594417 0.676826 0.099 Uiso calc 1 . .
    C C4 0.4345(4) 0.5090(4) 0.5742(4) 0.0615(13) Uani d 1 . .
    C C5 0.3979(3) 0.4353(3) 0.5381(3) 0.0463(10) Uani d 1 . .
    C C6 0.5100(4) 0.5455(4) 0.5356(4) 0.0723(16) Uani d 1 . .
    H H6 0.535851 0.595990 0.560765 0.087 Uiso calc 1 . .
    C C7 0.3015(3) 0.1129(3) 0.4108(3) 0.0539(12) Uani d 1 . .
    C C8 0.2786(4) 0.0607(4) 0.3381(3) 0.0678(14) Uani d 1 . .
    H H8 0.238849 0.082913 0.295931 0.081 Uiso calc 1 . .
    C C9 0.3130(5) -0.0217(4) 0.3273(4) 0.0815(19) Uani d 1 . .
    H H9 0.295857 -0.055716 0.278301 0.098 Uiso calc 1 . .
    C C10 0.3710(5) -0.0552(4) 0.3853(5) 0.0852(19) Uani d 1 . .
    H H10 0.393287 -0.112595 0.377536 0.102 Uiso calc 1 . .
    C C11 0.3975(4) -0.0054(4) 0.4556(5) 0.0759(17) Uani d 1 . .
    H H11 0.439237 -0.028411 0.495301 0.091 Uiso calc 1 . .
    C C12 0.3633(4) 0.0795(3) 0.4695(3) 0.0592(12) Uani d 1 . .
    C C13 0.3904(3) 0.1261(4) 0.5476(3) 0.0553(12) Uani d 1 . .
    C C14 0.4704(4) 0.1478(5) 0.6678(4) 0.0838(19) Uani d 1 . .
    H H14A 0.529714 0.171713 0.658200 0.101 Uiso calc 1 . .
    H H14B 0.468526 0.119533 0.725909 0.101 Uiso calc 1 . .
    C C15 0.4011(3) 0.2208(4) 0.6615(3) 0.0618(13) Uani d 1 . .
    H H15 0.430056 0.279348 0.662139 0.074 Uiso calc 1 . .
    C C16 0.3308(4) 0.2163(4) 0.7321(3) 0.0730(15) Uani d 1 . .
    H H16 0.285475 0.260943 0.717068 0.088 Uiso calc 1 . .
    C C17 0.2847(5) 0.1280(5) 0.7371(4) 0.102(2) Uani d 1 . .
    H H17A 0.240548 0.129560 0.783417 0.152 Uiso calc 1 . .
    H H17B 0.256291 0.115575 0.681064 0.152 Uiso calc 1 . .
    H H17C 0.327529 0.082258 0.749904 0.152 Uiso calc 1 . .
    C C18 0.3698(6) 0.2424(7) 0.8209(4) 0.122(3) Uani d 1 . .
    H H18A 0.398851 0.299210 0.815570 0.183 Uiso calc 1 . .
    H H18B 0.323026 0.246367 0.864392 0.183 Uiso calc 1 . .
    H H18C 0.412379 0.198299 0.839249 0.183 Uiso calc 1 . .
    N N1 0.3248(2) 0.3946(3) 0.5709(2) 0.0483(9) Uani d 1 . .
    N N2 0.3638(3) 0.2026(3) 0.5728(2) 0.0523(9) Uani d 1 . .
    O O1 0.2614(2) 0.1896(2) 0.4175(2) 0.0570(9) Uani d 1 . .
    O O2 0.4479(3) 0.0854(3) 0.5994(3) 0.0767(11) Uani d 1 . .
    F F1A 0.6349(16) 0.2780(8) 0.7374(14) 0.203(8) Uani d 0.5 A 1
    F F1B 0.6026(17) 0.3041(13) 0.8114(17) 0.250(11) Uani d 0.5 A 2
    F F2 0.5257(5) 0.3866(6) 0.7660(8) 0.247(5) Uani d 1 . .
    F F3 0.6459(7) 0.4151(7) 0.8395(6) 0.241(4) Uani d 1 . .
    P P1 0.6246(2) 0.3754(2) 0.750000 0.1405(16) Uani d 1 . .
    Ru Ru1 0.28566(2) 0.28566(2) 0.500000 0.04461(15) Uani d 1 . .
loop_
    _atom_site_aniso_label
    _atom_site_aniso_U_11
    _atom_site_aniso_U_22
    _atom_site_aniso_U_33
    _atom_site_aniso_U_12
    _atom_site_aniso_U_13
    _atom_site_aniso_U_23
    C1 0.049(3) 0.084(4) 0.051(2) 0.001(3) 0.006(2) -0.025(2)
    C2 0.064(3) 0.093(4) 0.072(3) 0.001(3) 0.007(3) -0.046(3)
    C3 0.096(5) 0.072(4) 0.080(4) 0.000(3) -0.015(4) -0.036(3)
    C4 0.060(3) 0.062(3) 0.063(3) -0.004(2) -0.009(3) -0.013(3)
    C5 0.046(2) 0.048(2) 0.046(2) 0.0082(19) -0.0020(19) -0.0070(19)
    C6 0.067(4) 0.060(3) 0.090(4) -0.017(3) -0.005(3) -0.006(3)
    C7 0.063(3) 0.050(3) 0.049(2) -0.013(2) 0.009(2) -0.0008(19)
    C8 0.076(4) 0.068(3) 0.060(3) -0.015(3) 0.009(3) -0.015(3)
    C9 0.098(5) 0.065(4) 0.081(4) -0.015(3) 0.020(4) -0.025(3)
    C10 0.091(5) 0.059(4) 0.106(5) -0.001(3) 0.021(4) -0.018(4)
    C11 0.069(4) 0.060(3) 0.099(4) 0.001(3) 0.020(3) -0.003(3)
    C12 0.063(3) 0.056(3) 0.060(3) -0.006(2) 0.013(2) 0.005(2)
    C13 0.055(3) 0.057(3) 0.054(3) -0.001(2) 0.004(2) 0.004(2)
    C14 0.078(4) 0.108(5) 0.066(3) 0.011(4) -0.018(3) 0.017(4)
    C15 0.063(3) 0.073(3) 0.049(2) -0.003(3) -0.012(2) 0.005(3)
    C16 0.076(3) 0.098(4) 0.044(3) -0.001(4) -0.003(2) 0.001(3)
    C17 0.110(5) 0.124(6) 0.071(4) -0.029(5) 0.013(4) 0.019(4)
    C18 0.125(6) 0.195(10) 0.047(3) -0.025(6) -0.005(4) -0.020(4)
    N1 0.042(2) 0.061(2) 0.0424(18) 0.0039(17) -0.0001(16) -0.0117(17)
    N2 0.054(2) 0.064(3) 0.0390(16) -0.0075(19) -0.0008(16) 0.0044(19)
    O1 0.071(2) 0.0503(19) 0.0500(17) -0.0074(16) -0.0063(16) -0.0046(14)
    O2 0.082(3) 0.072(3) 0.075(3) 0.009(2) -0.015(2) 0.012(2)
    F1A 0.29(2) 0.091(7) 0.225(17) 0.020(10) -0.067(18) -0.003(11)
    F1B 0.24(2) 0.145(16) 0.36(3) -0.025(16) 0.01(2) 0.080(16)
    F2 0.149(6) 0.235(9) 0.357(14) -0.025(6) -0.022(8) -0.047(11)
    F3 0.268(10) 0.262(11) 0.194(8) -0.019(9) -0.078(8) -0.046(8)
    P1 0.1223(17) 0.1223(17) 0.177(4) -0.025(2) -0.051(2) -0.051(2)
    Ru1 0.04954(19) 0.04954(19) 0.0347(2) -0.0046(2) 0.00213(16) -0.00213(16)
_geom_special_details
;
 All esds (except the esd in the dihedral angle between two l.s. planes)
 are estimated using the full covariance matrix.  The cell esds are taken
 into account individually in the estimation of esds in distances, angles
 and torsion angles; correlations between esds in cell parameters are only
 used when they are defined by crystal symmetry.  An approximate (isotropic)
 treatment of cell esds is used for estimating esds involving l.s. planes.
;
loop_
    _geom_bond_atom_site_label_1
    _geom_bond_atom_site_label_2
    _geom_bond_site_symmetry_2
    _geom_bond_distance
    _geom_bond_publ_flag
    C1 N1 . 1.337(5) ?
    C1 C2 . 1.370(8) ?
    C1 H1 . 0.9500 ?
    C2 C3 . 1.353(9) ?
    C2 H2 . 0.9500 ?
    C3 C4 . 1.426(8) ?
    C3 H3 . 0.9500 ?
    C4 C5 . 1.375(7) ?
    C4 C6 . 1.414(8) ?
    C5 N1 . 1.376(6) ?
    C5 C5 7_556 1.421(8) ?
    C6 C6 7_556 1.335(12) ?
    C6 H6 . 0.9500 ?
    C7 O1 . 1.329(6) ?
    C7 C12 . 1.402(7) ?
    C7 C8 . 1.414(7) ?
    C8 C9 . 1.377(9) ?
    C8 H8 . 0.9500 ?
    C9 C10 . 1.356(10) ?
    C9 H9 . 0.9500 ?
    C10 C11 . 1.380(9) ?
    C10 H10 . 0.9500 ?
    C11 C12 . 1.418(8) ?
    C11 H11 . 0.9500 ?
    C12 C13 . 1.453(7) ?
    C13 N2 . 1.299(7) ?
    C13 O2 . 1.338(6) ?
    C14 O2 . 1.458(7) ?
    C14 C15 . 1.544(8) ?
    C14 H14A . 0.9900 ?
    C14 H14B . 0.9900 ?
    C15 N2 . 1.499(6) ?
    C15 C16 . 1.528(7) ?
    C15 H15 . 1.0000 ?
    C16 C17 . 1.527(10) ?
    C16 C18 . 1.538(8) ?
    C16 H16 . 1.0000 ?
    C17 H17A . 0.9800 ?
    C17 H17B . 0.9800 ?
    C17 H17C . 0.9800 ?
    C18 H18A . 0.9800 ?
    C18 H18B . 0.9800 ?
    C18 H18C . 0.9800 ?
    N1 Ru1 . 2.079(4) ?
    N2 Ru1 . 2.072(4) ?
    O1 Ru1 . 1.974(3) ?
    F1A P1 . 1.512(12) ?
    F1B P1 . 1.479(14) ?
    F2 P1 . 1.544(8) ?
    F3 P1 . 1.535(8) ?
loop_
    _geom_angle_atom_site_label_1
    _geom_angle_atom_site_label_2
    _geom_angle_atom_site_label_3
    _geom_angle_site_symmetry_1
    _geom_angle_site_symmetry_3
    _geom_angle
    _geom_angle_publ_flag
    N1 C1 C2 . . 121.6(5) ?
    N1 C1 H1 . . 119.2 ?
    C2 C1 H1 . . 119.2 ?
    C3 C2 C1 . . 120.8(5) ?
    C3 C2 H2 . . 119.6 ?
    C1 C2 H2 . . 119.6 ?
    C2 C3 C4 . . 120.0(5) ?
    C2 C3 H3 . . 120.0 ?
    C4 C3 H3 . . 120.0 ?
    C5 C4 C6 . . 119.3(5) ?
    C5 C4 C3 . . 115.8(5) ?
    C6 C4 C3 . . 124.9(5) ?
    C4 C5 N1 . . 123.8(4) ?
    C4 C5 C5 . 7_556 119.8(3) ?
    N1 C5 C5 . 7_556 116.4(2) ?
    C6 C6 C4 7_556 . 120.9(3) ?
    C6 C6 H6 7_556 . 119.5 ?
    C4 C6 H6 . . 119.5 ?
    O1 C7 C12 . . 125.7(4) ?
    O1 C7 C8 . . 116.5(5) ?
    C12 C7 C8 . . 117.8(5) ?
    C9 C8 C7 . . 121.1(6) ?
    C9 C8 H8 . . 119.4 ?
    C7 C8 H8 . . 119.4 ?
    C10 C9 C8 . . 121.2(6) ?
    C10 C9 H9 . . 119.4 ?
    C8 C9 H9 . . 119.4 ?
    C9 C10 C11 . . 119.6(6) ?
    C9 C10 H10 . . 120.2 ?
    C11 C10 H10 . . 120.2 ?
    C10 C11 C12 . . 121.0(7) ?
    C10 C11 H11 . . 119.5 ?
    C12 C11 H11 . . 119.5 ?
    C7 C12 C11 . . 119.1(5) ?
    C7 C12 C13 . . 122.9(5) ?
    C11 C12 C13 . . 117.9(5) ?
    N2 C13 O2 . . 116.7(4) ?
    N2 C13 C12 . . 126.7(5) ?
    O2 C13 C12 . . 116.6(5) ?
    O2 C14 C15 . . 105.4(4) ?
    O2 C14 H14A . . 110.7 ?
    C15 C14 H14A . . 110.7 ?
    O2 C14 H14B . . 110.7 ?
    C15 C14 H14B . . 110.7 ?
    H14A C14 H14B . . 108.8 ?
    N2 C15 C16 . . 111.3(4) ?
    N2 C15 C14 . . 100.6(4) ?
    C16 C15 C14 . . 114.1(5) ?
    N2 C15 H15 . . 110.2 ?
    C16 C15 H15 . . 110.2 ?
    C14 C15 H15 . . 110.2 ?
    C17 C16 C15 . . 113.6(5) ?
    C17 C16 C18 . . 111.4(5) ?
    C15 C16 C18 . . 109.9(5) ?
    C17 C16 H16 . . 107.2 ?
    C15 C16 H16 . . 107.2 ?
    C18 C16 H16 . . 107.2 ?
    C16 C17 H17A . . 109.5 ?
    C16 C17 H17B . . 109.5 ?
    H17A C17 H17B . . 109.5 ?
    C16 C17 H17C . . 109.5 ?
    H17A C17 H17C . . 109.5 ?
    H17B C17 H17C . . 109.5 ?
    C16 C18 H18A . . 109.5 ?
    C16 C18 H18B . . 109.5 ?
    H18A C18 H18B . . 109.5 ?
    C16 C18 H18C . . 109.5 ?
    H18A C18 H18C . . 109.5 ?
    H18B C18 H18C . . 109.5 ?
    C1 N1 C5 . . 118.0(4) ?
    C1 N1 Ru1 . . 127.9(4) ?
    C5 N1 Ru1 . . 114.1(3) ?
    C13 N2 C15 . . 108.5(4) ?
    C13 N2 Ru1 . . 125.1(3) ?
    C15 N2 Ru1 . . 126.4(4) ?
    C7 O1 Ru1 . . 128.4(3) ?
    C13 O2 C14 . . 106.1(4) ?
    F1B P1 F1B . 8_666 138(2) ?
    F1B P1 F1A . 8_666 93.8(14) ?
    F1B P1 F1A 8_666 8_666 51.5(10) ?
    F1A P1 F1A . 8_666 79.1(18) ?
    F1B P1 F3 . . 76.9(11) ?
    F1B P1 F3 8_666 . 108.7(11) ?
    F1A P1 F3 . . 118.9(9) ?
    F1A P1 F3 8_666 . 73.6(8) ?
    F1B P1 F3 . 8_666 108.7(11) ?
    F1B P1 F3 8_666 8_666 76.9(11) ?
    F1A P1 F3 . 8_666 73.6(8) ?
    F1A P1 F3 8_666 8_666 118.9(9) ?
    F3 P1 F3 . 8_666 165.1(9) ?
    F1B P1 F2 . . 75.9(10) ?
    F1B P1 F2 8_666 . 143.1(12) ?
    F1A P1 F2 . . 103.4(10) ?
    F1A P1 F2 8_666 . 163.5(9) ?
    F3 P1 F2 . . 91.3(7) ?
    F3 P1 F2 8_666 . 77.1(5) ?
    F1B P1 F2 . 8_666 143.1(12) ?
    F1B P1 F2 8_666 8_666 75.9(10) ?
    F1A P1 F2 . 8_666 163.5(9) ?
    F1A P1 F2 8_666 8_666 103.4(10) ?
    F3 P1 F2 . 8_666 77.1(5) ?
    F3 P1 F2 8_666 8_666 91.3(7) ?
    F2 P1 F2 . 8_666 78.9(8) ?
    O1 Ru1 O1 . 7_556 97.4(2) ?
    O1 Ru1 N2 . . 89.76(15) ?
    O1 Ru1 N2 7_556 . 88.30(15) ?
    O1 Ru1 N2 . 7_556 88.30(15) ?
    O1 Ru1 N2 7_556 7_556 89.77(15) ?
    N2 Ru1 N2 . 7_556 177.1(2) ?
    O1 Ru1 N1 . . 170.53(15) ?
    O1 Ru1 N1 7_556 . 91.80(15) ?
    N2 Ru1 N1 . . 92.57(16) ?
    N2 Ru1 N1 7_556 . 89.70(15) ?
    O1 Ru1 N1 . 7_556 91.80(15) ?
    O1 Ru1 N1 7_556 7_556 170.53(15) ?
    N2 Ru1 N1 . 7_556 89.70(15) ?
    N2 Ru1 N1 7_556 7_556 92.56(16) ?
    N1 Ru1 N1 . 7_556 79.0(2) ?
loop_
    _geom_torsion_atom_site_label_1
    _geom_torsion_atom_site_label_2
    _geom_torsion_atom_site_label_3
    _geom_torsion_atom_site_label_4
    _geom_torsion_site_symmetry_1
    _geom_torsion_site_symmetry_2
    _geom_torsion_site_symmetry_3
    _geom_torsion_site_symmetry_4
    _geom_torsion
    _geom_torsion_publ_flag
    N1 C1 C2 C3 . . . . 1.6(10) ?
    C1 C2 C3 C4 . . . . -2.9(11) ?
    C2 C3 C4 C5 . . . . 2.0(9) ?
    C2 C3 C4 C6 . . . . -177.6(7) ?
    C6 C4 C5 N1 . . . . 179.7(5) ?
    C3 C4 C5 N1 . . . . 0.1(8) ?
    C6 C4 C5 C5 . . . 7_556 -1.3(9) ?
    C3 C4 C5 C5 . . . 7_556 179.1(6) ?
    C5 C4 C6 C6 . . . 7_556 0.8(11) ?
    C3 C4 C6 C6 . . . 7_556 -179.6(7) ?
    O1 C7 C8 C9 . . . . -176.8(5) ?
    C12 C7 C8 C9 . . . . 2.8(8) ?
    C7 C8 C9 C10 . . . . -1.0(10) ?
    C8 C9 C10 C11 . . . . -1.2(10) ?
    C9 C10 C11 C12 . . . . 1.6(10) ?
    O1 C7 C12 C11 . . . . 177.1(5) ?
    C8 C7 C12 C11 . . . . -2.4(7) ?
    O1 C7 C12 C13 . . . . 1.0(8) ?
    C8 C7 C12 C13 . . . . -178.5(5) ?
    C10 C11 C12 C7 . . . . 0.3(8) ?
    C10 C11 C12 C13 . . . . 176.5(5) ?
    C7 C12 C13 N2 . . . . -1.2(8) ?
    C11 C12 C13 N2 . . . . -177.3(5) ?
    C7 C12 C13 O2 . . . . 177.9(5) ?
    C11 C12 C13 O2 . . . . 1.7(7) ?
    O2 C14 C15 N2 . . . . -15.9(6) ?
    O2 C14 C15 C16 . . . . 103.4(5) ?
    N2 C15 C16 C17 . . . . 58.9(7) ?
    C14 C15 C16 C17 . . . . -54.2(7) ?
    N2 C15 C16 C18 . . . . -175.5(6) ?
    C14 C15 C16 C18 . . . . 71.4(8) ?
    C2 C1 N1 C5 . . . . 0.5(8) ?
    C2 C1 N1 Ru1 . . . . 179.8(5) ?
    C4 C5 N1 C1 . . . . -1.3(7) ?
    C5 C5 N1 C1 7_556 . . . 179.6(5) ?
    C4 C5 N1 Ru1 . . . . 179.2(4) ?
    C5 C5 N1 Ru1 7_556 . . . 0.2(6) ?
    O2 C13 N2 C15 . . . . -5.2(6) ?
    C12 C13 N2 C15 . . . . 173.8(5) ?
    O2 C13 N2 Ru1 . . . . 173.3(3) ?
    C12 C13 N2 Ru1 . . . . -7.7(7) ?
    C16 C15 N2 C13 . . . . -108.2(5) ?
    C14 C15 N2 C13 . . . . 13.0(6) ?
    C16 C15 N2 Ru1 . . . . 73.3(6) ?
    C14 C15 N2 Ru1 . . . . -165.4(4) ?
    C12 C7 O1 Ru1 . . . . 8.7(7) ?
    C8 C7 O1 Ru1 . . . . -171.7(3) ?
    N2 C13 O2 C14 . . . . -5.9(6) ?
    C12 C13 O2 C14 . . . . 175.0(5) ?
    C15 C14 O2 C13 . . . . 13.9(6) ?
loop_
    _geom_hbond_atom_site_label_D
    _geom_hbond_atom_site_label_H
    _geom_hbond_atom_site_label_A
    _geom_hbond_site_symmetry_A
    _geom_hbond_distance_DH
    _geom_hbond_distance_HA
    _geom_hbond_distance_DA
    _geom_hbond_angle_DHA
    _geom_hbond_publ_flag
    C1 H1 O1 7_556 0.95 2.59 3.102(6) 113.8 yes
    C16 H16 O1 7_556 1.00 2.53 3.224(6) 126.3 yes
    C17 H17A F3 4_456 0.98 2.52 3.464(11) 161.6 yes
    C18 H18A F2 . 0.98 2.48 3.357(12) 149.4 yes
_shelx_space_group_comment
;
The symmetry employed for this shelxl refinement is uniquely defined
by the following loop, which should always be used as a source of
symmetry information in preference to the above space-group names.
They are only intended as comments.
;
_shelx_estimated_absorpt_T_min     0.785
_shelx_estimated_absorpt_T_max     0.800
_shelx_hkl_file
;
   1   0   0    0.40    0.50
   1   0   0    1.20    0.40
   1  -1   0  571.74   17.90
   1  -1   0  608.04   18.00
   1   1   0  516.65   18.90
  -1   1   0  611.44   18.00
  -1   1   0  585.04   17.90
  -1   2   0   32.40    3.00
  -2  -1   0   29.60    1.80
   2   1   0   28.50    3.00
   2   1   0   30.10    1.90
   1  -2   0   29.20    2.70
  -2  -1   0   33.00    3.10
   2   1   0   29.10    2.10
   2   1   0   29.50    3.30
  -2   0   0 2320.37   73.19
  -2   0   0 2340.47   73.99
   2   0   0 2501.05   72.79
   2   0   0 2411.36   73.79
   2   0   0 2377.46   74.19
   0  -2   0 2382.46   74.29
   0   2   0 2348.07   74.29
  -2   0   0 2623.04   73.39
   1   2   0   26.60    3.30
   2  -1   0   31.40    3.20
   1   2   0   27.80    3.10
   2  -1   0   30.80    1.80
  -1  -2   0   34.50    2.40
  -1  -2   0   33.90    3.30
  -2   1   0   39.10    3.80
   2  -1   0   26.60    2.80
  -2   1   0   30.10    1.80
  -2  -2   0 4547.04  137.29
  -2  -2   0 4537.05  135.59
   2   2   0 4377.56  137.99
   2   2   0 4491.55  138.09
   2  -2   0 4659.23  136.99
   2   2   0 4447.85  135.39
   2   2   0 4376.86  135.49
   2  -2   0 4521.55  138.29
  -2  -2   0 4530.05  135.59
  -2   2   0 4670.63  135.59
  -2   2   0 4604.34  135.79
  -2   3   0 2517.15   76.49
   3   2   0 2434.96   75.49
  -3  -2   0 2519.65   74.89
  -3  -2   0 2532.35   77.49
   3   2   0 2435.46   78.49
   3   2   0 2342.37   75.39
   2  -3   0 2548.15   76.89
   3   2   0 2511.55   77.99
  -1   3   0  357.46   13.90
   1  -3   0  352.66   14.30
   3   1   0  378.96   13.60
  -3  -1   0  341.17   13.80
   1  -3   0  356.76   13.30
   3   1   0  352.66   12.90
   3   0   0    8.50    2.10
  -3   0   0   10.00    2.40
   0   3   0    3.90    1.90
  -3   0   0    6.00    1.50
   3   0   0    5.10    2.10
   0  -3   0    9.30    2.10
   0  -3   0    7.20    2.30
   3   0   0    7.10    1.60
   3  -1   0  373.66   14.50
  -1  -3   0  340.67   13.30
   1   3   0  358.76   14.80
  -3   1   0  346.47   14.40
  -3   1   0  341.17   11.90
  -1  -3   0  348.27   14.00
   3  -1   0  380.96   14.10
  -2  -3   0 2438.36   76.89
  -3   2   0 2542.05   75.89
   3  -2   0 2514.15   79.69
   3  -2   0 2588.64   78.49
   3  -2   0 2623.94   75.49
   2   3   0 2454.45   79.29
  -3   2   0 2466.15   75.49
   2   3   0 2526.05   79.79
  -2  -3   0 2472.95   78.59
   3  -3   0  826.02   27.90
   3   3   0  791.62   25.70
  -3  -3   0  850.21   28.50
   3  -3   0  772.72   29.40
   3   3   0  786.22   29.40
  -3   3   0  835.12   26.00
   3   3   0  817.92   29.40
  -3  -3   0  776.32   25.80
  -3   3   0  809.42   26.20
  -4  -3   0  797.72   28.00
  -3   4   0  759.72   26.30
   4   3   0  781.62   28.80
   3  -4   0  795.52   27.20
   4   3   0  732.53   25.00
   4   3   0  741.23   29.10
   3  -4   0  774.92   29.50
  -4  -3   0  764.52   24.50
   2  -4   0  707.43   24.90
   2  -4   0  683.83   26.60
   4   2   0  707.23   25.70
  -2   4   0  722.03   25.10
   4   2   0  696.23   23.80
  -4  -2   0  746.03   25.90
   4   2   0  691.53   26.70
  -1   4   0  996.90   34.50
  -4  -1   0 1002.70   34.10
   1  -4   0 1019.60   36.00
  -4  -1   0 1035.40   34.70
   4   1   0 1060.69   33.70
   4   1   0 1011.90   33.40
   1  -4   0  984.60   34.80
   1  -4   0  950.80   33.50
  -4   0   0  159.88    9.00
   0  -4   0  164.28    9.20
   4   0   0  174.78    8.70
   0  -4   0  157.68    8.30
   0   4   0  173.58    9.30
   0  -4   0  173.28    9.50
   4   0   0  167.38    7.00
  -4   0   0  158.08    7.60
   4   0   0  147.89    8.90
   4  -1   0  994.60   34.50
   1   4   0 1007.10   35.40
   4  -1   0 1004.70   30.60
  -1  -4   0  953.90   34.50
  -4   1   0  996.00   31.90
   4  -1   0 1073.09   35.00
  -1  -4   0  980.60   33.90
  -4   1   0  989.70   35.00
  -4   2   0  711.73   27.30
   4  -2   0  750.62   27.30
  -2  -4   0  729.03   26.30
  -4   2   0  692.23   22.90
   4  -2   0  765.62   26.30
   2   4   0  699.23   27.20
  -2  -4   0  708.63   24.90
  -3  -4   0  753.72   28.20
  -3  -4   0  794.22   26.10
   3   4   0  802.82   29.80
  -4   3   0  759.32   24.80
   4  -3   0  818.32   28.10
   3   4   0  779.42   29.30
  -4   3   0  752.12   24.60
  -4   4   0  468.65   16.80
  -4  -4   0  471.55   16.40
   4   4   0  487.65   21.00
   4  -4   0  479.85   18.90
   4   4   0  442.06   20.30
   4  -4   0  477.25   21.10
  -4  -4   0  465.55   19.50
   4   4   0  467.55   16.10
   4  -5   0  448.36   18.40
   5   4   0  471.35   20.60
   5   4   0  425.96   15.60
   4  -5   0  445.86   21.00
   5   4   0  444.36   20.70
  -4   5   0  429.16   17.10
  -5  -4   0  432.16   15.00
  -5  -4   0  425.26   19.00
   3  -5   0   48.90    5.80
  -3   5   0   52.79    6.10
  -5  -3   0   64.49    7.00
   5   3   0   51.99    6.80
   5   3   0   54.29    4.80
   5   3   0   60.59    7.00
   3  -5   0   69.29    8.20
   5   2   0   -0.40    2.50
  -2   5   0    2.50    2.40
   5   2   0   -0.20    1.70
   5   2   0    0.60    2.30
   2  -5   0   -2.30    1.80
  -5  -2   0   -0.20    2.20
   2  -5   0    1.00    2.20
  -5  -2   0    1.30    2.50
  -1   5   0   55.79    6.60
  -5  -1   0   60.39    6.70
   5   1   0   65.69    5.80
  -5  -1   0   50.89    5.50
   1  -5   0   44.70    6.40
   1  -5   0   41.60    5.80
   5   1   0   52.29    5.40
   1  -5   0   47.50    5.50
   5   1   0   40.30    5.60
   0  -5   0    8.60    3.30
   0  -5   0    8.60    3.20
   0   5   0    3.40    2.70
  -5   0   0    4.90    2.30
  -5   0   0    6.10    3.10
   0  -5   0   10.40    2.70
   5   0   0    3.70    2.50
   5   0   0   10.50    2.30
   5   0   0    3.20    2.50
  -5   1   0   50.29    4.10
  -5   1   0   61.89    7.40
   5  -1   0   55.49    6.70
  -1  -5   0   68.69    7.10
   1   5   0   56.79    7.10
  -1  -5   0   54.39    6.10
   5  -1   0   54.19    3.10
   5  -1   0   59.79    6.60
  -5   2   0    1.00    1.50
  -5   2   0   -0.40    2.40
   5  -2   0    2.40    2.60
   5  -2   0   -1.80    2.10
  -2  -5   0    0.90    2.50
  -2  -5   0    0.20    2.00
   2   5   0   -3.30    2.20
  -3  -5   0   58.19    5.50
   3   5   0   48.80    6.90
   3   5   0   66.39    8.60
  -3  -5   0   46.40    6.60
   5  -3   0   61.59    6.90
  -5   3   0   58.59    3.50
   5  -3   0   52.19    6.90
  -4  -5   0  461.05   17.20
  -4  -5   0  461.75   20.00
  -5   4   0  448.76   15.90
   4   5   0  448.96   21.20
   4   5   0  455.45   21.50
   5  -4   0  470.25   19.60
  -5   4   0  448.46   15.80
   5  -4   0  515.35   22.40
   5  -5   0 1158.28   40.90
  -5  -5   0 1115.69   37.10
  -5   5   0 1143.89   38.00
   5   5   0 1235.58   43.90
  -5  -5   0 1132.19   41.50
   5  -5   0 1196.98   44.50
   5   5   0 1158.58   43.70
   5  -6   0  582.94   23.80
   6   5   0  562.64   25.90
   6   5   0  615.94   27.30
   5  -6   0  539.75   26.70
  -6  -5   0  607.94   25.10
  -5   6   0  602.34   22.20
  -6  -5   0  573.24   19.40
   6   5   0  546.95   20.10
   6   4   0    1.10    3.80
   4  -6   0   -0.80    3.70
   4  -6   0    0.10    2.60
   6   4   0   -3.10    1.80
  -4   6   0   -1.50    2.90
   6   4   0   -3.90    3.20
  -6  -4   0    5.40    3.90
  -6  -3   0   41.40    6.80
   6   3   0   38.90    4.70
   3  -6   0   33.70    6.40
  -6  -3   0   27.80    5.60
   6   3   0   41.10    6.70
  -3   6   0   43.40    6.20
   6   3   0   29.10    6.40
   3  -6   0   38.40    5.70
   3  -6   0   28.80    6.80
   6   2   0  192.78   10.30
   2  -6   0  214.68   11.20
  -2   6   0  209.38   11.90
   2  -6   0  215.28   13.10
  -6  -2   0  221.18   12.20
  -6  -2   0  238.88   12.70
   2  -6   0  179.28   13.00
   6   2   0  224.18   11.70
   6   2   0  232.68   13.70
   6   1   0 2809.32   89.69
  -6  -1   0 2820.22   89.79
   6   1   0 2910.61   88.79
   1  -6   0 2818.52   92.99
   6   1   0 2863.21   92.49
  -6  -1   0 2837.92   91.39
  -1   6   0 2813.32   91.49
   1  -6   0 2775.52   91.19
   0  -6   0 1361.06   48.60
   0  -6   0 1303.07   46.70
   6   0   0 1410.06   44.10
  -6   0   0 1415.76   48.30
  -6   0   0 1403.76   45.60
   6   0   0 1362.16   48.40
   0   6   0 1313.17   48.10
   0  -6   0 1358.56   48.50
   6   0   0 1418.76   47.20
  -1  -6   0 2790.22   89.99
  -6   1   0 2776.92   86.49
   6  -1   0 2777.62   84.69
   6  -1   0 2963.40   90.59
  -1  -6   0 2781.92   90.49
   6  -1   0 2817.92   90.49
  -6   1   0 2665.73   90.49
   1   6   0 2843.72   91.49
  -1  -6   0 2714.93   88.19
   6  -2   0  231.98   12.60
   2   6   0  189.28   12.80
  -6   2   0  205.58    9.00
  -2  -6   0  220.08   12.70
  -2  -6   0  210.88   11.50
  -6   2   0  196.08   12.80
   6  -2   0  244.08   13.50
  -3  -6   0   37.60    5.30
   3   6   0   29.80    6.50
   6  -3   0   33.00    5.80
   6  -3   0   45.40    7.50
  -3  -6   0   37.10    6.20
  -6   3   0   38.20    3.50
   4   6   0    1.60    3.70
   4   6   0    0.20    3.70
   6  -4   0   -2.60    3.10
  -4  -6   0   -3.30    2.70
  -4  -6   0    1.80    2.50
  -6   4   0    0.50    1.80
   6  -4   0    3.80    3.40
   6  -5   0  567.24   24.50
  -6   5   0  584.54   20.30
  -5  -6   0  569.64   21.40
   5   6   0  640.24   27.80
   6  -5   0  676.53   28.70
   5   6   0  566.94   26.70
  -5  -6   0  583.94   25.40
  -6  -6   0  113.99   11.70
   6   6   0  128.69   13.90
   6   6   0  156.38   15.20
   6  -6   0  132.89   11.80
  -6  -6   0  108.39    6.40
  -6   6   0  119.19    7.60
   6  -6   0  133.09   14.40
   7   6   0    7.40    5.50
   7   6   0   13.80    6.00
  -7  -6   0    2.50    5.40
  -6   7   0   11.00    4.20
   7   6   0    7.30    2.80
   6  -7   0   13.80    4.80
   6  -7   0   15.00    6.10
   5  -7   0 2064.99   69.49
   5  -7   0 2200.08   74.79
   7   5   0 2007.40   73.49
  -5   7   0 2080.69   68.19
   5  -7   0 2142.79   75.99
  -7  -5   0 2114.79   71.09
   7   5   0 2129.89   72.49
   7   5   0 1965.40   65.39
   4  -7   0   -0.30    3.50
   7   4   0    6.70    2.70
   4  -7   0    5.70    4.20
  -7  -4   0    2.60    3.90
  -7  -4   0    4.70    4.00
   7   4   0    3.20    4.90
  -4   7   0    5.10    4.20
   4  -7   0    4.10    4.70
   7   4   0    2.10    4.10
  -7  -3   0  194.88   12.90
   3  -7   0  203.68   13.70
   7   3   0  201.08   10.60
   3  -7   0  185.58   14.70
   7   3   0  210.18   14.30
  -3   7   0  230.08   12.80
   3  -7   0  185.78   11.30
   7   3   0  203.98   12.30
  -7  -3   0  194.48   12.80
   2  -7   0  150.38   12.30
  -7  -2   0  154.68   10.80
  -7  -2   0  160.88   10.60
   2  -7   0  142.69   12.90
   2  -7   0  132.19    9.70
   7   2   0  131.19    8.80
   7   2   0  118.69   12.20
  -2   7   0  143.09   10.70
   7   2   0  151.88    9.60
   1  -7   0   -1.80    3.10
   7   1   0    1.00    2.90
   1  -7   0    4.20    3.20
   7   1   0    0.00    3.30
  -7  -1   0   -2.00    2.70
  -1   7   0   -3.90    3.50
  -7  -1   0    5.90    3.90
   7   1   0    0.80    2.50
   0  -7   0    3.70    3.70
   7   0   0   -1.50    2.70
   0  -7   0    1.10    2.50
  -7   0   0   -0.10    2.70
  -7   0   0    1.00    3.40
   0  -7   0    1.20    3.10
   0   7   0   -2.10    3.30
   7   0   0    3.50    4.00
   7   0   0    0.70    2.20
  -1  -7   0   -0.70    2.60
  -7   1   0   -1.90    2.30
  -1  -7   0    1.30    2.30
  -1  -7   0   -1.90    3.50
   7  -1   0    8.30    3.90
  -7   1   0    9.40    4.60
   7  -1   0    3.10    3.20
   7  -1   0    2.70    1.90
   1   7   0    3.50    3.90
   2   7   0  159.28   12.10
  -2  -7   0  120.69   11.60
  -2  -7   0  148.99   10.40
  -7   2   0  130.89    7.40
   7  -2   0  169.78   11.90
  -7   2   0  142.39   13.10
   7  -2   0  166.18   11.40
  -2  -7   0  162.58    9.30
  -7   3   0  191.68    8.70
   7  -3   0  206.18   14.00
  -3  -7   0  206.08   13.20
   3   7   0  235.58   14.90
   7  -3   0  195.68   13.00
  -3  -7   0  207.48   11.90
   4   7   0    3.70    5.10
  -7   4   0   -1.20    1.80
  -4  -7   0    9.30    4.80
   7  -4   0    6.20    4.50
  -4  -7   0    4.10    3.20
   7  -4   0    6.70    4.10
  -5  -7   0 2045.50   71.99
   5   7   0 2084.19   74.29
  -5  -7   0 2152.18   68.09
   7  -5   0 2137.69   71.69
   7  -5   0 2130.49   74.99
   7  -6   0    7.40    5.20
   7  -6   0   10.50    5.80
  -6  -7   0   14.80    5.90
   6   7   0    9.30    5.10
  -6  -7   0   10.00    3.40
   6   7   0   11.50    7.00
  -7  -7   0 1592.84   56.19
   7  -7   0 1609.04   59.99
   7   7   0 1569.94   58.89
  -7   7   0 1486.85   49.90
   7   7   0 1409.46   57.09
   7  -7   0 1584.44   54.89
  -7  -7   0 1470.55   47.90
  -8  -7   0   -1.40    4.60
  -8  -7   0   -9.10    5.00
   8   7   0   -0.10    5.00
   7  -8   0    4.50    6.10
  -7   8   0    0.20    4.20
   7  -8   0   -1.50    4.40
   8   7   0    7.80    6.40
   7  -8   0   -3.90    5.60
   6  -8   0   27.30    7.70
  -8  -6   0   31.90    7.80
   6  -8   0   30.30    9.40
   6  -8   0   17.30    6.20
  -8  -6   0   39.90    8.90
   8   6   0   29.90    4.30
   8   6   0   28.70    8.40
   8   6   0   34.90    8.20
  -6   8   0   21.10    5.70
   8   5   0  363.46   15.50
   5  -8   0  391.26   22.80
   5  -8   0  370.36   18.50
  -5   8   0  359.76   18.10
   8   5   0  419.76   23.00
   5  -8   0  384.56   23.80
  -8  -5   0  400.66   21.80
  -8  -5   0  383.06   20.20
   8   5   0  345.57   19.80
  -8  -4   0  157.88   14.70
  -8  -4   0  164.78   12.60
   8   4   0  148.09   12.00
  -4   8   0  153.78   11.80
   8   4   0  157.78   15.80
   8   4   0  165.98    9.80
   4  -8   0  184.08   18.10
   4  -8   0  180.58   16.70
   4  -8   0  157.68   11.40
   3  -8   0 1059.09   43.20
   8   3   0 1025.90   38.20
   3  -8   0  973.20   40.60
   3  -8   0 1018.90   37.70
  -8  -3   0 1061.09   39.80
  -8  -3   0 1019.50   39.40
   8   3   0 1001.80   41.30
   8   3   0  976.90   36.10
  -3   8   0 1019.40   38.80
   8   2   0    7.40    4.70
  -8  -2   0    7.60    4.80
  -8  -2   0    4.50    4.30
   2  -8   0    3.40    3.80
   2  -8   0    2.60    4.30
   8   2   0   -1.70    3.10
   8   2   0    2.20    3.50
  -2   8   0    6.30    4.90
   2  -8   0    2.60    4.10
  -8  -1   0  783.32   30.00
  -8  -1   0  766.42   32.00
   8   1   0  779.42   30.40
   1  -8   0  741.43   33.20
   1  -8   0  762.92   33.60
  -1   8   0  748.23   32.00
   8   1   0  798.22   28.60
   1  -8   0  742.83   31.50
   8   1   0  802.82   33.50
  -8   0   0   -0.60    3.20
   0  -8   0   -4.10    3.40
   8   0   0    1.70    4.60
  -8   0   0    1.70    3.90
   8   0   0   -0.20    2.60
   8   0   0    4.70    3.80
   0   8   0   -4.30    4.20
   0  -8   0    1.60    4.20
   0  -8   0    2.40    3.20
   8  -1   0  703.03   24.80
   8  -1   0  791.72   32.40
  -8   1   0  734.73   31.70
  -1  -8   0  749.53   31.40
  -1  -8   0  724.83   29.20
   8  -1   0  780.42   31.40
  -8   1   0  761.42   27.50
  -1  -8   0  806.12   32.40
   1   8   0  762.22   32.60
  -8   2   0    2.60    2.90
  -2  -8   0    2.60    3.10
   8  -2   0    0.30    3.80
  -2  -8   0   11.90    4.50
   2   8   0    9.80    6.00
  -8   2   0   12.20    5.50
   8  -2   0   11.40    5.20
  -2  -8   0    2.70    4.30
  -3  -8   0 1088.09   41.10
   8  -3   0 1020.50   40.20
   8  -3   0 1068.29   42.10
  -3  -8   0 1053.99   39.00
  -3  -8   0 1052.39   36.80
  -8   3   0 1004.60   34.00
   3   8   0 1018.10   42.10
   8  -4   0  146.49   13.70
  -8   4   0  151.78    7.20
   8  -4   0  177.38   16.60
  -4  -8   0  169.08   15.20
   4   8   0  149.09   15.40
  -4  -8   0  155.28   11.10
  -5  -8   0  374.56   20.50
  -5  -8   0  388.36   17.70
   5   8   0  362.26   21.80
   8  -5   0  394.16   22.30
   8  -5   0  350.66   19.30
   8  -6   0   35.80    7.80
   8  -6   0   48.20   10.30
  -6  -8   0   45.00    5.80
   6   8   0   41.90    9.70
  -6  -8   0   47.10    8.80
  -7  -8   0    2.10    5.00
   8  -7   0   -3.30    5.10
   7   8   0    1.60    7.80
   7   8   0    8.70    7.10
   8  -7   0   -2.70    4.10
  -7  -8   0    2.30    3.20
   8  -7   0   -3.30    5.40
   8   8   0  345.87   22.70
  -8  -8   0  391.36   22.40
   8  -8   0  400.16   21.60
   8   8   0  357.96   23.90
  -8  -8   0  384.26   24.70
   8  -8   0  408.96   26.70
   8  -8   0  392.46   24.70
   9   8   0  182.88   19.80
   8  -9   0  165.98   19.70
   8  -9   0  221.48   16.10
   8  -9   0  180.88   20.10
  -9  -8   0  171.58   18.80
  -9  -8   0  222.18   17.50
   9   8   0  217.18   22.00
   7  -9   0  972.90   44.10
   9   7   0  874.21   40.20
   7  -9   0  890.91   44.00
  -7   9   0  966.90   35.60
  -9  -7   0  943.61   40.00
   7  -9   0  937.91   37.80
   9   7   0  900.41   42.50
  -9  -7   0  985.30   43.10
  -9  -6   0  134.29   15.20
   6  -9   0  176.18   14.90
  -6   9   0  153.08   13.10
   6  -9   0  149.09   18.50
   9   6   0  117.29   14.90
   9   6   0  103.99   13.40
  -9  -6   0  157.38   15.40
   9   6   0  129.39    8.60
   6  -9   0  177.98   19.10
   5  -9   0  487.15   28.70
   5  -9   0  504.15   27.30
   9   5   0  569.34   26.20
  -5   9   0  494.65   23.30
   9   5   0  490.35   20.30
   9   5   0  480.55   27.20
  -9  -5   0  528.15   25.30
   5  -9   0  518.45   23.50
  -9  -5   0  492.45   25.90
   9   4   0  183.38   17.50
   4  -9   0  162.38   12.10
   9   4   0  182.88   13.60
   4  -9   0  229.68   21.40
  -9  -4   0  202.98   14.90
  -9  -4   0  199.98   14.60
  -4   9   0  187.68   14.10
   9   4   0  198.68   11.70
   4  -9   0  173.78   16.70
  -9  -3   0  263.07   16.60
   3  -9   0  259.97   17.40
   9   3   0  245.68   13.90
  -3   9   0  253.57   16.00
   3  -9   0  230.18   18.20
   3  -9   0  238.08   14.90
   9   3   0  264.67   15.10
  -9  -3   0  269.17   16.90
   9   3   0  235.28   17.20
  -2   9   0 1211.58   46.10
  -9  -2   0 1228.98   46.30
  -9  -2   0 1230.98   44.80
   2  -9   0 1167.08   48.70
   2  -9   0 1185.88   43.90
   9   2   0 1127.29   47.50
   9   2   0 1222.98   43.10
   2  -9   0 1214.28   46.90
   9   2   0 1162.48   43.30
   1  -9   0    0.50    5.60
   1  -9   0   -7.80    3.70
   9   1   0    3.20    3.80
   9   1   0   -5.30    3.50
   1  -9   0    0.50    4.90
  -9  -1   0   -3.10    3.90
  -9  -1   0    5.60    4.70
  -1   9   0   16.20    7.00
   1  -9   0   -5.70    3.60
   9   1   0    2.80    5.00
  -9   0   0   -2.50    5.10
  -9   0   0   -0.60    3.60
   0  -9   0   -8.40    2.80
   0  -9   0    2.60    4.80
   0  -9   0    1.50    4.60
   9   0   0   -4.80    3.90
   9   0   0   -5.10    4.00
   9   0   0   -0.40    2.90
   0   9   0   -3.10    5.50
  -1  -9   0    5.90    5.50
   9  -1   0   -2.10    4.30
  -1  -9   0    2.30    3.70
   1   9   0   10.20    6.20
   9  -1   0    4.90    4.50
   9  -1   0    1.40    4.80
  -9   1   0   -4.30    4.20
  -1  -9   0   -5.10    4.40
  -9   1   0    2.10    3.80
  -2  -9   0 1175.08   46.30
  -9   2   0 1122.89   46.30
  -2  -9   0 1193.98   45.10
  -9   2   0 1195.48   40.00
   2   9   0 1224.18   47.60
   9  -2   0 1183.68   46.10
   9  -2   0 1194.08   46.20
  -2  -9   0 1158.58   42.50
   3   9   0  248.18   17.50
  -9   3   0  232.68   10.90
  -3  -9   0  269.67   17.20
   9  -3   0  249.58   16.70
  -3  -9   0  202.98   14.70
  -3  -9   0  253.07   13.40
   9  -3   0  267.57   17.30
   9  -4   0  204.88   14.90
  -4  -9   0  189.68   15.00
   9  -4   0  210.38   16.30
  -4  -9   0  183.08   12.70
  -9   4   0  187.68    8.60
  -4  -9   0  204.68   11.30
   4   9   0  216.98   16.60
   5   9   0  501.45   27.30
  -5  -9   0  536.05   20.50
  -5  -9   0  514.45   22.70
   9  -5   0  571.04   28.80
  -5  -9   0  469.55   25.30
   9  -5   0  509.55   25.80
   9  -6   0  154.48   15.90
  -6  -9   0  140.09   10.80
  -6  -9   0  131.49    8.10
   9  -6   0  149.49   16.90
  -6  -9   0  155.68   16.00
   6   9   0  135.89   16.10
  -7  -9   0  999.30   40.90
   9  -7   0  867.31   43.30
   9  -7   0  985.20   39.80
   7   9   0  916.01   42.90
   9  -7   0 1012.00   44.70
   8   9   0  210.88   21.10
   9  -8   0  206.18   22.00
   9  -8   0  191.78   17.80
  -8  -9   0  235.08   23.10
  -8  -9   0  220.88   17.50
   9  -8   0  215.58   21.60
  -9  -9   0   18.80    9.30
   9  -9   0   22.20    7.70
  -9  -9   0   10.50    7.70
   9   9   0   17.70    8.70
   9  -9   0   30.60   12.30
   9   9   0   17.50    8.80
   9  -9   0   26.00    9.40
 -10  -9   0   13.40    7.90
   9 -10   0   29.60    8.80
   9 -10   0   -5.00    7.00
 -10  -9   0   18.20    8.90
   9 -10   0   21.10    9.30
  10   9   0   14.80    8.30
  10   9   0   11.80    9.80
 -10  -8   0   28.50   10.40
 -10  -8   0    5.40    6.80
   8 -10   0   20.40   10.30
  10   8   0   -5.40    6.90
   8 -10   0   15.90    7.50
   8 -10   0   10.40    8.00
  10   8   0   16.10    9.50
  10   7   0  157.68   18.60
  -7  10   0  160.58   14.50
  10   7   0  168.38   18.30
   7 -10   0  118.29   16.70
   7 -10   0  179.18   21.70
 -10  -7   0  156.08   16.80
 -10  -7   0  161.48   17.90
   7 -10   0  165.78   15.60
   6 -10   0   34.30    9.80
  10   6   0   17.60    7.70
  10   6   0   36.20   10.60
  -6  10   0   27.60    8.00
 -10  -6   0   32.30    8.50
   6 -10   0   30.00    7.80
 -10  -6   0   30.20    9.20
   6 -10   0   20.50   10.20
   5 -10   0  180.58   18.90
  10   5   0  220.88   16.10
   5 -10   0  249.18   24.30
  10   5   0  165.38   18.30
   5 -10   0  221.38   14.70
  10   5   0  191.08   11.80
 -10  -5   0  214.38   17.00
  -5  10   0  183.38   14.90
 -10  -5   0  202.58   16.00
 -10  -4   0  116.69   13.40
 -10  -4   0  108.09   13.20
  10   4   0  101.69   14.20
  10   4   0   96.39   11.80
  -4  10   0  116.39   12.90
   4 -10   0  124.99   12.70
   4 -10   0  113.59   16.10
  10   4   0  104.59   10.10
   4 -10   0   91.99   13.30
  -3  10   0  744.93   32.90
   3 -10   0  675.93   33.60
 -10  -3   0  777.72   34.10
  10   3   0  737.93   30.00
  10   3   0  722.63   30.70
   3 -10   0  728.63   31.00
  10   3   0  763.02   35.70
   3 -10   0  738.13   36.70
 -10  -3   0  774.82   32.90
 -10  -2   0  215.28   15.90
 -10  -2   0  205.88   14.60
  10   2   0  196.88   12.90
   2 -10   0  202.18   14.30
   2 -10   0  182.88   18.60
   2 -10   0  204.88   15.60
   2 -10   0  229.58   21.70
  10   2   0  213.58   13.90
  -2  10   0  195.78   17.60
  10   2   0  184.58   18.00
   1 -10   0  465.15   26.50
  10   1   0  512.05   27.10
  10   1   0  523.05   24.40
   1 -10   0  536.25   24.70
  10   1   0  506.45   21.30
  -1  10   0  489.05   26.30
 -10  -1   0  491.15   23.20
   1 -10   0  468.35   25.00
   1 -10   0  513.75   27.80
 -10  -1   0  517.85   26.30
   0  10   0 1618.94   61.09
  10   0   0 1666.83   59.19
  10   0   0 1568.34   52.89
 -10   0   0 1678.83   60.99
 -10   0   0 1632.14   55.89
   0 -10   0 1569.64   60.99
  10   0   0 1659.13   61.49
   0 -10   0 1602.34   58.79
   0 -10   0 1559.54   60.99
 -10   1   0  466.25   25.70
  -1 -10   0  455.95   25.40
  -1 -10   0  510.75   23.80
  10  -1   0  471.15   17.70
  10  -1   0  581.24   27.40
  10  -1   0  490.65   24.60
   1  10   0  454.85   25.60
  -1 -10   0  480.95   25.40
 -10   1   0  484.45   20.90
  -2 -10   0  198.88   13.10
  -2 -10   0  209.68   16.10
   2  10   0  190.38   18.20
  -2 -10   0  191.78   14.90
  10  -2   0  195.08   17.90
 -10   2   0  205.38   11.50
  10  -2   0  201.58   15.50
 -10   2   0  212.08   19.10
   3  10   0  773.12   35.90
  10  -3   0  727.23   33.20
  -3 -10   0  760.62   33.80
  -3 -10   0  730.33   32.10
  -3 -10   0  702.73   29.00
 -10   3   0  718.23   25.90
  10  -3   0  732.33   34.10
 -10   4   0  103.29    7.00
  -4 -10   0  101.29   13.00
  -4 -10   0  117.89   10.20
  -4 -10   0  116.79   12.10
   4  10   0  119.19   15.50
  10  -4   0   90.89   12.70
  10  -4   0  110.99   13.80
  -5 -10   0  205.08   11.60
  10  -5   0  197.18   15.60
  -5 -10   0  219.38   14.50
  -5 -10   0  207.48   16.60
  10  -5   0  193.48   19.10
   5  10   0  179.48   19.20
  -6 -10   0   16.70    5.80
   6  10   0   37.00   11.30
  -6 -10   0   28.00    8.80
  10  -6   0   36.10    8.90
  10  -6   0   14.60    7.40
  10  -7   0  144.79   18.70
  10  -7   0  139.29   17.70
  -7 -10   0  167.28   17.50
  10  -7   0  191.68   17.90
   7  10   0  130.29   17.40
  10  -8   0   -2.50    6.40
  10  -8   0    0.80    7.10
  -8 -10   0    4.20    8.00
   8  10   0   -1.10    8.40
  10  -8   0    1.30    6.20
  -8 -10   0   -0.10    6.40
  10  -9   0   12.00    8.90
  -9 -10   0   23.60   10.40
  -9 -10   0   14.00    8.10
  10  -9   0   23.80   10.80
  10  -9   0   25.50    8.50
   9  10   0    9.20    9.00
  10 -10   0   -6.70    6.70
 -10 -10   0   -6.70    7.50
  10  10   0   -0.90    9.20
 -10 -10   0   -2.80    7.10
  10 -10   0    1.00    6.70
  10 -10   0   -8.70    6.40
  10 -11   0   18.90    9.00
 -11 -10   0   20.80   10.20
  10 -11   0    6.30    9.80
  11  10   0   -1.80    8.20
  11  10   0   18.70   11.10
 -11 -10   0   11.90   10.10
  10 -11   0   19.60   10.90
   9 -11   0  203.98   23.90
  11   9   0  219.58   24.60
   9 -11   0  218.68   23.70
   9 -11   0  213.68   19.90
  11   9   0  191.18   21.30
 -11  -9   0  186.98   22.00
 -11  -9   0  237.58   21.90
 -11  -8   0  124.09   17.60
   8 -11   0  102.09   17.20
   8 -11   0   95.19   16.60
  11   8   0   79.29   14.60
  11   8   0  111.49   16.60
   8 -11   0  121.29   14.20
 -11  -8   0  112.69   14.80
 -11  -7   0   22.30    8.80
 -11  -7   0   17.20    9.30
  -7  11   0   18.20    8.20
  11   7   0   21.00    9.20
   7 -11   0   18.60    9.80
   7 -11   0   15.30   10.20
   7 -11   0   27.20    8.70
  11   7   0   37.60    9.70
  11   6   0  586.44   30.90
   6 -11   0  666.03   36.70
 -11  -6   0  672.23   33.80
  11   6   0  660.33   35.50
   6 -11   0  607.84   34.10
 -11  -6   0  662.93   32.20
  -6  11   0  629.54   29.80
   6 -11   0  628.84   29.40
   5 -11   0  220.38   21.60
  -5  11   0  206.38   16.60
   5 -11   0  175.18   21.50
 -11  -5   0  217.08   19.70
  11   5   0  190.78   20.90
 -11  -5   0  241.58   18.70
  11   5   0  244.68   17.80
   5 -11   0  200.18   15.20
  11   5   0  187.28   18.40
 -11  -4   0  306.37   20.60
  -4  11   0  272.57   19.20
   4 -11   0  316.37   22.20
   4 -11   0  303.77   18.40
  11   4   0  323.37   19.20
   4 -11   0  284.67   27.50
  11   4   0  298.87   16.80
  11   4   0  327.27   22.40
 -11  -4   0  319.17   20.30
  -3  11   0   30.90    9.00
  11   3   0   44.70    8.10
   3 -11   0   27.40    7.20
   3 -11   0   19.90    8.60
   3 -11   0   40.00    9.40
  11   3   0   26.40    9.60
 -11  -3   0   27.30    8.20
 -11  -3   0   23.90    7.60
  11   3   0   35.50    7.90
   2 -11   0   -5.20    5.80
 -11  -2   0    3.90    5.90
   2 -11   0   12.00    7.30
  11   2   0    9.80    6.30
  11   2   0    0.40    6.70
   2 -11   0    3.20    5.40
  -2  11   0    5.80    7.60
   2 -11   0    6.10    6.00
 -11  -2   0    7.90    6.50
  11   2   0    5.20    4.90
   1 -11   0   20.00    6.70
  11   1   0   19.50    7.20
  11   1   0   24.70    6.20
 -11  -1   0   10.20    7.10
 -11  -1   0   19.30    6.90
   1 -11   0    6.70    6.80
   1 -11   0    4.40    6.30
  11   1   0   17.70    8.30
  -1  11   0    7.30    7.30
   1 -11   0   10.90    6.10
   0  11   0   -2.10    6.80
 -11   0   0    4.40    5.70
 -11   0   0   -1.70    4.60
   0 -11   0   -4.90    3.80
  11   0   0   -1.30    5.50
   0 -11   0   -2.50    5.40
  11   0   0    2.30    5.50
   0 -11   0   -1.40    5.40
  11   0   0   -1.90    3.70
  11  -1   0   19.80    7.70
  11  -1   0   11.30    6.60
  -1 -11   0    6.30    6.50
 -11   1   0    6.60    7.40
  11  -1   0   13.40    5.30
  -1 -11   0   23.00    7.90
  -1 -11   0    8.80    5.60
 -11   1   0    5.40    5.00
   1  11   0    9.50    7.70
  11  -2   0    8.40    5.90
  11  -2   0   14.50    7.30
 -11   2   0    3.00    4.50
   2  11   0    5.30    7.00
 -11   2   0    0.00    6.10
  -2 -11   0    0.50    4.30
  -2 -11   0    7.40    6.60
  -2 -11   0    2.40    5.70
  -3 -11   0   37.40    7.30
   3  11   0   29.10   10.70
  -3 -11   0   17.50    7.30
  -3 -11   0   31.70    8.90
  11  -3   0   21.70    8.10
  11  -3   0   35.00    9.40
   4  11   0  296.07   22.60
  11  -4   0  330.77   21.30
  -4 -11   0  301.27   18.80
  11  -4   0  286.07   21.40
  -4 -11   0  331.57   21.10
  -4 -11   0  288.37   16.10
  -5 -11   0  184.88   14.80
  -5 -11   0  206.68   19.60
   5  11   0  198.28   20.80
  11  -5   0  208.48   19.20
  11  -5   0  213.08   22.20
   6  11   0  635.24   34.70
  11  -6   0  683.03   35.90
  11  -6   0  638.44   32.00
  -6 -11   0  694.33   33.30
  11  -6   0  605.24   34.40
   7  11   0   14.30    9.30
  11  -7   0   21.50    9.40
  -7 -11   0   15.10    8.50
  11  -7   0   30.30    9.10
  11  -7   0   18.90    9.20
  11  -8   0  125.29   15.40
  -8 -11   0  123.09   16.50
  11  -8   0  137.19   19.40
  -8 -11   0  106.99   17.30
   8  11   0  100.59   16.10
  11  -8   0  102.69   16.20
  11  -9   0  220.08   20.50
  11  -9   0  231.98   25.60
  -9 -11   0  150.88   20.10
  11  -9   0  231.38   26.30
  -9 -11   0  255.37   23.00
   9  11   0  148.79   19.80
  11 -10   0   21.40    9.50
  11 -10   0    5.40   10.00
 -10 -11   0   22.40   10.60
  11 -10   0   29.70   12.00
 -10 -11   0   16.60    9.60
  10  11   0   24.60   11.40
 -11 -11   0   88.99   15.70
  11  11   0   68.79   15.50
  11 -11   0   38.80   14.80
 -11 -11   0   59.89   15.60
  11 -11   0   64.39   15.30
  12  11   0   41.60   14.60
  11 -12   0   22.70   13.30
 -12 -11   0   18.70   12.50
  11 -12   0   23.90   12.80
  10 -12   0   65.29   16.60
  12  10   0   61.39   14.60
 -12 -10   0   53.39   15.20
 -12 -10   0   97.69   16.80
  10 -12   0   64.99   16.30
  12  10   0  100.69   17.80
  12   9   0   31.40   12.20
 -12  -9   0   41.00   13.00
 -12  -9   0   57.59   13.10
   9 -12   0   35.00   12.30
  12   9   0   53.29   12.90
   9 -12   0   36.60   14.00
  12   8   0    7.70    9.10
   8 -12   0    1.90    7.50
   8 -12   0    5.80    8.00
 -12  -8   0   -5.60    8.90
  12   8   0   11.60    9.70
   8 -12   0    0.00    8.60
 -12  -8   0    2.90    8.20
  12   7   0   -5.10    7.20
 -12  -7   0    4.10    8.30
   7 -12   0    1.90    6.80
 -12  -7   0   -0.60    6.90
   7 -12   0  -11.70    6.40
   7 -12   0    8.20    8.60
  12   7   0   -5.70    7.20
   6 -12   0   38.30    9.60
 -12  -6   0   58.09   11.60
  12   6   0   21.90    9.70
   6 -12   0   22.80   10.50
  -6  12   0   23.70    9.40
 -12  -6   0   33.80   11.30
   6 -12   0   38.90   13.10
  12   6   0   40.10   11.50
 -12  -5   0   61.99   12.30
  12   5   0   61.49   11.10
   5 -12   0   68.99   14.80
   5 -12   0   71.49   13.70
  -5  12   0   73.49   12.40
   5 -12   0   84.19   11.90
 -12  -5   0   54.09   11.60
  12   5   0   78.49   14.50
   4 -12   0    3.60    8.20
 -12  -4   0   23.80    9.50
   4 -12   0   15.60    7.00
  12   4   0   15.60    6.50
 -12  -4   0   11.50    7.60
  -4  12   0   11.00    8.00
   4 -12   0   19.20    7.90
  12   4   0   35.30   10.90
  12   4   0   22.80    8.50
  12   3   0   91.49   11.60
  -3  12   0   72.69   12.60
  12   3   0   96.99   11.90
   3 -12   0   91.29   15.10
   3 -12   0   68.79   14.30
 -12  -3   0   88.69   12.80
  12   3   0  117.69   17.30
   3 -12   0   70.59   11.10
 -12  -3   0   83.49   12.80
   3 -12   0   71.99   13.30
  12   2   0  367.86   18.90
  12   2   0  346.17   20.70
 -12  -2   0  374.86   23.50
   2 -12   0  330.57   22.20
 -12  -2   0  330.77   20.40
  12   2   0  384.56   25.00
   2 -12   0  387.56   25.40
  -2  12   0  312.17   22.20
   2 -12   0  338.77   20.40
   2 -12   0  326.97   24.10
  12   1   0  108.89   15.30
 -12  -1   0  123.19   16.30
  -1  12   0  119.29   15.60
   1 -12   0  138.99   15.70
  12   1   0  145.79   12.20
   1 -12   0  119.79   16.90
   1 -12   0  167.38   19.30
 -12  -1   0  149.88   14.30
   1 -12   0  136.79   14.80
  12   1   0  141.29   15.10
   0 -12   0 1070.89   46.50
   0  12   0  987.70   45.10
  12   0   0 1086.49   43.90
   0 -12   0  933.11   42.00
   0 -12   0 1062.49   46.60
 -12   0   0 1036.30   40.20
 -12   0   0 1039.70   45.20
  12   0   0 1028.20   46.00
  -1 -12   0  131.89   16.70
  12  -1   0   99.89   14.30
   1  12   0  113.89   15.90
  12  -1   0  125.19   15.40
 -12   1   0  117.19   15.80
  -1 -12   0  112.29   15.20
  -1 -12   0  102.29   12.50
 -12   1   0  124.29   11.60
  -2 -12   0  347.37   22.40
 -12   2   0  315.17   22.80
  12  -2   0  320.47   22.00
  -2 -12   0  329.47   22.70
  12  -2   0  356.56   23.50
  -2 -12   0  342.17   19.70
   2  12   0  374.66   24.30
  -3 -12   0   75.39   12.90
  -3 -12   0   89.79   11.00
  12  -3   0   78.99   14.10
  12  -3   0  105.09   15.20
   3  12   0   88.79   15.60
  -3 -12   0   83.29   12.70
  -4 -12   0   17.50    8.70
  -4 -12   0    9.20    6.80
  12  -4   0    4.70    7.50
   4  12   0   21.20   10.60
  12  -4   0   22.00    8.70
  -4 -12   0    6.40    7.60
  12  -5   0   54.09   12.60
  12  -5   0   67.79   12.30
  -5 -12   0   74.89   11.60
   5  12   0   36.60   11.50
  12  -5   0   33.80   10.50
  -5 -12   0   43.60   10.90
  12  -6   0   44.30   11.00
  12  -6   0   16.60   10.30
  -6 -12   0   36.50   11.00
  12  -6   0   39.30   11.40
   6  12   0   28.00   12.10
  12  -7   0   -3.00    6.30
  -7 -12   0   -3.90    7.30
  12  -7   0    3.90    7.30
  12  -7   0   -0.60    6.90
   7  12   0   23.30   11.00
  12  -8   0   -2.20    7.50
  12  -8   0   -7.00    6.80
  -8 -12   0   -3.50    7.50
  -8 -12   0    1.00    7.50
  12  -8   0    2.20    7.10
   8  12   0    3.20    8.30
  -9 -12   0   35.10   12.10
  12  -9   0   31.90   11.40
  12  -9   0   40.20   12.90
  12  -9   0   32.60   10.40
  -9 -12   0   41.90   13.20
   9  12   0   52.79   13.30
 -10 -12   0   47.90   15.30
  12 -10   0   62.99   13.10
  12 -10   0   48.90   14.50
 -10 -12   0   80.29   16.90
  10  12   0   41.80   13.60
  12 -10   0   63.49   15.40
  12 -11   0   26.00   13.10
 -11 -12   0   16.20   10.60
  12 -11   0   23.50   12.30
  11  12   0   31.00   13.40
  12  12   0   76.39   16.60
  12 -12   0   51.99   15.60
  12 -12   0  101.69   20.80
 -12 -12   0   72.09   16.70
  12 -13   0   24.50   14.70
  13  12   0    7.50   12.70
 -13 -12   0    6.10   13.10
  12 -13   0   11.00   13.80
  11 -13   0    5.70   11.30
 -13 -11   0   -4.80   10.40
  13  11   0    7.40   12.20
  11 -13   0   -8.20   10.60
  13  10   0  116.09   19.90
  10 -13   0  103.49   20.40
  10 -13   0  126.89   22.00
 -13 -10   0   93.59   19.20
  13  10   0  121.19   19.60
 -13  -9   0   26.50   12.60
  13   9   0   32.00   12.20
  13   9   0   44.30   13.40
   9 -13   0   20.00   11.90
 -13  -9   0   20.20   10.60
   9 -13   0    4.60   11.00
 -13  -8   0  276.07   27.30
   8 -13   0  336.87   31.80
 -13  -8   0  296.07   26.10
  13   8   0  276.47   26.10
   8 -13   0  205.88   25.20
  13   7   0   22.80   10.30
  13   7   0   22.20   10.00
 -13  -7   0   10.40   10.00
   7 -13   0   10.40   10.00
   7 -13   0   19.40   12.30
 -13  -7   0    5.00    8.80
  13   6   0  325.87   29.50
  13   6   0  318.37   22.20
 -13  -6   0  320.37   24.30
 -13  -6   0  335.17   23.70
   6 -13   0  325.77   29.30
   6 -13   0  334.47   30.90
  -6  13   0  316.17   22.50
   6 -13   0  322.87   31.40
  13   5   0   37.40   12.70
  -5  13   0   33.50   10.90
 -13  -5   0   35.80   11.30
   5 -13   0   10.80    8.60
 -13  -5   0   20.80   10.40
  13   5   0   33.10    9.60
   5 -13   0   19.80   10.40
   5 -13   0   38.50    9.60
  13   4   0  321.87   20.40
  13   4   0  370.66   26.40
   4 -13   0  289.87   23.20
  -4  13   0  329.87   22.60
   4 -13   0  290.87   20.00
   4 -13   0  328.07   29.50
 -13  -4   0  308.27   22.50
 -13  -4   0  287.87   22.70
   4 -13   0  320.57   26.00
  13   3   0   31.80   10.10
 -13  -3   0   21.50    9.80
   3 -13   0   10.50    9.00
  13   3   0   18.50    8.30
   3 -13   0   25.70    8.60
   3 -13   0   18.40    9.60
  -3  13   0   23.50   12.30
   3 -13   0   27.50    9.80
 -13  -3   0    9.90    8.40
  13   3   0   38.80   11.00
  -2  13   0   38.20   10.40
   2 -13   0   33.70   11.60
   2 -13   0   41.50   10.10
   2 -13   0   36.70   10.10
 -13  -2   0   61.59   12.90
  13   2   0   38.80   11.40
 -13  -2   0   39.90   10.10
  13   2   0   39.20    9.90
   2 -13   0   46.10   12.50
  13   1   0   -4.40    5.40
  -1  13   0    4.00    6.90
   1 -13   0   -5.10    7.30
 -13  -1   0    0.60    6.90
 -13  -1   0    2.00    6.10
   1 -13   0   -2.10    6.30
   1 -13   0   -7.50    6.40
  13   1   0   -5.60    6.70
   1 -13   0    1.30    6.10
   0 -13   0   -4.10    6.60
  13   0   0    4.40    7.70
   0 -13   0    3.60    5.70
  13   0   0    3.20    6.70
 -13   0   0    4.10    6.30
 -13   0   0    3.10    6.60
   0 -13   0   -2.80    7.70
   0  13   0    7.20    8.50
 -13   1   0   -7.60    6.20
  -1 -13   0    7.60    7.70
  13  -1   0   -8.90    6.00
   1  13   0   -2.70    7.10
  -1 -13   0    1.20    6.20
  13  -1   0   -4.00    5.90
  -1 -13   0   -2.30    6.70
  -2 -13   0   45.80   11.50
   2  13   0   51.99   12.70
  13  -2   0   61.69   12.30
  13  -2   0   31.70   10.80
 -13   2   0   12.20    9.10
  -2 -13   0   37.60   10.60
  -2 -13   0   48.30    9.70
  13  -3   0   22.80    9.40
   3  13   0   33.70   12.50
  -3 -13   0   44.30   11.50
  -3 -13   0   39.10   10.80
  -3 -13   0   31.60    8.50
  13  -3   0   25.20   10.10
  13  -4   0  313.07   23.50
   4  13   0  338.87   25.80
  13  -4   0  320.57   23.30
  -4 -13   0  294.77   23.40
  -4 -13   0  355.46   22.50
  13  -4   0  291.67   22.70
  13  -5   0   27.00   10.40
  -5 -13   0    9.30    9.50
   5  13   0   43.50   13.60
  13  -5   0   24.30    9.80
  13  -5   0   15.50    9.00
  13  -6   0  319.57   23.70
  -6 -13   0  347.37   25.30
   6  13   0  287.87   28.10
  13  -6   0  322.47   25.30
  13  -6   0  282.57   27.00
   7  13   0    6.00    8.80
  -7 -13   0   21.30   11.30
  13  -7   0   19.40   10.10
  -7 -13   0    4.90    9.40
  13  -7   0   14.30    9.40
  13  -7   0   23.20   10.20
  13  -8   0  216.58   24.50
  -8 -13   0  240.98   24.60
  13  -8   0  249.97   23.80
  -8 -13   0  255.27   27.80
  13  -8   0  267.57   27.50
   8  13   0  237.38   26.50
   9  13   0   28.90   12.60
  -9 -13   0   36.30   12.70
  -9 -13   0   -0.50    9.70
  13  -9   0   26.90   12.00
  13  -9   0    6.00   11.00
  13  -9   0   34.00   11.20
  13 -10   0   78.99   17.30
  10  13   0   56.79   14.80
 -10 -13   0  109.09   19.80
  13 -10   0   81.29   17.40
  13 -11   0    2.50    9.40
  13 -11   0   -9.70   10.20
 -11 -13   0   -5.10   10.90
  11  13   0    8.20   12.90
  13 -12   0   32.80   15.90
 -12 -13   0   32.60   15.90
  13 -12   0    5.50   12.00
  12  13   0   29.50   14.20
  13  13   0    0.30   11.40
  13 -13   0    1.90   11.90
  13 -13   0    4.50   10.70
 -13 -13   0  -10.10   12.20
  13 -14   0   -9.70   11.00
 -14 -13   0   16.60   15.10
  13 -14   0    1.30   12.90
  14  13   0   -6.00   13.70
 -14 -12   0   49.30   16.90
  12 -14   0   57.89   17.90
  12 -14   0   53.79   16.60
  14  12   0   89.19   19.90
  14  11   0   -4.30    9.30
  11 -14   0    6.70   12.70
  11 -14   0   -6.60    9.60
 -14 -11   0    3.30   11.90
  14  10   0   37.60   14.70
  14  10   0   12.20   12.40
 -14 -10   0   40.80   15.20
  10 -14   0   -1.20   11.00
  10 -14   0   30.00   14.40
 -14  -9   0   -4.30   11.30
   9 -14   0   -4.80    9.30
   9 -14   0   -9.00    8.60
  14   9   0   11.90   11.90
  14   9   0   -4.60    9.60
 -14  -8   0   19.20   12.30
  14   8   0   12.60   11.70
   8 -14   0   22.00   12.50
   8 -14   0   19.60   10.90
  14   8   0   37.40   13.20
 -14  -8   0   29.20   12.80
 -14  -7   0    0.50   10.10
  14   7   0   -1.50    9.20
 -14  -7   0    4.90    9.70
   7 -14   0    2.70    8.90
  14   7   0    5.40    9.30
   7 -14   0   -8.50    8.60
   6 -14   0   52.89   13.40
 -14  -6   0   33.80   12.40
 -14  -6   0   61.19   13.50
  14   6   0   27.50   12.20
   6 -14   0   56.39   14.40
  14   6   0   59.79   13.00
 -14  -5   0    3.40    9.10
   5 -14   0    4.90    9.20
  14   5   0   -2.90    8.80
  14   5   0  -10.00    6.90
   5 -14   0   13.30    9.30
 -14  -5   0   -5.00    7.70
  -5  14   0   17.10    9.70
   4 -14   0   35.40   12.30
  14   4   0   21.80   11.50
   4 -14   0   49.10   13.60
  -4  14   0   55.09   12.80
   4 -14   0   27.90   10.90
 -14  -4   0   72.09   13.60
 -14  -4   0   49.30   12.10
 -14  -3   0   26.00   10.80
   3 -14   0    8.50    9.40
  -3  14   0   33.10   11.50
   3 -14   0   -1.10    6.60
   3 -14   0   13.80    8.90
  14   3   0   16.90   10.00
   3 -14   0   16.90   10.30
 -14  -3   0   19.00    9.30
   2 -14   0  202.88   19.40
   2 -14   0  234.58   24.70
  14   2   0  185.38   22.60
 -14  -2   0  196.38   18.60
   2 -14   0  164.08   20.40
  -2  14   0  189.38   21.00
   2 -14   0  179.58   22.40
  14   2   0  193.68   19.10
 -14  -2   0  183.28   20.90
 -14  -1   0   44.00   11.40
  -1  14   0   35.50   11.30
   1 -14   0   39.20   10.50
   1 -14   0   45.40   12.50
   1 -14   0   25.80    9.50
   1 -14   0   41.60   12.40
  14   1   0   14.30    8.80
  14   1   0   29.10   10.80
   0 -14   0  306.37   25.40
   0 -14   0  326.37   25.00
   0  14   0  341.57   24.90
   0 -14   0  313.47   22.30
   0 -14   0  343.87   22.80
  14   0   0  297.87   22.30
 -14   0   0  316.47   25.10
  14   0   0  347.37   21.60
  14   0   0  335.77   25.90
 -14   1   0   39.80   10.60
  -1 -14   0   28.70    9.30
  -1 -14   0   23.20   10.20
  -1 -14   0   33.00   12.00
  14  -1   0   25.60    9.10
   1  14   0   65.29   14.50
  14  -1   0   11.50    9.10
   2  14   0  150.78   19.90
  14  -2   0  179.18   19.30
  14  -2   0  162.88   19.70
  -2 -14   0  195.28   21.10
  -2 -14   0  214.58   22.30
  14  -2   0  219.68   22.60
  -2 -14   0  200.68   18.80
  14  -3   0   11.30    8.90
  -3 -14   0   36.90   12.10
   3  14   0   26.40   11.90
  14  -3   0   19.30    9.10
  -3 -14   0   12.60    8.90
  14  -3   0   27.10   11.00
  14  -4   0   39.20   12.00
  14  -4   0   45.20   12.00
   4  14   0   24.10   12.00
  -4 -14   0   62.09   13.80
  14  -4   0   60.29   13.40
  14  -5   0   -6.60    7.40
   5  14   0    1.00    9.80
  14  -5   0   -1.30    7.70
  14  -5   0   -6.10    8.60
  -5 -14   0  -13.00    7.30
  14  -6   0   67.59   14.40
  -6 -14   0   51.89   13.70
  14  -6   0   42.20   12.90
   6  14   0   35.40   12.40
  14  -6   0   32.10   12.30
   7  14   0    5.90    9.70
  -7 -14   0   -3.70    9.50
  14  -7   0   15.90   10.50
  -7 -14   0   -7.10    9.00
  14  -7   0    8.30    9.20
  14  -7   0   -1.80    8.80
  14  -8   0   -0.10    9.20
  -8 -14   0   24.30   12.30
  -8 -14   0   23.10   12.50
  14  -8   0    8.60   10.00
   8  14   0   37.20   14.10
  14  -8   0   18.80   11.30
  14  -9   0    0.90    9.30
  -9 -14   0    1.40   10.40
  14  -9   0    1.40    9.40
   9  14   0   -5.80   10.50
  14  -9   0    4.90    9.50
 -10 -14   0   29.30   14.10
  14 -10   0    7.60   11.40
  10  14   0   29.40   15.20
  14 -10   0   29.00   14.90
 -11 -14   0   10.70   12.70
  14 -11   0   -4.60    9.90
  11  14   0    1.80   12.30
  14 -11   0   12.00   12.20
  14 -12   0   65.99   17.20
  12  14   0   59.19   16.80
 -12 -14   0   55.59   16.80
  14 -12   0   27.70   15.30
  14 -13   0    5.00   12.90
  14 -13   0   -2.80   11.70
 -13 -14   0    8.50   13.30
  13  14   0    3.30   13.00
  14 -14   0   21.10   14.30
  14  14   0   49.99   19.20
  14 -14   0   37.00   16.70
 -14 -14   0   52.79   19.50
 -15 -13   0   -6.00   13.90
  13 -15   0    6.40   14.30
  13 -15   0   -7.50   13.00
  15  13   0   17.10   15.30
  12 -15   0    2.90   11.10
  15  12   0   12.10   14.70
  12 -15   0   -2.00   12.60
 -15 -12   0   13.50   14.80
  11 -15   0    8.30   12.60
  15  11   0    8.70   13.60
 -15 -11   0   -9.10   10.50
  11 -15   0   11.80   12.40
  15  10   0   46.60   15.90
  10 -15   0   39.10   15.90
 -15 -10   0   42.40   15.90
  10 -15   0   44.70   17.20
  15  10   0   52.09   15.80
   9 -15   0    4.70   11.60
   9 -15   0   11.70   12.30
  15   9   0    4.50   11.70
 -15  -9   0   -8.00   10.60
  15   9   0    4.00   11.90
 -15  -8   0   83.79   18.70
   8 -15   0   55.89   15.30
  15   8   0   76.59   17.30
   8 -15   0   40.80   13.90
  15   8   0   67.89   15.60
  15   7   0    2.60   10.30
   7 -15   0   13.40   11.60
 -15  -7   0    7.90   10.60
 -15  -7   0  -18.30    9.10
   7 -15   0   10.30   10.80
  15   7   0    3.50    9.50
   6 -15   0   78.79   16.90
 -15  -6   0   69.99   15.70
   6 -15   0   83.09   17.20
  15   6   0   98.19   18.50
 -15  -6   0   58.09   15.10
  -5  15   0   17.60   10.90
   5 -15   0   27.80   11.20
 -15  -5   0   14.00   11.20
   5 -15   0   61.79   15.60
  15   5   0   35.70   13.20
 -15  -5   0   31.00   12.60
   5 -15   0   38.20   14.90
 -15  -4   0   65.69   13.80
   4 -15   0   62.19   13.80
   4 -15   0   83.99   17.60
  15   4   0   58.49   15.10
 -15  -4   0   91.89   16.70
  -4  15   0   58.69   14.90
   4 -15   0   67.89   16.40
 -15  -3   0    4.50    9.40
   3 -15   0   -0.50    8.30
 -15  -3   0    3.40    9.50
  -3  15   0    2.30    9.60
  15   3   0   -7.40    7.70
   3 -15   0   18.80   11.20
   3 -15   0    0.50    9.60
   2 -15   0   66.49   14.00
  15   2   0   55.69   14.70
  -2  15   0   57.79   13.60
 -15  -2   0   48.80   14.30
   2 -15   0   35.50   12.70
   2 -15   0   47.80   14.40
  -1  15   0   -2.70    9.00
  15   1   0  -11.20    7.80
   1 -15   0    1.80    8.00
   1 -15   0   -7.90    8.70
   1 -15   0   -3.00    8.60
   1 -15   0   -6.30    7.40
 -15  -1   0   10.60    9.10
  15   1   0    1.60    8.70
  15   0   0   -3.40    8.40
   0 -15   0    0.30    7.90
   0 -15   0   -2.80    6.60
  15   0   0   20.60   10.10
   0 -15   0   11.00    9.80
   0  15   0    8.50    9.80
 -15   0   0    2.20    9.00
   0 -15   0    6.00    9.60
  -1 -15   0    6.60   10.00
 -15   1   0    3.90    8.50
  -1 -15   0   -0.10    9.30
  15  -1   0   11.90   10.10
   1  15   0   -4.60   11.10
  15  -1   0    9.80   10.40
  15  -1   0   14.20    9.90
  -1 -15   0   -4.40    6.40
  15  -2   0   53.49   11.90
   2  15   0   86.99   17.60
  15  -2   0   32.70   11.90
  -2 -15   0   57.39   13.90
  -2 -15   0   39.60   13.40
  15  -2   0   57.79   13.70
  15  -3   0   -1.20    8.80
   3  15   0   -6.70    9.20
  -3 -15   0  -13.40   14.00
  -3 -15   0    2.20   11.00
  15  -3   0    0.80    9.80
  15  -3   0   -0.10    7.70
  15  -4   0   78.19   15.30
   4  15   0   49.70   14.30
  -4 -15   0   70.89   15.30
  15  -4   0   65.89   15.30
  15  -4   0   58.69   14.40
  15  -5   0   42.20   12.40
  15  -5   0   34.20   11.80
  15  -5   0   37.90   13.70
   5  15   0   24.50   13.10
  -5 -15   0   56.59   14.40
  15  -6   0   66.79   15.20
   6  15   0   66.99   16.30
  -6 -15   0  105.79   18.10
  15  -6   0   74.49   15.90
  -6 -15   0   87.69   18.10
  15  -6   0   60.09   14.60
  15  -7   0    0.80    9.00
  -7 -15   0    4.10    9.80
  15  -7   0   18.80   10.90
   7  15   0    1.10   11.70
  15  -7   0   -0.60    9.20
  -7 -15   0   -3.20   10.40
  15  -8   0   69.09   16.70
  15  -8   0   47.90   14.10
  -8 -15   0   66.69   16.30
   8  15   0   70.59   17.90
  15  -8   0   54.59   14.90
  15  -9   0    0.80   10.00
   9  15   0   20.60   12.80
  15  -9   0   -3.40    9.60
  -9 -15   0    2.40   11.40
 -10 -15   0   28.20   13.30
  10  15   0   58.69   17.60
  15 -10   0   41.20   15.40
  15 -10   0   50.99   16.30
 -11 -15   0   -8.70   10.70
  11  15   0   -5.60   13.40
  15 -11   0  -15.40   11.60
  15 -11   0   -8.90   10.80
  15 -12   0   -0.90   12.50
 -12 -15   0    6.00   13.40
  15 -12   0   -0.50   12.40
  12  15   0   12.00   13.20
  13  15   0    1.40   14.30
 -13 -15   0   11.90   14.50
  15 -13   0    8.10   14.20
  15 -13   0   26.40   15.50
 -16 -12   0    1.00   15.60
  12 -16   0   44.10   18.40
  16  12   0   27.20   17.00
  12 -16   0   28.80   16.40
  11 -16   0    5.80   12.00
  11 -16   0   16.50   15.40
  16  11   0   14.20   15.40
 -16 -11   0   11.70   15.60
  16  10   0   14.30   14.00
  16  10   0    7.10   14.70
  10 -16   0   -6.20   12.00
 -16 -10   0    7.80   14.10
  10 -16   0    3.70   12.00
  16   9   0   -7.80   10.40
 -16  -9   0   -4.60   13.00
   9 -16   0  -13.90   12.20
   9 -16   0    9.80   12.90
   8 -16   0   36.50   15.00
   8 -16   0   28.60   15.60
 -16  -8   0   11.00   14.20
  16   8   0   40.30   15.70
   7 -16   0   -1.00   11.80
   7 -16   0   -3.40   11.30
 -16  -7   0   22.10   13.70
  16   7   0    9.00   12.20
   7 -16   0  -13.10    8.40
   6 -16   0    0.70   10.30
   6 -16   0  -13.10    7.40
 -16  -6   0  -15.50   12.70
   6 -16   0  -12.20   10.20
 -16  -6   0   -8.20   11.00
  16   6   0    2.60   10.70
   5 -16   0    4.00   11.60
 -16  -5   0   26.10   13.20
 -16  -5   0   11.20   11.70
   5 -16   0   22.10   11.70
  16   5   0  -12.20   10.00
   5 -16   0   28.30   13.70
  -4  16   0   27.60   13.80
   4 -16   0   41.00   14.80
 -16  -4   0   24.00   13.40
   4 -16   0   42.40   15.70
  16   4   0   23.10   14.00
   4 -16   0   23.50   11.60
   3 -16   0   33.90   14.70
 -16  -3   0   40.70   12.80
   3 -16   0   44.60   13.70
   3 -16   0   61.89   15.90
  -3  16   0   60.69   16.00
  16   3   0   41.50   14.10
   2 -16   0   85.39   15.80
  -2  16   0   63.99   15.30
   2 -16   0   99.59   18.70
   2 -16   0   88.19   18.20
  16   2   0   62.29   14.60
 -16  -2   0  107.59   18.20
 -16  -1   0    0.80    9.80
   1 -16   0   16.10   11.40
  -1  16   0   21.70   12.20
   1 -16   0   21.70   10.30
   1 -16   0    8.60   10.80
  16   1   0   21.80   12.40
   0 -16   0   33.70   12.00
 -16   0   0   56.59   14.70
   0 -16   0   44.80   14.00
  16   0   0   37.30   13.50
   0 -16   0   44.90   14.40
  16   0   0   50.59   13.90
   0  16   0   83.69   16.60
  -1 -16   0    8.90    9.90
  16  -1   0    0.80    9.40
  -1 -16   0    8.80   10.30
   1  16   0   12.90   11.60
 -16   1   0    4.60    9.70
  -1 -16   0   -1.50    9.30
  16  -1   0   15.00   11.20
  -2 -16   0  100.99   19.00
  -2 -16   0   74.99   16.70
   2  16   0   90.69   18.10
  16  -2   0   76.39   16.10
  16  -2   0   80.89   16.30
  16  -3   0   34.60   13.90
  -3 -16   0   24.40   11.90
  16  -3   0   31.10   10.70
   3  16   0   46.00   15.40
  16  -3   0   65.99   15.70
  16  -4   0   31.90   11.70
   4  16   0   67.39   16.90
  -4 -16   0   55.99   14.50
  16  -4   0   17.10   12.40
  16  -4   0   23.50   11.20
   5  16   0   24.50   13.60
  16  -5   0   17.80   10.60
  -5 -16   0    8.50   11.80
  16  -5   0    0.10    9.30
  -5 -16   0   -2.80    9.10
  16  -5   0    7.80   10.80
  -6 -16   0   12.10   12.50
   6  16   0    8.60   11.70
  -6 -16   0    0.20   11.40
  16  -6   0    2.20    9.70
  16  -6   0   -9.80    8.40
  16  -6   0   -5.30   10.70
  16  -7   0   -4.50    8.70
   7  16   0    0.20   11.90
  16  -7   0    4.00   11.00
  -7 -16   0    1.10   11.20
  16  -7   0    7.10   11.50
  16  -8   0   19.10   11.80
  16  -8   0   11.90   13.10
  -8 -16   0   34.60   15.60
  16  -8   0   35.80   15.90
   8  16   0   26.10   15.00
  16  -9   0   13.70   14.20
  16  -9   0   15.00   12.10
  -9 -16   0   13.40   14.50
   9  16   0   10.30   13.60
  16 -10   0   -0.30   16.00
  10  16   0   -3.70   11.60
  16 -10   0   -2.20   13.80
 -10 -16   0    6.40   13.30
  16 -11   0   21.90   14.20
 -11 -16   0    1.50   15.00
  11  16   0   17.90   13.70
  16 -11   0    3.00   11.80
  16 -12   0    5.40   13.30
  12  16   0    5.00   13.60
 -12 -16   0    5.40   16.20
  16 -12   0   37.10   15.90
  11 -17   0   -0.70   14.60
 -17 -11   0   10.20   17.10
  11 -17   0   -7.30   12.60
  10 -17   0   14.50   14.90
  10 -17   0   -3.40   13.50
  17  10   0   -9.10   12.20
 -17 -10   0   -6.50   15.20
  17   9   0   17.20   13.00
   9 -17   0   15.40   12.80
 -17  -9   0   15.50   14.70
   9 -17   0    5.30   13.70
 -17  -8   0   31.90   16.90
  17   8   0   37.90   15.40
   8 -17   0   33.90   15.50
   8 -17   0    3.10   14.60
   8 -17   0   18.70   14.50
 -17  -7   0   70.09   18.20
   7 -17   0   46.70   17.90
  17   7   0   37.00   15.70
   7 -17   0   57.69   19.50
   7 -17   0   39.60   15.40
   6 -17   0   97.39   21.80
  17   6   0   45.20   15.70
   6 -17   0   56.19   16.30
   6 -17   0   47.00   17.00
   5 -17   0    4.20   13.60
  17   5   0   27.70   14.60
   5 -17   0   41.40   15.80
   5 -17   0   32.40   13.40
  -4  17   0   42.50   15.60
   4 -17   0   47.80   15.80
   4 -17   0   61.89   16.30
   4 -17   0   45.30   16.00
  17   4   0   58.89   16.30
 -17  -4   0   25.20   12.60
  -3  17   0    4.30   12.70
   3 -17   0   12.10   11.60
   3 -17   0   24.90   14.70
   3 -17   0   10.90   11.80
  17   3   0   -2.70   10.60
 -17  -3   0   16.20   13.00
   2 -17   0    2.10    9.90
   2 -17   0   19.40   13.50
  -2  17   0    8.60   13.50
 -17  -2   0    3.90   12.40
   2 -17   0    6.30   10.90
  17   2   0   41.90   14.70
   1 -17   0    5.20   15.40
  -1  17   0   -1.80   11.60
 -17  -1   0    2.20   10.80
   1 -17   0   -2.30   11.90
  17   1   0   11.00   11.80
   1 -17   0   15.20   12.70
   0  17   0   14.00   13.00
 -17   0   0    0.00    9.10
  17   0   0   -7.40   10.10
   0 -17   0  -14.10   10.10
   0 -17   0   -0.40   10.40
   1  17   0  -15.00    9.60
  17  -1   0    7.70   11.70
  -1 -17   0   -3.60    9.70
  17  -1   0   12.50   11.60
  -1 -17   0    6.80   12.20
   2  17   0   11.90   13.30
  17  -2   0   17.90   13.50
  -2 -17   0   16.40   13.70
  17  -2   0    6.10    9.30
  17  -3   0   16.70   11.60
  17  -3   0   26.60   13.10
  -3 -17   0    0.90   12.40
   3  17   0   23.80   13.50
  -3 -17   0   18.60   11.70
  17  -4   0   34.30   13.70
   4  17   0   56.49   17.50
  17  -4   0   52.99   15.10
  -4 -17   0   69.49   17.60
  -4 -17   0   53.39   16.70
  17  -4   0   55.49   16.60
   5  17   0   15.50   14.50
  17  -5   0   15.20   12.50
  -5 -17   0   33.10   14.60
  17  -5   0   48.40   15.30
  -5 -17   0   11.50   12.40
  17  -5   0   44.10   14.30
  17  -6   0   76.99   19.30
  17  -6   0   72.59   16.60
  -6 -17   0   59.49   17.30
  17  -6   0   69.19   17.90
   6  17   0   40.80   16.20
   7  17   0   63.29   17.80
  17  -7   0   45.90   15.70
  17  -7   0   22.30   13.50
  -7 -17   0   78.69   20.00
  17  -7   0   73.29   19.40
  -8 -17   0   17.50   13.80
  17  -8   0   22.10   14.70
   8  17   0   34.40   15.40
  17  -8   0   31.30   14.80
  17  -9   0  -14.80   10.50
  17  -9   0    0.30   13.40
   9  17   0   17.50   15.30
  -9 -17   0   10.60   13.90
 -10 -17   0   -2.30   12.50
  10  17   0   -4.20   13.20
  17 -10   0    7.40   13.40
  17 -10   0   22.70   15.60
  11  17   0    5.80   15.40
 -11 -17   0   -3.30   15.00
  17 -11   0   23.40   16.00
  17 -11   0   12.80   15.70
  18   9   0   -1.10   14.10
   9 -18   0   -2.30   14.20
   9 -18   0   -6.30   12.70
   9 -18   0    7.80   14.90
  18   8   0   -2.00   12.60
   8 -18   0  -17.90   12.10
   8 -18   0    6.20   14.50
   8 -18   0  -13.90   11.30
   7 -18   0    1.80   12.50
   7 -18   0  -11.80   12.40
  18   7   0   -5.80   11.90
   7 -18   0    3.50   13.10
   6 -18   0   22.40   14.30
   6 -18   0  -10.90   11.80
  18   6   0    2.90   12.20
   6 -18   0    6.40   13.50
  18   5   0   30.10   16.30
   5 -18   0    6.80   11.90
   5 -18   0   10.20   14.00
   5 -18   0   29.20   14.30
   4 -18   0   -3.60   11.10
  18   4   0    3.10   12.20
   4 -18   0   -5.60   12.50
   4 -18   0   -1.90   11.50
  18   3   0   31.10   14.30
 -18  -3   0   25.60   14.70
   3 -18   0   10.20   12.80
  -3  18   0   28.60   16.30
   3 -18   0   34.70   14.50
   3 -18   0   24.10   14.80
   2 -18   0    0.70   12.70
   2 -18   0   11.50   13.20
  18   2   0   18.40   14.00
  -2  18   0    8.00   13.30
   2 -18   0   31.40   13.70
 -18  -2   0    5.70   11.90
  -1  18   0   50.89   17.50
   1 -18   0   38.10   15.80
   1 -18   0   53.09   17.50
   1 -18   0   27.60   13.10
  18   1   0   37.30   14.60
 -18  -1   0   50.39   15.40
  18   0   0   45.30   15.90
   0 -18   0   94.89   19.00
   0 -18   0   79.09   19.10
   0  18   0   90.19   19.80
   0 -18   0   64.69   18.00
   1  18   0   38.50   14.80
  18  -1   0   11.40   12.20
  -1 -18   0   27.20   13.70
  -1 -18   0   35.50   14.90
  -2 -18   0    7.00   13.20
   2  18   0   25.20   13.00
  -2 -18   0   -1.00   11.30
  18  -2   0   17.00   12.20
  18  -2   0   -2.60   11.80
  18  -3   0   21.70   13.40
  18  -3   0   29.70   15.20
  -3 -18   0   28.20   14.90
   3  18   0   11.60   13.20
  -3 -18   0   14.40   13.10
  -4 -18   0   29.60   16.10
  18  -4   0   -3.30   11.70
   4  18   0   11.30   14.20
  -4 -18   0   -6.00   11.30
  18  -4   0    6.70   11.80
  -5 -18   0   -0.60   11.00
  18  -5   0   33.10   16.20
  18  -5   0    4.40   11.90
   5  18   0   -6.00   12.80
  18  -6   0   11.80   12.60
  18  -6   0   -0.40   11.40
   6  18   0    1.20   13.20
  -6 -18   0    0.10   13.10
  18  -6   0   -4.90   12.00
  18  -7   0   -0.80   14.30
  -7 -18   0   12.80   14.00
   7  18   0    2.50   11.40
  18  -7   0   -8.60   11.60
  18  -8   0   -4.90   12.70
   8  18   0   -8.90   11.50
  18  -8   0   14.50   15.50
  -8 -18   0    7.40   14.90
  -9 -18   0   -8.10   14.20
  18  -9   0   -5.60   12.40
   9  18   0    8.50   14.50
  18  -9   0   12.10   13.80
   7 -19   0   49.70   20.70
  19   7   0   54.19   18.60
   7 -19   0   51.29   21.00
   7 -19   0   57.39   18.90
  19   6   0   24.10   17.00
   6 -19   0    5.90   15.20
   6 -19   0    2.00   14.60
   6 -19   0    8.90   14.80
   5 -19   0   23.30   14.20
   5 -19   0   23.30   16.70
   5 -19   0   32.70   17.60
  19   5   0   41.10   17.40
   4 -19   0   18.40   13.90
  19   4   0   10.10   14.30
   4 -19   0   16.10   15.60
   4 -19   0  -19.50   11.20
  19   3   0    2.30   13.40
   3 -19   0   19.00   15.20
  -3  19   0   32.40   17.70
   3 -19   0    1.90   14.20
  19   2   0  -10.50   11.60
   2 -19   0   17.30   16.30
 -19  -2   0   21.30   15.40
  -2  19   0    0.50   14.70
   2 -19   0    9.10   15.00
   1 -19   0    9.20   13.90
  19   1   0   16.20   13.70
   1 -19   0    6.60   15.30
 -19  -1   0    6.30   14.00
   1 -19   0   26.60   16.30
  -1  19   0   13.00   13.70
   0 -19   0   10.10   13.60
  19   0   0    4.90   12.00
   0  19   0   -6.00   10.80
   0 -19   0   -4.70   13.20
  -1 -19   0   -6.70   14.50
  -1 -19   0    4.00   12.90
  19  -1   0    4.40   12.60
   1  19   0   14.80   16.00
  -2 -19   0    4.40   13.30
  19  -2   0    2.20   13.70
   2  19   0    2.70   13.00
  -2 -19   0    1.30   12.90
  -3 -19   0   20.70   15.50
  -3 -19   0    6.90   13.80
  19  -3   0   14.30   13.20
  19  -3   0   27.90   22.30
   3  19   0   14.30   14.80
  -4 -19   0    8.30   14.50
   4  19   0   26.60   16.50
  19  -4   0    1.30   12.40
  19  -4   0   -2.80   13.20
   5  19   0   19.90   17.40
  -5 -19   0   17.00   15.00
  19  -5   0    6.30   14.00
  19  -5   0   10.60   15.40
  19  -6   0   -2.90   14.50
   6  19   0   21.70   17.00
  -6 -19   0    4.10   14.30
  19  -6   0   -5.00   14.30
  19  -7   0   45.40   18.70
  -7 -19   0   41.00   19.40
   7  19   0   39.80   18.00
   4 -20   0  -11.80   14.70
  20   4   0   -9.70   13.00
   4 -20   0   -4.20   15.90
  20   3   0   23.60   17.50
   3 -20   0    8.70   16.50
   3 -20   0   13.30   17.60
   2 -20   0   17.10   15.40
   2 -20   0  -10.80   14.60
  -2  20   0    6.50   16.80
  20   2   0   -8.00   13.10
   1 -20   0   36.10   17.70
  20   1   0   34.10   17.60
  -1  20   0    1.00   16.30
   0 -20   0    4.20   15.00
  20   0   0    8.00   13.80
   0  20   0   15.10   16.70
   0 -20   0    7.70   14.60
  -1 -20   0   27.40   18.60
  20  -1   0   11.70   13.50
   1  20   0    3.60   16.90
  -1 -20   0   25.30   17.30
  -2 -20   0    0.90   19.90
  20  -2   0   18.40   15.10
  -2 -20   0    9.00   15.10
   2  20   0   13.10   16.60
  -3 -20   0    2.40   13.20
   3  20   0   11.80   17.00
  20  -3   0   10.70   15.60
  -4 -20   0   12.10   14.80
   4  20   0    9.40   15.40
  20  -4   0  -10.00   13.50
   0   0  -1   -0.10    0.40
   0   0  -1    0.00    0.40
   0   0  -1    0.50    0.40
   0   0   1    0.00    0.40
   0   0   1    1.10    0.50
   0   0   1    0.20    0.40
   0   0   1   -0.50    0.30
   1   0  -1 7049.19  249.68
   0   1  -1 8735.43  248.88
  -1   0  -1 9125.99  250.07
   0   1  -1 7101.29  249.78
   0  -1  -1 9105.39  249.28
   0   1   1 8291.97  250.07
   1   0   1 9272.97  249.78
   1   0   1 8539.54  250.17
   0  -1   1 8325.37  249.08
  -1   0   1 7473.15  249.97
   0   1   1 8636.24  249.97
   0  -1   1 7832.22  250.07
   0   1   1 9195.48  249.38
   1  -1  -1 4100.99  126.89
   1   1  -1 4120.39  126.49
   1   1  -1 4068.79  126.69
  -1  -1  -1 4395.86  125.69
   1   1  -1 4200.48  126.99
  -1   1  -1 4388.66  126.59
   1  -1  -1 4134.79  125.59
  -1   1  -1 4326.67  125.29
  -1  -1  -1 4264.67  127.09
   1   1  -1 4136.19  125.39
   1  -1   1 4262.37  125.29
   1  -1   1 4006.50  127.09
   1   1   1 4198.58  126.99
   1   1   1 4337.97  125.69
  -1  -1   1 4136.69  126.69
  -1   1   1 4221.98  126.99
   1   1   1 4256.17  126.59
  -1  -1   1 4110.19  127.09
  -1   1   1 4109.89  125.59
  -1  -1   1 4020.20  125.39
   1  -1   1 4383.76  127.19
   1  -2  -1 2870.51   90.79
  -1   2  -1 2989.00   91.49
   2   1  -1 2908.11   91.69
   2   1  -1 2925.41   92.09
  -2  -1  -1 3023.30   90.49
  -2  -1  -1 2987.10   92.19
  -2  -1  -1 3069.39   89.89
   1  -2  -1 2889.41   91.89
  -1   2  -1 2990.80   89.89
  -1   2  -1 2938.41   91.29
   2   1   1 3016.80   91.69
  -2  -1   1 2929.81   92.29
  -1   2   1 2992.10   91.59
   2   1   1 3087.59   89.89
   2   1   1 3155.68   91.69
   2   1   1 3236.28   92.69
   1  -2   1 2953.00   92.79
  -2  -1   1 2966.10   91.39
   1  -2   1 2902.71   92.09
   1  -2   1 3108.19   89.89
   0  -2  -1 3887.21  121.59
   0   2  -1 3764.22  121.69
  -2   0  -1 4277.67  121.19
   0   2  -1 3905.71  121.89
   2   0  -1 3835.42  121.99
  -2   0  -1 4221.28  121.59
   0   2   1 3902.51  121.89
   2   0   1 4206.88  121.69
   0  -2   1 3948.20  122.29
   2   0   1 4203.38  121.19
  -2   0   1 3990.90  121.79
   2   0   1 4096.99  121.89
   2   0   1 4128.59  120.79
  -2   0   1 3935.91  122.19
   0  -2   1 3898.01  121.09
   0  -2   1 3933.41  122.19
  -2   1  -1 3040.10   90.69
   2  -1  -1 3085.89   91.79
  -1  -2  -1 3085.39   90.29
   1   2  -1 2997.30   91.99
  -1  -2  -1 3013.10   91.99
   1   2  -1 2992.50   89.59
   1   2  -1 2935.11   90.99
  -1  -2   1 2966.80   91.39
  -1  -2   1 2917.71   89.59
   2  -1   1 3029.30   90.49
   2  -1   1 2944.81   91.79
   1   2   1 2894.51   91.89
   2  -1   1 3064.59   92.09
  -1  -2   1 2870.41   91.89
  -2   1   1 2940.61   91.99
   1   2   1 2947.01   90.99
   2  -2  -1   25.60    3.50
   2   2  -1   26.40    3.40
  -2   2  -1   29.90    3.20
   2   2  -1   32.20    4.10
  -2  -2  -1   41.00    4.50
  -2  -2  -1   33.30    2.90
  -2  -2  -1   32.40    1.70
   2  -2  -1   30.80    1.90
  -2   2  -1   26.90    2.70
   2  -2   1   26.10    3.70
   2  -2   1   32.20    2.70
  -2   2   1   31.50    3.90
  -2  -2   1   33.20    4.00
   2   2   1   36.50    4.20
   2  -2   1   35.60    4.60
   2   2   1   30.60    3.10
  -2  -2   1   37.30    3.60
   2   2   1   34.30    4.40
  -2   3  -1 2984.50   90.59
  -3  -2  -1 3095.49   92.79
  -2   3  -1 3000.90   90.79
   3   2  -1 2985.40   88.59
   2  -3  -1 3056.19   91.99
   3   2  -1 3028.00   92.69
   3   2  -1 2933.91   92.09
  -3  -2  -1 3153.78   90.59
   3   2   1 2905.11   91.99
  -3  -2   1 2793.12   92.19
   2  -3   1 2931.31   89.69
   2  -3   1 2744.63   92.49
   2  -3   1 2899.01   93.49
  -2   3   1 2909.81   90.89
   3   2   1 2900.31   90.59
   3   2   1 2942.31   92.89
  -3  -2   1 2887.11   90.49
   3   1  -1 7327.67  222.98
   3   1  -1 7259.77  221.58
  -1   3  -1 7356.76  223.18
  -3  -1  -1 7529.55  223.68
   1  -3  -1 6963.00  223.28
  -1   3  -1 7104.79  223.08
  -3  -1  -1 7584.04  222.48
   3   1  -1 7382.56  224.18
   3   1   1 7824.42  222.98
  -3  -1   1 7292.97  224.08
  -1   3   1 7314.17  223.38
   3   1   1 7536.55  221.18
   3   1   1 7818.32  224.38
   1  -3   1 7411.76  223.78
   1  -3   1 7583.54  221.48
   1  -3   1 7163.38  224.68
  -3  -1   1 7229.38  222.58
   3   1   1 7518.45  223.08
  -3   0  -1   21.10    3.10
   3   0  -1   20.80    2.50
  -3   0  -1   22.00    3.10
   3   0  -1   20.80    2.80
   3   0  -1   16.70    3.10
   0   3  -1   22.70    3.50
   0  -3   1   21.30    3.40
   0   3   1   27.80    3.80
   3   0   1   23.10    3.40
   0  -3   1   18.80    2.70
   3   0   1   23.10    2.90
  -3   0   1   16.40    3.00
   0  -3   1   16.30    3.30
   3   0   1   24.00    3.40
   3   0   1   21.60    2.50
   3  -1  -1 7738.83  224.58
  -3   1  -1 7598.24  222.98
   1   3  -1 7399.26  223.58
  -1  -3  -1 7506.45  223.38
   1   3  -1 7260.37  224.88
   3  -1  -1 7368.46  224.68
  -1  -3   1 7286.27  224.98
   1   3   1 7372.86  225.08
   3  -1   1 7634.84  223.58
   3  -1   1 7646.14  224.58
   3  -1   1 7715.73  224.88
  -1  -3   1 7199.78  222.18
  -3   1   1 7311.07  221.08
  -3   1   1 7180.98  224.88
  -1  -3   1 7126.19  224.08
   3  -2  -1 2879.11   93.29
  -3   2  -1 3045.30   90.29
   3  -2  -1 2970.10   93.99
   2   3  -1 2847.92   93.09
  -3   2  -1 2988.90   91.59
  -2  -3  -1 2912.01   91.79
  -2  -3  -1 2956.90   94.29
   3  -2   1 3126.69   94.49
   2   3   1 3002.50   91.89
   3  -2   1 3050.59   94.49
  -2  -3   1 2912.61   93.69
   3  -2   1 3118.09   91.99
   2   3   1 2981.10   94.19
  -2  -3   1 3108.39   92.69
  -3   2   1 3034.40   94.49
  -2  -3   1 2990.80   89.79
  -3   3  -1    2.90    1.80
   3   3  -1   14.10    3.50
   3   3  -1    4.50    2.60
  -3  -3  -1    3.90    2.50
   3  -3  -1    1.90    2.50
  -3  -3  -1    3.30    1.90
   3  -3  -1   -1.10    1.80
  -3   3  -1    5.20    2.10
   3  -3   1    7.70    2.20
  -3  -3   1    7.80    2.90
   3   3   1    6.60    3.10
   3   3   1    0.40    2.40
   3  -3   1    1.70    2.40
  -3   3   1    3.30    1.80
  -3  -3   1    4.50    2.00
   3   3   1    8.70    2.30
   3  -3   1   14.10    3.80
  -3   4  -1  362.96   14.40
  -3   4  -1  350.46   14.10
   4   3  -1  357.26   16.30
   4   3  -1  332.37   11.70
  -4  -3  -1  382.46   16.70
  -4  -3  -1  348.97   14.50
   4   3  -1  320.87   16.20
   3  -4  -1  373.16   15.80
   4   3   1  389.36   16.60
   3  -4   1  377.36   17.80
   3  -4   1  361.76   13.90
  -4  -3   1  353.46   13.90
  -4  -3   1  352.56   11.70
   4   3   1  346.17   14.00
  -4  -3   1  375.46   16.40
   4   3   1  366.36   17.00
  -3   4   1  374.86   14.60
   4   2  -1  116.89    8.20
   4   2  -1  133.19    7.80
  -4  -2  -1  135.99    7.00
   4   2  -1  123.09    5.50
  -4  -2  -1  147.89    8.50
  -2   4  -1  114.19    7.00
   2  -4  -1  125.09    7.60
  -2   4  -1  123.29    7.10
   2  -4  -1  134.09    8.40
   2  -4   1   93.89    5.70
   4   2   1  112.39    8.10
  -4  -2   1  112.89    7.90
   4   2   1  108.49    4.40
   4   2   1  104.49    7.10
  -4  -2   1  105.49    6.20
   2  -4   1   97.09    8.20
   4   2   1  102.79    6.50
   2  -4   1  110.39    7.90
  -2   4   1  105.69    7.00
   1  -4  -1 2881.01   92.09
  -4  -1  -1 2984.90   91.19
  -1   4  -1 3008.50   92.19
   4   1  -1 2958.40   91.19
   4   1  -1 2928.21   93.09
  -4  -1  -1 2927.61   91.99
   4   1  -1 2954.10   90.39
   1  -4   1 2809.42   92.19
   4   1   1 2984.20   91.69
  -1   4   1 2854.81   92.09
   4   1   1 2988.90   92.99
  -4  -1   1 2932.01   90.99
   4   1   1 3012.90   89.79
   1  -4   1 2899.01   93.69
   4   1   1 2969.10   90.99
  -4  -1   1 2923.01   92.79
  -4   0  -1  719.03   25.00
   4   0  -1  702.73   23.90
   0   4  -1  706.53   26.30
  -4   0  -1  729.13   25.60
   4   0  -1  729.33   25.20
   4   0  -1  684.53   26.30
   4   0   1  724.03   25.90
   4   0   1  725.63   26.10
   4   0   1  751.52   25.20
   0  -4   1  719.43   25.20
   0   4   1  707.53   26.50
   4   0   1  724.53   23.70
   0  -4   1  695.73   26.70
   0  -4   1  692.93   26.40
  -4   0   1  700.23   26.50
   4  -1  -1 3007.70   93.49
   4  -1  -1 2983.20   93.89
  -1  -4  -1 2940.11   92.59
  -4   1  -1 2906.11   91.49
   1   4  -1 2930.21   94.19
   4  -1   1 2994.20   92.89
  -1  -4   1 2981.60   94.29
   4  -1   1 3086.99   93.99
  -1  -4   1 2911.11   91.29
   1   4   1 2984.00   94.39
   4  -1   1 3054.99   93.59
  -4   1   1 2917.01   89.79
  -4   1   1 2914.41   94.19
  -1  -4   1 3045.60   93.59
  -4   2  -1  104.39    4.30
   2   4  -1  102.49    7.30
  -4   2  -1  103.09    6.00
  -2  -4  -1  112.39    7.00
   4  -2  -1  103.79    7.70
   4  -2  -1  107.59    7.70
  -2  -4  -1  109.29    6.20
   2   4  -1  105.69    8.00
   4  -2   1  149.39    9.00
  -2  -4   1  127.19    8.10
  -2  -4   1  132.19    5.50
   2   4   1  123.19    8.40
   4  -2   1  140.29    7.40
   4  -2   1  130.09    8.60
  -4   2   1  118.09    8.40
  -2  -4   1  137.99    7.60
  -3  -4  -1  368.26   15.00
  -3  -4  -1  373.56   13.10
  -3  -4  -1  390.36   17.60
   3   4  -1  356.96   16.90
  -4   3  -1  377.86   14.10
   4  -3  -1  376.56   16.30
   4  -3  -1  384.36   17.30
  -4   3  -1  379.06   12.80
   3   4  -1  371.26   16.60
  -3  -4   1  356.06   14.80
   4  -3   1  388.56   15.00
   3   4   1  343.77   14.10
   3   4   1  357.06   16.90
   4  -3   1  334.77   17.10
   4  -3   1  359.66   17.20
  -3  -4   1  354.56   16.50
   4  -4  -1  427.06   18.20
   4   4  -1  391.56   18.60
  -4  -4  -1  409.66   16.80
  -4  -4  -1  425.76   19.50
  -4   4  -1  401.96   15.80
  -4   4  -1  422.96   15.40
   4   4  -1  427.36   19.10
   4  -4   1  414.46   16.40
   4   4   1  430.76   16.00
  -4   4   1  389.06   15.50
  -4  -4   1  405.66   16.10
   4  -4   1  429.06   19.60
   4   4   1  407.76   19.20
  -4  -4   1  415.76   18.80
   4  -4   1  437.96   20.30
   4   4   1  394.36   18.70
   5   4  -1  558.84   23.90
   4  -5  -1  574.94   24.80
   5   4  -1  502.25   17.40
  -4   5  -1  565.14   20.80
   4  -5  -1  578.64   23.00
   5   4  -1  564.14   24.40
  -5  -4  -1  542.55   24.20
  -5  -4  -1  578.64   22.00
  -4   5  -1  556.44   20.70
   5   4   1  518.05   20.20
  -5  -4   1  555.44   23.60
   5   4   1  553.24   24.60
  -5  -4   1  518.45   19.90
   5   4   1  545.35   23.60
   4  -5   1  600.84   21.20
   4  -5   1  542.05   24.50
   4  -5   1  535.75   25.30
  -4   5   1  572.94   21.10
  -5  -3  -1  243.28   11.20
  -3   5  -1  217.78   10.90
   5   3  -1  211.48    8.40
   3  -5  -1  244.68   13.40
   3  -5  -1  239.18   12.00
   5   3  -1  240.38   12.50
  -5  -3  -1  212.88   12.40
   5   3  -1  214.78   12.90
   3  -5   1  209.38   12.50
   5   3   1  187.18    9.80
  -5  -3   1  188.88    9.40
   3  -5   1  178.88    9.50
  -3   5   1  200.28   10.60
   5   3   1  213.18   12.80
   5   3   1  202.48   11.70
  -5  -3   1  197.58   11.90
   3  -5   1  188.68   13.00
  -5  -2  -1  129.29    7.90
   2  -5  -1  128.99    9.20
  -5  -2  -1  118.19    8.40
  -2   5  -1  120.89    8.20
   5   2  -1  131.79    8.40
   2  -5  -1  128.19    8.50
   5   2  -1  146.79    9.90
   5   2  -1  117.89    6.50
  -2   5   1  150.08    8.80
  -5  -2   1  142.49    9.50
   2  -5   1  133.09    9.80
   2  -5   1  151.18    9.70
   5   2   1  146.59    8.50
   5   2   1  128.49    7.70
   5   2   1  120.29    5.70
  -5  -2   1  136.89    7.40
   5   2   1  118.39    9.00
   2  -5   1  117.69    6.90
   5   1  -1  452.05   17.80
   1  -5  -1  448.56   19.20
  -5  -1  -1  462.85   18.70
   5   1  -1  442.56   20.20
   5   1  -1  491.45   18.40
  -5  -1  -1  471.85   19.10
  -1   5  -1  467.05   19.60
   1  -5   1  477.25   20.90
  -5  -1   1  473.95   20.20
   5   1   1  490.45   20.30
   5   1   1  501.65   18.20
   5   1   1  459.85   18.80
  -1   5   1  482.45   20.00
   1  -5   1  476.15   19.60
   5   0  -1   65.49    4.60
   0   5  -1   52.49    6.80
   5   0  -1   65.59    7.40
   5   0  -1   60.19    6.20
  -5   0  -1   63.79    6.60
  -5   0  -1   57.89    5.90
   0  -5   1   53.69    6.80
   5   0   1   63.39    7.00
   0  -5   1   49.30    6.30
   0  -5   1   56.39    5.90
  -5   0   1   52.09    6.70
   5   0   1   69.49    7.00
   5   0   1   57.89    4.30
   0   5   1   64.69    7.70
  -5   1  -1  494.15   20.00
   5  -1  -1  476.05   16.20
   5  -1  -1  482.75   19.70
  -5   1  -1  491.25   17.80
   5  -1  -1  464.45   20.00
  -1  -5  -1  464.85   19.20
   1   5  -1  484.05   20.60
  -1  -5   1  462.25   20.30
   1   5   1  471.85   20.50
   5  -1   1  478.15   20.00
   5  -1   1  446.26   19.10
  -1  -5   1  473.55   19.90
  -5   1   1  447.96   16.20
  -1  -5   1  467.15   17.80
  -5   1   1  469.25   20.40
   5  -2  -1  143.39    9.60
  -5   2  -1  121.49    6.70
  -2  -5  -1  124.49    7.40
  -2  -5  -1  136.29    8.30
   2   5  -1  119.49    8.30
   5  -2  -1  124.99    8.80
   2   5  -1  113.79    9.00
   5  -2   1  123.99    8.00
  -2  -5   1  116.19    7.90
   5  -2   1  123.49    9.00
   5  -2   1  132.29    9.20
   2   5   1  125.49    9.40
  -2  -5   1  112.09    8.80
  -2  -5   1  128.19    6.50
  -5   2   1  125.69    9.40
  -3  -5  -1  198.78   10.80
   3   5  -1  165.18   11.10
   5  -3  -1  197.58   11.80
   5  -3  -1  209.98   12.60
  -5   3  -1  193.18    9.20
   3   5  -1  182.18   12.20
  -3  -5  -1  191.28    9.20
  -3  -5   1  215.28    8.10
  -5   3   1  213.88   12.90
   5  -3   1  225.58   13.10
  -3  -5   1  235.88   12.90
   5  -3   1  229.58   11.20
   3   5   1  229.98   13.10
   5  -3   1  207.98   12.90
  -3  -5   1  228.58   11.10
   5  -4  -1  561.04   25.00
   5  -4  -1  549.54   23.20
  -4  -5  -1  532.65   18.90
  -5   4  -1  547.05   20.10
   4   5  -1  519.85   24.20
   4   5  -1  540.55   23.90
  -5   4  -1  563.84   18.90
  -4  -5  -1  552.44   22.00
  -4  -5  -1  539.55   24.70
   5  -4   1  573.84   21.80
  -4  -5   1  581.94   21.30
  -4  -5   1  598.44   24.40
   5  -4   1  613.44   25.50
   4   5   1  536.25   24.20
   5  -4   1  550.54   25.50
   5   5  -1   61.99    8.70
  -5   5  -1   63.09    5.90
   5  -5  -1   65.69    9.50
  -5  -5  -1   57.49    9.00
  -5  -5  -1   58.39    7.20
  -5   5  -1   52.59    5.40
   5   5  -1   64.59    8.90
   5  -5  -1   48.90    7.10
   5  -5   1   43.90    7.70
  -5  -5   1   54.69    5.50
   5   5   1   66.29    8.80
  -5   5   1   57.89    5.70
   5  -5   1   60.19    6.80
   5   5   1   58.79    5.60
   5   5   1   32.20    7.00
   5  -5   1   38.90    7.50
  -5  -5   1   42.10    6.90
   6   5  -1 1019.40   39.60
   5  -6  -1 1016.20   37.90
  -5   6  -1 1027.30   34.90
   6   5  -1  967.50   39.80
  -6  -5  -1 1024.50   40.20
   5  -6  -1 1050.39   41.10
  -6  -5  -1  975.50   36.80
  -5   6   1 1052.99   35.50
   6   5   1  982.10   40.10
   6   5   1 1043.30   39.60
   5  -6   1 1006.30   41.70
   6   5   1 1019.10   34.60
  -6  -5   1  945.91   33.90
   5  -6   1  988.80   35.70
  -6  -5   1  980.30   38.70
   5  -6   1 1016.40   40.60
   6   4  -1 1046.70   39.50
  -4   6  -1 1036.40   36.70
   6   4  -1 1095.79   41.10
   6   4  -1  980.30   33.30
  -6  -4  -1 1074.69   37.80
   4  -6  -1 1062.69   38.40
   4  -6  -1 1031.00   40.80
  -6  -4  -1 1059.39   40.30
   6   4   1 1053.09   40.90
   4  -6   1 1049.99   36.30
  -6  -4   1 1010.10   35.10
  -6  -4   1 1071.19   39.80
   6   4   1 1127.59   39.90
   4  -6   1 1084.09   41.20
   6   4   1 1026.20   35.80
  -4   6   1 1049.40   37.10
   4  -6   1 1040.30   42.10
   6   3  -1  671.93   23.20
   6   3  -1  684.83   26.90
  -6  -3  -1  704.23   28.00
   3  -6  -1  660.23   28.40
  -3   6  -1  697.53   26.10
  -6  -3  -1  675.03   25.90
   3  -6  -1  681.23   26.50
   3  -6   1  631.04   29.30
  -3   6   1  698.33   26.20
   3  -6   1  615.04   27.70
   3  -6   1  612.44   24.10
   6   3   1  645.74   24.70
   6   3   1  690.03   26.80
   6   3   1  647.44   28.10
  -6  -3   1  675.53   27.70
  -6  -3   1  674.63   24.00
  -6  -2  -1 1368.66   46.80
  -2   6  -1 1340.87   47.40
   6   2  -1 1345.77   44.80
   2  -6  -1 1415.86   47.50
   2  -6  -1 1334.77   48.80
   6   2  -1 1329.37   49.20
   6   2  -1 1391.36   46.80
  -6  -2  -1 1365.96   47.80
  -6  -2   1 1389.56   48.70
   6   2   1 1426.46   46.90
   2  -6   1 1312.47   49.90
  -2   6   1 1424.16   47.90
   6   2   1 1396.46   43.70
   2  -6   1 1399.96   48.90
   6   2   1 1365.96   46.40
   2  -6   1 1348.47   45.20
   6   2   1 1318.67   48.80
  -1   6  -1  854.91   33.70
   1  -6  -1  852.11   33.30
  -6  -1  -1  925.91   33.30
   6   1  -1  919.31   31.90
   6   1  -1  900.21   34.90
   6   1  -1  894.71   31.90
  -6  -1  -1  888.91   32.90
  -1   6   1  919.21   34.30
  -6  -1   1  940.91   34.90
   1  -6   1  932.91   35.80
   1  -6   1  927.41   34.00
   6   1   1  925.21   31.60
   6   1   1  927.61   34.90
   1  -6   1  875.01   35.20
   6   1   1  934.61   33.10
   6   0  -1  130.89   10.10
  -6   0  -1  132.59    9.30
   6   0  -1  144.59    7.50
   0   6  -1  131.79   10.00
   6   0  -1  145.39    9.10
  -6   0  -1  137.19    8.40
   6   0   1  129.39    9.60
  -6   0   1  131.79    7.70
   0  -6   1  126.29    8.60
   0   6   1  145.29   10.50
   6   0   1  136.59    7.10
   0  -6   1  138.29   10.70
   6   0   1  138.49    9.50
  -6   0   1  122.49   11.30
   0  -6   1  137.39   10.30
   6  -1  -1  939.21   29.80
  -1  -6  -1  875.11   33.70
  -6   1  -1  927.31   34.40
   6  -1  -1  935.61   35.00
  -1  -6  -1  927.71   33.90
   6  -1  -1  923.61   34.00
   1   6  -1  874.61   34.80
  -6   1  -1  913.71   31.60
   1   6   1  913.91   35.20
   6  -1   1  908.31   33.90
  -6   1   1  896.01   35.10
  -6   1   1  896.11   30.10
  -1  -6   1  900.01   34.30
  -1  -6   1  920.51   32.20
  -1  -6   1  929.01   35.20
   6  -1   1  920.11   34.40
   6  -2  -1 1406.16   49.00
  -2  -6  -1 1397.26   46.80
  -2  -6  -1 1387.46   47.60
   2   6  -1 1327.07   49.40
   6  -2  -1 1398.66   49.00
   6  -2  -1 1351.36   42.50
  -6   2  -1 1382.96   44.90
  -2  -6   1 1416.96   49.40
  -6   2   1 1379.66   49.70
  -2  -6   1 1372.86   47.70
   2   6   1 1349.27   49.60
   6  -2   1 1414.56   47.80
   6  -2   1 1422.66   49.40
  -6   2   1 1296.77   42.50
  -2  -6   1 1387.66   45.00
   3   6  -1  677.73   28.90
   6  -3  -1  681.83   27.70
  -6   3  -1  663.13   23.60
   6  -3  -1  654.03   28.10
   3   6  -1  640.54   27.20
  -3  -6  -1  627.44   24.50
  -3  -6  -1  683.03   26.60
  -3  -6   1  646.14   22.90
   3   6   1  695.83   29.00
  -3  -6   1  698.03   26.30
   6  -3   1  704.53   29.10
   6  -3   1  706.43   28.90
   6  -3   1  682.33   26.30
  -3  -6   1  716.53   28.50
   4   6  -1 1006.20   40.50
   4   6  -1 1046.60   39.80
   6  -4  -1 1062.79   40.80
   6  -4  -1 1078.99   39.50
  -6   4  -1 1041.70   34.80
  -4  -6  -1 1077.19   38.10
  -4  -6  -1 1072.09   35.10
   6  -4   1 1075.79   37.70
  -4  -6   1 1009.80   39.60
   6  -4   1 1076.59   41.20
  -4  -6   1 1016.60   33.00
  -4  -6   1 1066.79   37.10
   6  -4   1 1005.90   41.10
   4   6   1 1047.00   40.80
  -6   5  -1 1033.80   34.70
  -5  -6  -1 1013.80   33.20
   6  -5  -1 1079.69   41.50
  -5  -6  -1 1063.79   38.00
   5   6  -1 1005.90   40.70
   6  -5  -1 1085.69   39.30
   5   6  -1  998.20   40.10
  -6   5  -1 1030.80   33.30
   6  -5   1 1025.50   37.20
  -5  -6   1  965.50   35.60
   5   6   1 1043.60   40.80
   6  -5   1 1082.19   42.70
  -5  -6   1  983.40   39.50
   6  -5   1 1028.20   41.30
  -6   6  -1  284.97   13.50
   6   6  -1  300.87   18.20
   6  -6  -1  304.77   18.80
  -6  -6  -1  340.27   16.40
  -6   6  -1  290.57   12.90
   6  -6  -1  281.07   16.20
   6   6  -1  261.77   17.30
  -6  -6  -1  284.07   18.00
   6  -6   1  300.97   18.80
  -6  -6   1  284.17   13.30
   6   6   1  285.77   17.60
   6   6   1  353.56   19.50
   6  -6   1  287.97   15.00
  -6  -6   1  321.97   17.80
   6  -6   1  297.67   19.20
   6   6   1  292.57   13.20
  -7  -6  -1  503.15   26.10
   6  -7  -1  502.55   26.60
  -7  -6  -1  531.25   23.80
   7   6  -1  561.24   26.60
   6  -7  -1  520.25   24.20
   7   6  -1  496.25   26.20
  -6   7  -1  524.45   21.10
  -7  -6   1  556.14   20.20
   6  -7   1  557.54   22.90
  -6   7   1  498.95   21.40
   7   6   1  537.75   26.00
   7   6   1  523.55   26.90
   6  -7   1  540.25   28.20
   6  -7   1  480.25   26.30
  -7  -6   1  545.35   25.70
   7   6   1  514.65   20.50
   7   5  -1   74.89   10.40
  -5   7  -1   70.19    7.70
   7   5  -1   53.69    4.10
   7   5  -1   61.89   10.10
  -7  -5  -1   71.49    8.80
   5  -7  -1   83.09   11.70
   5  -7  -1   70.29    8.90
  -7  -5  -1   58.69    9.30
  -5   7   1   68.49    8.20
   7   5   1   67.49   10.40
   7   5   1   67.49   10.30
   5  -7   1   82.99   12.70
   7   5   1   72.69    7.20
  -7  -5   1   50.89    8.60
   5  -7   1   78.89    8.30
   5  -7   1   69.49   10.50
  -7  -5   1   72.59    6.40
   4  -7  -1  344.47   19.30
   7   4  -1  320.27   13.20
   7   4  -1  382.46   18.80
  -4   7  -1  339.97   16.40
  -7  -4  -1  346.67   18.80
   7   4  -1  319.87   19.10
   4  -7  -1  334.47   17.20
  -7  -4  -1  341.77   16.80
   7   4   1  327.07   15.00
   7   4   1  342.67   18.00
   4  -7   1  331.17   15.40
   4  -7   1  341.27   19.40
   4  -7   1  345.17   20.50
  -4   7   1  323.57   16.50
   7   4   1  330.57   19.30
  -7  -4   1  335.17   14.20
  -7  -4   1  324.37   18.10
   7   3  -1   56.59    7.70
  -7  -3  -1   49.30    6.90
   3  -7  -1   35.90    7.00
  -3   7  -1   48.30    7.10
  -7  -3  -1   43.50    7.20
   7   3  -1   49.20    8.70
   7   3  -1   45.40    5.20
   3  -7  -1   52.99    7.70
   3  -7   1   61.89   10.00
   7   3   1   58.99    9.20
   7   3   1   51.59    3.90
   7   3   1   52.69    6.50
   7   3   1   56.69    7.60
  -3   7   1   57.19    7.70
   3  -7   1   50.89    8.10
   3  -7   1   56.99    6.50
  -7  -3   1   61.99    8.90
   2  -7  -1   49.30    7.80
  -7  -2  -1   49.80    7.10
   2  -7  -1   41.70    6.90
   7   2  -1   48.80    5.90
  -2   7  -1   58.59    8.00
   7   2  -1   52.59    7.00
   7   2  -1   65.39    9.20
  -7  -2  -1   47.80    7.00
   2  -7   1   51.59    8.40
   7   2   1   47.60    8.00
   2  -7   1   66.49    7.00
   2  -7   1   62.69    8.30
   7   2   1   58.79    7.00
  -2   7   1   65.99    8.20
  -7  -2   1   43.70    7.50
   7   2   1   77.19    8.10
  -7  -1  -1  944.31   34.00
   7   1  -1  910.71   31.70
   1  -7  -1  900.11   33.90
   1  -7  -1  929.61   34.70
  -7  -1  -1  925.51   33.30
  -1   7  -1  873.21   34.40
   7   1  -1  889.61   35.60
   7   1  -1  841.02   32.00
   7   1   1  861.11   33.10
   7   1   1  880.51   35.10
  -1   7   1  867.11   34.60
   7   1   1  870.71   31.10
  -7  -1   1  877.31   32.10
   1  -7   1  854.41   33.80
   1  -7   1  898.31   36.10
   1  -7   1  818.52   35.20
  -7  -1   1  828.72   34.60
   7   0  -1    4.30    4.10
   0  -7  -1   -2.70    3.30
  -7   0  -1    0.30    2.80
   7   0  -1    1.90    2.40
   0  -7  -1   -6.80    2.70
  -7   0  -1    0.00    3.20
   7   0  -1   -0.30    2.90
   0   7  -1    1.60    4.10
   0  -7   1    4.00    3.80
   0   7   1   -0.80    3.80
   0  -7   1   -6.30    3.10
  -7   0   1    0.00    3.50
   0  -7   1   -0.60    2.60
  -7   0   1    1.50    2.70
   7   0   1    6.70    3.90
   7   0   1    0.20    3.10
   7   0   1   -1.20    2.10
  -7   1  -1  871.81   31.00
   7  -1  -1  858.21   34.50
  -1  -7  -1  820.52   33.40
   1   7  -1  807.12   34.60
  -7   1  -1  865.31   34.00
  -1  -7  -1  880.11   33.70
   7  -1  -1  894.71   28.90
   7  -1  -1  860.31   33.50
  -7   1   1  864.31   29.60
   7  -1   1  913.01   34.20
  -1  -7   1  912.91   34.50
   7  -1   1  891.01   34.20
   1   7   1  857.61   34.90
  -1  -7   1  888.91   35.10
  -1  -7   1  850.01   31.70
  -7   1   1  881.71   35.30
  -2  -7  -1   56.79    7.30
  -7   2  -1   54.49    5.70
   7  -2  -1   41.40    7.10
   7  -2  -1   86.09   10.00
  -2  -7  -1   66.29    8.10
   2   7  -1   60.69    9.60
   7  -2  -1   54.29    3.60
  -7   2   1   53.49    8.50
  -2  -7   1   54.09    7.60
   7  -2   1   57.99    8.00
   7  -2   1   55.69    8.50
   2   7   1   41.60    7.90
  -2  -7   1   58.79    6.20
  -2  -7   1   52.39    8.40
  -7   2   1   52.39    4.30
  -3  -7  -1   50.29    7.40
   3   7  -1   80.29   10.40
   7  -3  -1   53.89    7.80
  -7   3  -1   55.69    5.60
  -3  -7  -1   60.39    6.90
   7  -3  -1   48.00    8.20
   7  -3   1   73.29    8.80
  -7   3   1   66.09    9.20
   3   7   1   43.50    8.10
   7  -3   1   55.99    8.80
  -3  -7   1   63.29    7.90
  -3  -7   1   52.99    5.40
  -3  -7   1   47.90    7.90
   7  -3   1   58.69    9.00
  -4  -7  -1  355.46   17.60
  -7   4  -1  338.57   14.00
  -4  -7  -1  341.87   15.50
   4   7  -1  318.67   19.40
   4   7  -1  329.77   18.40
   7  -4  -1  327.27   19.10
   7  -4  -1  341.07   18.10
   7  -4   1  327.77   16.80
  -4  -7   1  358.76   18.90
   7  -4   1  381.16   20.50
  -4  -7   1  329.37   16.60
  -4  -7   1  332.57   13.00
   4   7   1  344.27   19.50
   7  -4   1  299.67   18.80
  -7   5  -1   72.49    6.30
   5   7  -1   82.19   11.30
  -5  -7  -1   74.89    6.50
   7  -5  -1   72.69   10.30
   7  -5  -1   62.79    9.30
  -5  -7  -1   68.69    8.80
  -5  -7  -1   50.99    9.30
   5   7  -1   85.99   11.10
  -5  -7   1   70.29    9.70
   7  -5   1   69.69   10.40
   7  -5   1   60.19    9.60
   5   7   1   57.29   10.20
   7  -5   1   72.69    8.70
  -5  -7   1   73.49    7.80
   6   7  -1  530.25   26.90
  -6  -7  -1  515.25   26.80
  -7   6  -1  531.35   18.90
   7  -6  -1  563.34   27.80
  -7   6  -1  541.25   20.40
   7  -6  -1  550.94   25.20
   6   7  -1  522.05   26.50
  -6  -7  -1  545.95   24.10
   6   7   1  504.05   26.50
   7  -6   1  512.15   27.70
  -6  -7   1  510.45   21.20
   7  -6   1  509.95   27.00
  -6  -7   1  529.15   25.90
   7  -6   1  526.55   23.20
  -7   7  -1    2.10    3.40
   7   7  -1    0.00    5.80
   7   7  -1   13.10    7.10
  -7  -7  -1    6.10    4.80
  -7  -7  -1   21.00    6.90
   7  -7  -1   -1.00    5.10
   7  -7  -1    7.00    5.20
   7   7   1    2.00    4.90
   7  -7   1   15.40    5.00
  -7  -7   1    7.00    3.70
   7   7   1   -3.60    5.00
   7  -7   1   10.30    6.90
   7  -7   1    5.90    5.70
  -7  -7   1    7.40    5.40
   8   7  -1  974.20   41.20
  -8  -7  -1  953.20   37.90
  -7   8  -1  952.00   33.90
  -8  -7  -1  950.00   41.40
   7  -8  -1  981.30   38.70
   8   7  -1  921.01   41.30
   7  -8  -1  979.50   42.70
  -8  -7   1  884.41   32.00
   8   7   1  892.01   41.10
   7  -8   1  930.51   43.30
  -7   8   1  918.81   34.40
   8   7   1  920.31   40.10
  -8  -7   1  956.10   39.90
   8   7   1  883.01   32.70
   7  -8   1  889.91   36.00
   7  -8   1 1005.30   43.00
  -8  -6  -1   79.09   12.00
  -6   8  -1   57.99    7.90
   6  -8  -1   54.39   10.20
   8   6  -1   54.19   10.50
   8   6  -1   61.59   10.50
   6  -8  -1   59.59    9.10
  -8  -6  -1   79.19   10.10
   6  -8   1   50.99   10.60
   8   6   1   47.60    9.60
  -8  -6   1   73.29    6.50
   6  -8   1   60.49    8.10
   6  -8   1   63.69   12.00
  -6   8   1   51.89    7.60
   8   6   1   55.79    6.70
   8   6   1   71.59   10.90
  -8  -6   1   61.89   10.30
   8   5  -1  274.07   18.80
   5  -8  -1  285.87   19.00
  -5   8  -1  277.47   15.50
   8   5  -1  265.47   11.60
   8   5  -1  325.27   18.70
  -8  -5  -1  311.27   19.00
   5  -8  -1  306.57   17.10
  -8  -5  -1  303.37   16.70
   5  -8   1  310.27   21.30
   8   5   1  279.17   19.10
   8   5   1  287.47   14.20
  -5   8   1  271.07   15.70
   5  -8   1  352.76   20.30
   5  -8   1  296.37   15.20
   8   5   1  301.57   18.00
  -8  -5   1  266.57   12.70
  -8  -5   1  331.87   18.90
  -8  -4  -1  860.61   33.00
   8   4  -1  790.22   33.20
   8   4  -1  838.72   36.30
   4  -8  -1  737.63   35.10
  -4   8  -1  826.12   32.30
   4  -8  -1  766.62   32.50
   8   4  -1  818.62   28.70
  -8  -4  -1  906.41   35.60
   4  -8   1  825.82   30.80
   4  -8   1  769.52   35.10
   8   4   1  790.62   30.40
  -8  -4   1  854.91   34.90
   8   4   1  786.62   35.60
   4  -8   1  814.52   37.40
  -4   8   1  857.01   32.90
   8   4   1  828.12   33.40
   8   3  -1   77.99    7.60
  -8  -3  -1   77.59   10.20
   8   3  -1   65.89    8.90
  -3   8  -1   93.29   10.40
   3  -8  -1   60.29    8.80
   3  -8  -1  109.19   12.60
   8   3  -1   78.49   11.10
  -8  -3  -1   79.19    9.40
   3  -8   1   95.69    8.90
  -3   8   1   90.69   10.50
   8   3   1   96.49   12.30
   3  -8   1   73.49   10.30
   3  -8   1   73.89   11.00
   8   3   1   83.19    9.80
   8   3   1   92.99    5.80
   8   3   1   92.19    9.00
  -8  -3   1   85.09   11.20
   2  -8  -1  632.24   27.00
  -8  -2  -1  640.24   27.10
  -2   8  -1  630.74   27.60
   2  -8  -1  622.94   28.20
   8   2  -1  614.84   25.40
  -8  -2  -1  640.84   26.90
   8   2  -1  673.23   29.90
   8   2  -1  625.74   24.90
   8   2   1  611.94   23.20
   2  -8   1  630.24   25.00
   8   2   1  685.03   29.70
   2  -8   1  577.54   27.50
   8   2   1  604.84   25.00
   2  -8   1  662.23   30.40
  -8  -2   1  639.74   28.30
   8   2   1  621.94   25.80
  -8  -2   1  626.24   26.30
  -2   8   1  611.94   27.50
   1  -8  -1  127.09   12.50
   1  -8  -1  137.39   12.60
   8   1  -1  152.78   10.30
   8   1  -1  120.09   13.10
   1  -8  -1  139.09   14.50
  -1   8  -1  155.68   14.10
  -8  -1  -1  127.79   10.20
   8   1  -1  126.89    9.40
  -8  -1  -1  144.89   12.90
   8   1   1  145.49    9.10
   1  -8   1  120.99   13.30
  -1   8   1  149.09   13.80
  -8  -1   1  125.69    9.60
   8   1   1  158.48   11.20
   1  -8   1  147.59   14.40
   1  -8   1  137.59   12.60
  -8  -1   1  131.69   13.50
   8   1   1  146.99   14.10
   0  -8  -1 1545.45   57.69
   8   0  -1 1653.93   58.69
  -8   0  -1 1627.94   54.39
   8   0  -1 1646.04   55.89
   0   8  -1 1678.73   58.39
   0  -8  -1 1533.25   56.99
  -8   0  -1 1576.84   56.49
   8   0  -1 1633.64   52.29
   0  -8  -1 1490.25   55.69
   8   0   1 1654.43   56.79
   0  -8   1 1562.24   57.99
   0  -8   1 1572.84   55.59
   8   0   1 1638.74   57.89
   0   8   1 1575.04   57.89
   0  -8   1 1581.04   58.39
  -8   0   1 1617.54   53.19
  -8   0   1 1590.74   58.09
   8   0   1 1592.04   51.79
   8  -1  -1  131.69    7.50
  -1  -8  -1  143.09   13.20
  -1  -8  -1  155.68   13.90
  -8   1  -1  141.99    9.50
   8  -1  -1  142.89   11.20
   1   8  -1  159.78   15.30
   8  -1  -1  174.68   15.30
  -8   1  -1  163.78   12.30
   1   8   1  167.68   15.20
   8  -1   1  152.08   11.90
  -8   1   1  131.29    8.30
  -1  -8   1  161.18   10.40
  -8   1   1  148.19   14.90
  -1  -8   1  132.29   13.90
   8  -1   1  133.09   12.80
  -1  -8   1  139.49   13.50
  -8   2  -1  642.04   23.70
   8  -2  -1  609.84   20.20
   8  -2  -1  596.44   27.30
  -2  -8  -1  612.54   26.10
   8  -2  -1  620.94   27.90
   2   8  -1  578.54   28.30
  -2  -8  -1  609.24   27.00
  -2  -8   1  659.63   27.60
  -2  -8   1  644.34   28.80
   8  -2   1  621.84   27.10
  -8   2   1  568.54   21.30
   2   8   1  639.14   29.10
   8  -2   1  635.84   28.10
  -8   2   1  592.94   28.30
  -2  -8   1  643.44   24.50
  -8   3  -1   98.19    7.10
   8  -3  -1   96.79   11.60
  -3  -8  -1   72.09    8.30
  -3  -8  -1   86.09   10.10
   8  -3  -1   74.89   10.20
   3   8  -1   70.29   11.00
  -8   3   1   83.99   11.60
   8  -3   1   60.69    9.60
   8  -3   1   66.79    9.30
  -3  -8   1   71.29    7.10
  -3  -8   1   91.39   10.20
   8  -3   1   84.39   11.20
   3   8   1   77.59   11.50
  -3  -8   1   66.09   10.50
  -4  -8  -1  839.92   31.30
   8  -4  -1  820.02   35.90
   4   8  -1  790.02   36.20
   8  -4  -1  867.51   35.20
  -8   4  -1  836.82   28.90
  -4  -8  -1  797.82   33.50
  -4  -8   1  840.32   32.90
  -4  -8   1  814.72   35.40
   4   8   1  821.22   36.30
  -4  -8   1  842.62   28.80
   8  -4   1  865.81   36.50
   8  -4   1  834.42   36.50
   8  -4   1  813.02   33.20
   5   8  -1  286.77   19.30
  -8   5  -1  305.87   13.20
   8  -5  -1  313.17   18.40
   8  -5  -1  289.07   19.30
  -5  -8  -1  299.37   17.20
  -5  -8  -1  313.47   14.50
   8  -5   1  328.37   17.30
   8  -5   1  324.47   20.00
  -5  -8   1  292.27   11.70
  -5  -8   1  283.17   18.40
   8  -5   1  318.67   20.20
  -5  -8   1  313.17   16.20
   5   8   1  290.67   19.80
   6   8  -1   56.79   10.10
  -6  -8  -1   20.30    7.10
  -6  -8  -1   58.09    5.80
  -8   6  -1   69.29    6.50
   8  -6  -1   81.79   10.80
  -6  -8  -1   48.70    8.30
   6   8  -1   48.60    9.90
   8  -6  -1   75.49   12.40
   8  -6   1   57.69   11.20
   8  -6   1   54.09   10.40
  -6  -8   1   59.09    7.80
  -6  -8   1   71.79   10.70
   8  -6   1   62.79    9.10
   6   8   1   40.00   10.00
  -7  -8  -1  951.00   38.00
   7   8  -1  906.71   41.10
  -7  -8  -1  896.81   41.70
   8  -7  -1  931.51   38.70
  -8   7  -1  933.51   30.90
   7   8  -1  861.91   40.20
   8  -7  -1  951.20   42.50
  -7  -8   1  952.50   33.60
   8  -7   1  930.41   41.90
   8  -7   1  937.71   36.70
   8  -7   1  868.51   41.80
  -7  -8   1 1044.80   40.90
   7   8   1  895.31   40.50
   8   8  -1   27.20    9.10
   8  -8  -1   40.90    8.70
  -8  -8  -1   44.10   11.10
  -8  -8  -1   38.10    8.50
   8  -8  -1   37.50   10.50
   8   8  -1   11.90    7.50
   8  -8   1   30.00   10.30
   8  -8   1   30.20    9.70
   8  -8   1   45.30    8.30
   8   8   1   29.30    8.70
  -8  -8   1   37.00    9.50
  -9  -8  -1   90.39   12.10
   9   8  -1   65.89   12.60
   8  -9  -1   62.79   12.30
   8  -9  -1   80.19   12.10
  -9  -8  -1   69.49   13.20
   9   8  -1   84.19   13.40
   9   8   1   79.99   13.30
   9   8   1  127.99   16.80
   8  -9   1   88.09   15.00
  -9  -8   1   86.99   13.60
   8  -9   1   90.49   16.00
   8  -9   1  104.59   12.10
   7  -9  -1  226.08   16.80
  -9  -7  -1  243.98   17.00
   9   7  -1  227.28   21.50
  -7   9  -1  246.08   14.70
   9   7  -1  258.97   19.20
  -9  -7  -1  301.67   21.20
   7  -9  -1  270.47   24.40
   7  -9   1  263.87   20.90
   7  -9   1  270.87   22.20
   9   7   1  286.37   19.80
  -9  -7   1  253.77   18.70
   9   7   1  246.98   13.30
   9   7   1  292.37   21.20
   7  -9   1  292.07   16.60
  -7   9   1  259.67   15.50
   9   6  -1  665.83   31.10
   9   6  -1  609.74   32.20
  -9  -6  -1  650.13   31.90
   6  -9  -1  676.83   33.50
  -6   9  -1  599.14   26.80
  -9  -6  -1  637.24   28.90
   6  -9  -1  655.93   29.20
   9   6   1  620.04   32.40
   9   6   1  630.84   25.00
   6  -9   1  701.23   33.50
  -9  -6   1  676.43   31.20
   6  -9   1  589.14   26.30
   6  -9   1  672.53   35.00
   9   6   1  631.34   30.20
  -6   9   1  590.74   27.00
  -9  -5  -1   97.09   12.90
   9   5  -1  101.49   14.10
   9   5  -1   89.59   12.40
   9   5  -1   87.39    7.30
  -5   9  -1   95.09   11.10
   5  -9  -1   93.59   13.20
   5  -9  -1  116.19   12.30
  -9  -5  -1  129.89   12.80
   9   5   1  132.89   14.30
   9   5   1  120.49   14.90
   9   5   1  101.09    9.40
  -5   9   1  126.09   12.30
  -9  -5   1  102.09   13.00
   5  -9   1  109.49   15.80
   5  -9   1  106.99   13.90
   5  -9   1  105.49   10.80
   4  -9  -1  361.06   19.80
  -9  -4  -1  389.26   21.40
   9   4  -1  358.06   16.30
  -9  -4  -1  354.66   19.60
   4  -9  -1  388.06   22.90
   9   4  -1  407.76   23.50
  -4   9  -1  406.96   20.30
   9   4  -1  354.56   20.10
   9   4   1  391.56   22.90
   4  -9   1  392.16   24.30
   9   4   1  395.46   20.40
   4  -9   1  363.96   17.80
   9   4   1  358.66   17.70
  -4   9   1  347.37   19.50
  -9  -4   1  356.26   20.60
   4  -9   1  403.76   23.00
  -9  -4   1  410.96   22.30
   9   3  -1  517.25   23.90
   9   3  -1  517.15   27.60
  -9  -3  -1  560.84   25.30
   3  -9  -1  561.44   27.50
   3  -9  -1  509.85   28.20
  -9  -3  -1  567.94   26.10
   3  -9  -1  525.55   24.60
  -3   9  -1  499.65   24.70
   9   3  -1  541.65   22.10
   9   3   1  533.75   27.50
   9   3   1  513.95   19.80
  -9  -3   1  528.45   26.30
   9   3   1  600.44   24.80
   9   3   1  548.05   23.50
   3  -9   1  503.95   22.50
   3  -9   1  511.75   26.60
  -3   9   1  573.24   25.80
   3  -9   1  549.65   28.90
  -9  -3   1  464.65   24.40
   9   2  -1   98.39   10.20
   2  -9  -1   99.29   11.30
   9   2  -1  118.49   10.80
   2  -9  -1   96.99   12.10
  -9  -2  -1   91.89   10.80
  -2   9  -1   99.89   11.80
   9   2  -1   98.49   13.10
   2  -9  -1   72.79   11.50
  -9  -2  -1   90.79   11.00
   9   2   1  106.79    8.20
  -2   9   1   97.89   12.10
   2  -9   1  116.99   10.90
   2  -9   1  121.19   14.70
   2  -9   1  137.69   15.10
   9   2   1  120.19    9.50
   9   2   1  103.99   13.20
  -9  -2   1  110.69   13.00
  -9  -2   1  112.39   11.10
   2  -9   1  114.99   13.40
   9   2   1  115.39   11.60
   1  -9  -1  913.51   38.10
   9   1  -1  887.01   35.80
   9   1  -1  941.81   40.00
  -9  -1  -1  973.90   36.70
  -1   9  -1  846.72   37.90
  -9  -1  -1  981.10   38.30
   1  -9  -1  932.71   37.70
   9   1  -1  952.00   34.50
   1  -9  -1  944.51   40.30
   9   1   1 1006.90   35.30
   1  -9   1  903.71   37.80
  -9  -1   1 1047.40   40.40
   9   1   1  986.10   40.00
   9   1   1  928.21   37.10
   1  -9   1  940.51   40.30
   9   1   1  969.50   34.20
  -9  -1   1  929.01   35.50
   1  -9   1  934.01   40.50
  -1   9   1  959.50   39.40
   9   0  -1 1216.18   45.70
  -9   0  -1 1198.68   44.20
   0   9  -1 1162.88   47.60
   0  -9  -1 1266.77   48.20
   0  -9  -1 1225.28   46.50
   0  -9  -1 1242.58   48.40
   9   0  -1 1251.47   41.90
   9   0  -1 1322.27   49.40
  -9   0  -1 1181.08   46.70
   9   0   1 1248.18   46.90
   0   9   1 1290.77   48.90
   0  -9   1 1278.77   48.90
   0  -9   1 1261.77   49.00
  -9   0   1 1235.78   48.60
   9   0   1 1269.27   48.20
   9   0   1 1211.98   41.30
   0  -9   1 1190.78   45.70
  -9   0   1 1234.58   43.10
   1   9  -1  943.31   39.40
   9  -1  -1  926.41   37.40
  -9   1  -1  956.00   38.40
   9  -1  -1  959.60   31.40
  -1  -9  -1  927.11   38.10
  -1  -9  -1  912.51   36.30
   9  -1  -1 1043.60   40.20
  -1  -9  -1  938.81   38.00
  -9   1  -1  955.40   34.50
  -1  -9   1  928.91   39.30
  -9   1   1  911.41   32.80
   9  -1   1  919.31   36.70
   1   9   1  920.21   39.20
  -1  -9   1  863.81   37.90
   9  -1   1  900.11   37.90
   9  -1   1  923.81   38.20
  -9   1   1  971.50   39.70
  -1  -9   1  844.32   35.10
  -9   2  -1  103.89    9.00
   2   9  -1  120.29   14.40
  -2  -9  -1   96.79   11.00
   9  -2  -1  100.69   11.70
   9  -2  -1  101.39   12.60
  -2  -9  -1   92.99   11.50
   9  -2  -1  102.09    5.10
   9  -2   1  105.49   12.50
  -2  -9   1   94.49   12.50
  -9   2   1  105.59   12.80
   2   9   1   91.79   13.00
  -2  -9   1   83.59   11.40
   9  -2   1  102.79   11.90
   9  -2   1   95.89   11.80
  -9   2   1  104.59    7.10
  -2  -9   1   94.59    9.40
  -3  -9  -1  523.65   25.20
  -9   3  -1  525.25   20.60
   3   9  -1  490.15   26.60
   9  -3  -1  519.95   26.10
  -3  -9  -1  534.55   23.90
   9  -3  -1  548.95   26.50
  -9   3   1  493.75   26.80
   9  -3   1  545.55   25.30
  -3  -9   1  482.85   24.30
   9  -3   1  537.65   26.60
   3   9   1  501.05   26.90
   9  -3   1  535.65   26.60
  -3  -9   1  506.25   21.40
  -3  -9   1  559.64   27.20
   9  -4  -1  375.06   21.30
   9  -4  -1  359.46   21.80
   4   9  -1  364.36   22.90
  -4  -9  -1  365.66   18.40
  -4  -9  -1  389.46   20.60
  -9   4  -1  379.06   15.80
   9  -4   1  448.66   23.50
  -4  -9   1  333.57   21.50
  -4  -9   1  375.56   16.10
   9  -4   1  369.46   20.20
   4   9   1  352.06   22.20
   9  -4   1  349.67   21.90
  -4  -9   1  376.66   19.70
   9  -5  -1   96.29   12.60
  -5  -9  -1  116.29   10.20
   9  -5  -1   85.39   12.50
  -9   5  -1  103.49    7.30
  -5  -9  -1   98.79   11.90
   5   9  -1  118.69   14.90
   9  -5   1  102.19   12.10
   5   9   1   92.89   13.50
   9  -5   1  104.09   14.30
  -5  -9   1   91.49    6.60
  -5  -9   1   86.99   12.70
   9  -5   1   92.39   13.40
  -5  -9   1   96.29   10.70
   9  -6  -1  622.04   30.00
  -6  -9  -1  639.14   24.30
   6   9  -1  593.04   31.90
  -6  -9  -1  685.63   29.70
  -9   6  -1  630.54   23.00
  -6  -9  -1  630.64   32.80
   9  -6  -1  621.74   32.20
  -6  -9   1  612.24   26.30
  -6  -9   1  656.13   31.30
   9  -6   1  635.14   28.40
   9  -6   1  637.54   32.90
   9  -6   1  600.74   31.80
   6   9   1  575.44   31.20
   7   9  -1  249.78   18.90
  -7  -9  -1  277.37   17.90
   9  -7  -1  221.48   21.50
   9  -7  -1  291.27   18.80
  -7  -9  -1  218.08   21.30
   7   9  -1  267.67   23.60
   9  -7   1  235.38   16.30
   9  -7   1  228.08   22.50
   7   9   1  247.88   19.50
  -7  -9   1  237.88   14.00
  -7  -9   1  263.27   19.30
   9  -7   1  256.77   23.60
   8   9  -1   94.99   14.10
   9  -8  -1   86.89   14.40
  -8  -9  -1   94.99   12.30
   9  -8  -1   85.69   12.70
  -8  -9  -1  103.29   15.90
   8   9  -1   88.79   14.00
   9  -8   1  102.19   12.40
   9  -8   1   73.89   13.90
   8   9   1   81.69   13.90
   9  -8   1   98.39   15.00
  -8  -9   1   68.29   12.20
   9  -9  -1    1.60    6.00
   9   9  -1   -0.80    6.90
  -9  -9  -1    5.80    7.00
  -9  -9  -1    3.10    7.10
   9  -9  -1   -0.40    7.00
   9   9  -1   -4.40    7.70
   9   9   1   16.90    8.20
   9  -9   1    5.20    7.80
   9  -9   1    0.40    5.60
  -9  -9   1    8.60    7.60
   9  -9   1    1.20    7.10
   9 -10  -1   21.00    8.30
   9 -10  -1   -4.90    6.60
  10   9  -1   18.80    9.80
   9 -10  -1    7.00    8.10
 -10  -9  -1   18.30    8.00
  10   9  -1   17.20    9.00
 -10  -9  -1   15.90    9.40
 -10  -9   1   13.10    8.90
  10   9   1    6.30    8.50
   9 -10   1    5.10    8.00
   9 -10   1   -5.30    5.70
 -10  -9   1   15.20    8.70
   9 -10   1   14.60    9.50
 -10  -8  -1  245.08   18.00
   8 -10  -1  183.08   21.50
   8 -10  -1  241.28   17.80
 -10  -8  -1  302.27   26.30
  10   8  -1  211.48   21.20
  10   8  -1  271.47   24.00
   8 -10  -1  221.78   22.90
  10   8   1  213.38   21.70
   8 -10   1  235.68   24.80
   8 -10   1  195.78   15.40
 -10  -8   1  213.58   21.20
   8 -10   1  275.57   26.20
  10   8   1  182.38   20.80
 -10  -8   1  189.98   20.50
   7 -10  -1  343.47   24.90
   7 -10  -1  410.96   22.70
 -10  -7  -1  428.26   26.50
  10   7  -1  343.17   23.50
   7 -10  -1  357.96   26.50
  -7  10  -1  375.96   20.00
 -10  -7  -1  391.36   22.30
  10   7  -1  335.37   24.70
  10   7   1  373.96   25.50
 -10  -7   1  419.16   25.70
   7 -10   1  366.56   27.10
   7 -10   1  403.56   20.60
  -7  10   1  369.76   20.40
   7 -10   1  409.46   26.70
  10   7   1  367.56   23.90
 -10  -7   1  423.66   25.00
 -10  -6  -1  221.58   16.00
  -6  10  -1  190.08   14.50
  10   6  -1  247.58   23.10
 -10  -6  -1  221.98   20.60
   6 -10  -1  161.48   18.80
  10   6  -1  224.38   20.10
   6 -10  -1  154.88   18.80
   6 -10  -1  229.48   16.50
  -6  10   1  215.38   15.10
 -10  -6   1  193.98   18.70
   6 -10   1  209.68   22.00
  10   6   1  189.38   18.10
   6 -10   1  211.28   21.60
   6 -10   1  193.98   13.80
 -10  -6   1  223.68   20.30
  10   6   1  225.48   22.60
  10   6   1  175.28   11.80
   5 -10  -1  333.57   23.50
  10   5  -1  349.57   20.10
 -10  -5  -1  302.47   19.00
 -10  -5  -1  307.07   20.30
   5 -10  -1  308.37   21.60
  10   5  -1  255.57   13.80
  -5  10  -1  278.67   17.70
   5 -10  -1  295.87   18.50
  10   5  -1  262.87   20.70
   5 -10   1  303.97   16.70
  -5  10   1  287.47   18.70
  10   5   1  268.67   20.70
   5 -10   1  326.27   23.70
   5 -10   1  296.47   20.80
  10   5   1  299.87   15.90
  10   5   1  311.77   19.30
 -10  -5   1  334.57   20.90
 -10  -5   1  341.67   21.10
 -10  -4  -1  108.59   13.60
   4 -10  -1  132.89   16.10
  -4  10  -1  121.59   13.10
  10   4  -1  118.89   13.30
 -10  -4  -1  129.09   13.70
  10   4  -1  109.49   15.10
   4 -10  -1  126.49   13.00
   4 -10  -1   80.39   13.30
  10   4  -1  116.29   10.50
   4 -10   1  129.59   12.10
  10   4   1  116.99   11.40
  10   4   1   89.89    7.10
  -4  10   1  128.19   13.90
  10   4   1  153.08   14.50
   4 -10   1  117.09   15.80
 -10  -4   1  120.99   14.90
  10   4   1  131.79   15.70
   4 -10   1   89.19   13.50
 -10  -4   1  116.59   13.80
  -3  10  -1  147.39   14.80
  10   3  -1  142.39   11.00
  10   3  -1  135.29   13.40
   3 -10  -1  146.09   14.10
 -10  -3  -1  138.89   14.50
 -10  -3  -1  151.08   15.00
  10   3  -1  119.49   15.00
   3 -10  -1  138.49   16.70
   3 -10  -1  150.68   16.80
  -3  10   1  147.89   14.90
   3 -10   1  152.78   11.50
   3 -10   1  136.09   16.50
   3 -10   1  150.58   15.70
 -10  -3   1  156.38   16.00
  10   3   1  155.48   17.00
  10   3   1  135.89    8.80
  10   3   1  157.68   13.40
 -10  -3   1  148.49   14.30
  10   3   1  147.79   13.50
 -10  -2  -1  317.87   18.90
 -10  -2  -1  337.77   18.90
   2 -10  -1  319.47   20.00
  10   2  -1  336.67   21.60
   2 -10  -1  340.67   19.20
  10   2  -1  310.17   17.10
  10   2  -1  301.07   16.40
  -2  10  -1  324.37   19.90
   2 -10  -1  346.77   22.10
 -10  -2   1  331.17   20.60
  -2  10   1  291.47   18.90
   2 -10   1  294.47   19.10
 -10  -2   1  275.07   17.50
   2 -10   1  308.97   20.70
   2 -10   1  292.77   16.70
  10   2   1  297.77   20.40
  10   2   1  298.97   16.20
  10   2   1  295.07   15.10
   2 -10   1  317.97   21.70
  10   2   1  332.77   18.30
  -1  10  -1  406.16   23.70
 -10  -1  -1  480.35   24.00
   1 -10  -1  442.36   25.50
  10   1  -1  433.56   19.50
   1 -10  -1  432.06   22.90
   1 -10  -1  437.36   23.40
   1 -10  -1  432.56   24.90
  10   1  -1  470.25   25.80
 -10  -1  -1  485.15   22.40
  10   1  -1  452.15   22.10
  10   1   1  443.36   24.90
 -10  -1   1  455.65   21.30
 -10  -1   1  442.86   24.70
   1 -10   1  410.56   24.90
   1 -10   1  434.16   25.80
  -1  10   1  418.86   23.80
   1 -10   1  412.86   22.80
  10   1   1  449.95   19.50
  10   1   1  432.66   20.50
   1 -10   1  430.16   21.50
  10   1   1  480.55   23.30
  10   0  -1  429.96   18.40
  10   0  -1  418.06   22.10
   0 -10  -1  429.16   24.20
  10   0  -1  511.85   26.20
 -10   0  -1  428.76   23.10
   0 -10  -1  430.66   24.50
 -10   0  -1  453.95   21.40
   0 -10  -1  411.76   22.20
   0  10  -1  412.86   24.10
   0 -10   1  425.16   24.70
   0 -10   1  419.36   22.10
   0  10   1  469.55   25.00
 -10   0   1  397.76   24.30
  10   0   1  464.05   21.70
  10   0   1  442.86   24.30
  10   0   1  442.56   18.10
  10   0   1  443.06   23.10
   0 -10   1  393.36   24.10
 -10   0   1  446.96   20.00
  10  -1  -1  433.36   17.10
  -1 -10  -1  449.46   24.00
  -1 -10  -1  406.76   21.70
  10  -1  -1  456.45   25.10
  10  -1  -1  406.26   22.60
  -1 -10  -1  433.76   23.60
 -10   1  -1  442.66   23.80
   1  10  -1  431.26   24.50
 -10   1  -1  468.15   20.70
 -10   1   1  458.25   19.10
   1  10   1  450.75   25.00
 -10   1   1  423.76   24.70
  -1 -10   1  430.66   25.10
  10  -1   1  424.66   23.40
  -1 -10   1  490.35   25.40
  -1 -10   1  443.96   21.70
  10  -1   1  461.85   24.50
  10  -1   1  449.26   22.60
   2  10  -1  285.77   20.10
  -2 -10  -1  289.57   17.20
  10  -2  -1  301.37   20.00
  10  -2  -1  277.67   18.70
  -2 -10  -1  332.07   19.40
 -10   2  -1  313.77   15.50
  -2 -10  -1  313.57   19.40
  -2 -10   1  330.07   21.10
   2  10   1  341.77   22.00
 -10   2   1  317.67   14.00
  -2 -10   1  330.67   19.90
 -10   2   1  345.57   21.40
  10  -2   1  313.37   19.70
  10  -2   1  308.87   19.10
  -2 -10   1  311.97   16.80
  10  -2   1  331.87   20.40
  10  -3  -1  172.98   16.60
  10  -3  -1  169.98   17.30
   3  10  -1  162.08   17.70
 -10   3  -1  136.19    9.70
  -3 -10  -1  151.58   15.10
  -3 -10  -1  157.48   14.20
   3  10   1  142.59   16.80
  10  -3   1  169.88   16.30
  -3 -10   1  150.68   14.60
  10  -3   1  166.48   17.00
 -10   3   1  134.89    7.40
  -3 -10   1  125.59   15.20
  -3 -10   1  133.29   10.40
  10  -3   1  154.48   16.50
 -10   3   1  150.08   16.30
   4  10  -1  145.09   16.80
 -10   4  -1  105.69    8.70
  -4 -10  -1  123.99   12.40
  10  -4  -1  120.39   14.80
  10  -4  -1  119.29   14.60
  -4 -10  -1  131.59   13.90
  10  -4   1  117.89   14.20
   4  10   1  116.89   16.10
  10  -4   1  106.59   13.30
  -4 -10   1  118.39   15.30
  -4 -10   1  111.09    9.70
  -4 -10   1  121.09   12.70
  10  -4   1  128.29   15.30
  -5 -10  -1  324.67   19.70
  -5 -10  -1  292.17   16.70
   5  10  -1  276.57   20.80
  10  -5  -1  301.67   19.90
  10  -5  -1  296.87   21.30
  -5 -10   1  298.77   20.50
  10  -5   1  327.77   19.40
   5  10   1  299.77   21.60
  10  -5   1  274.07   20.30
  -5 -10   1  306.97   18.20
  10  -5   1  339.77   22.30
  -5 -10   1  289.87   13.70
  -6 -10  -1  192.18   20.50
  -6 -10  -1  202.48   16.20
  10  -6  -1  173.48   19.00
  10  -6  -1  235.38   17.30
   6  10  -1  217.28   21.80
  10  -6   1  201.08   15.70
  10  -6   1  234.78   22.30
  -6 -10   1  202.98   19.60
  -6 -10   1  202.08   14.40
   6  10   1  220.48   22.00
  10  -6   1  197.18   20.20
  10  -7  -1  386.46   25.50
  -7 -10  -1  357.46   25.30
  -7 -10  -1  414.26   23.50
  10  -7  -1  379.86   23.20
   7  10  -1  422.76   27.00
  10  -7   1  368.86   25.40
   7  10   1  372.66   25.90
  10  -7   1  390.16   26.50
  10  -7   1  385.26   21.90
  -7 -10   1  437.36   25.70
  10  -8  -1  215.68   20.10
  -8 -10  -1  305.97   27.20
  -8 -10  -1  225.28   18.00
  10  -8  -1  197.18   22.40
   8  10  -1  221.18   23.20
  10  -8   1  247.88   24.40
  -8 -10   1  240.08   21.80
  10  -8   1  223.68   17.00
  10  -8   1  281.87   26.80
   8  10   1  219.38   22.30
   9  10  -1    8.40    7.70
  10  -9  -1    7.10    7.90
  10  -9  -1   -6.40    5.50
  -9 -10  -1   20.50    8.20
   9  10  -1   14.50    8.70
  10  -9  -1   12.30    9.20
  -9 -10  -1    9.40    8.30
  -9 -10   1   10.10    9.00
  10  -9   1   10.90    8.00
  10  -9   1    4.80    5.80
   9  10   1   10.40    9.40
  10  -9   1   10.10    8.40
 -10 -10  -1   -0.40    7.20
  10 -10  -1   -5.60    6.90
  10  10  -1    6.00   10.20
  10 -10  -1    7.70    7.80
  10  10  -1   16.20    9.80
 -10 -10  -1   -0.70    8.20
  10 -10  -1    5.60    8.20
 -10 -10   1    2.10    7.30
  10 -10   1   11.00    9.20
  10 -10   1   14.00    7.60
  10 -10   1   10.10    9.40
 -10 -10   1   11.30    9.30
  10  10   1    8.20    9.00
  11  10  -1   45.60   12.40
  10 -11  -1   68.69   13.20
 -11 -10  -1   52.89   15.10
  10 -11  -1   42.40   12.60
  11  10  -1   53.59   14.10
  10 -11  -1   50.99   14.30
 -11 -10  -1   55.59   15.70
  10 -11   1   35.70   13.40
  10 -11   1   59.69   14.20
 -11 -10   1   68.19   14.50
 -11 -10   1   55.89   15.50
  11  10   1   81.89   16.10
  11   9  -1   62.59   13.60
   9 -11  -1   78.59   15.90
 -11  -9  -1   74.89   15.40
   9 -11  -1   49.90   14.40
 -11  -9  -1   47.10   11.40
   9 -11  -1   72.79   12.80
  11   9  -1   59.39   13.80
  11   9   1   43.40   12.10
   9 -11   1   89.49   16.40
 -11  -9   1   67.09   14.00
 -11  -9   1   63.89   14.50
   9 -11   1   52.19   13.00
  11   9   1   68.39   14.30
 -11  -8  -1   66.99   11.80
  11   8  -1   59.29   12.30
  11   8  -1   69.49   13.90
 -11  -8  -1   75.49   14.80
   8 -11  -1   97.09   14.00
   8 -11  -1   61.99   13.30
   8 -11  -1   47.30   13.00
   8 -11   1   63.69   14.60
  11   8   1   52.49   12.70
   8 -11   1   55.49   13.10
   8 -11   1   72.39   10.90
 -11  -8   1   64.69   13.30
 -11  -8   1   51.29   12.10
  11   8   1   48.80   12.60
 -11  -7  -1   83.39   14.40
  11   7  -1  113.69   15.50
   7 -11  -1  104.29   13.50
  11   7  -1   85.99   15.40
   7 -11  -1   82.79   16.10
  -7  11  -1   97.99   13.70
 -11  -7  -1  100.59   13.90
   7 -11  -1   75.09   14.80
  11   7   1  100.99   14.90
   7 -11   1   98.99   16.10
   7 -11   1   78.59   15.30
 -11  -7   1  107.49   15.10
  11   7   1  106.29   16.50
  -7  11   1   94.69   12.60
   7 -11   1  118.89   13.40
 -11  -7   1   99.89   15.10
   6 -11  -1   39.00   10.80
 -11  -6  -1   34.30    9.00
  11   6  -1   28.80    9.20
  -6  11  -1   55.19   10.10
 -11  -6  -1   38.30   11.00
   6 -11  -1   40.40    9.50
  11   6  -1   54.59   12.30
   6 -11  -1   70.79   14.30
 -11  -6   1   61.99   12.70
  11   6   1   39.60   11.80
   6 -11   1   69.19   13.60
   6 -11   1   45.40   11.60
   6 -11   1   47.40    8.60
  11   6   1   58.99   11.90
 -11  -6   1   51.19   11.40
  -6  11   1   54.99   10.50
  -5  11  -1  198.88   17.30
  11   5  -1  194.88   18.30
   5 -11  -1  209.18   15.40
   5 -11  -1  144.29   19.30
   5 -11  -1  204.18   20.70
 -11  -5  -1  179.78   17.50
  11   5  -1  185.48   21.00
 -11  -5  -1  229.88   21.30
   5 -11   1  146.89   17.70
  11   5   1  161.58   18.60
  11   5   1  216.08   16.80
 -11  -5   1  165.58   18.20
   5 -11   1  188.08   15.60
  11   5   1  150.88   12.30
  -5  11   1  190.28   17.80
   5 -11   1  184.68   21.80
 -11  -5   1  197.98   18.90
  11   4  -1  101.29   15.70
  -4  11  -1   96.99   13.30
  11   4  -1  118.69   13.70
 -11  -4  -1  126.19   15.10
   4 -11  -1  107.79   15.60
 -11  -4  -1  108.59   13.50
   4 -11  -1  111.89   13.30
   4 -11  -1  132.69   17.70
  11   4  -1   98.99   10.10
  11   4   1   85.79   11.00
  11   4   1   68.79   13.10
   4 -11   1   94.89   11.20
   4 -11   1   96.89   15.50
 -11  -4   1  109.79   14.70
  -4  11   1  117.89   14.00
  11   4   1  111.69   13.20
 -11  -4   1   94.09   12.90
   4 -11   1   88.29   14.10
  -3  11  -1  417.76   23.50
  11   3  -1  361.16   20.30
 -11  -3  -1  395.76   22.60
   3 -11  -1  413.76   22.60
  11   3  -1  373.36   25.10
 -11  -3  -1  444.16   23.30
  11   3  -1  354.16   19.50
   3 -11  -1  385.26   25.70
   3 -11  -1  368.86   24.00
   3 -11   1  383.56   26.00
 -11  -3   1  424.66   22.80
  11   3   1  413.16   25.40
  11   3   1  432.96   21.00
   3 -11   1  356.26   23.50
  11   3   1  369.16   17.20
  11   3   1  415.16   21.20
   3 -11   1  392.06   20.60
 -11  -3   1  399.96   24.30
  -3  11   1  390.46   23.00
   3 -11   1  377.06   25.70
   2 -11  -1  290.57   18.70
  11   2  -1  270.87   16.10
 -11  -2  -1  257.57   18.30
   2 -11  -1  253.27   19.10
  -2  11  -1  269.97   19.30
   2 -11  -1  270.87   21.00
  11   2  -1  294.27   21.50
 -11  -2  -1  305.67   18.50
  11   2  -1  289.37   17.10
   2 -11   1  286.87   17.30
  11   2   1  272.27   20.50
   2 -11   1  285.67   19.40
 -11  -2   1  326.87   21.10
   2 -11   1  259.87   20.90
  -2  11   1  278.87   19.80
  11   2   1  283.07   15.80
   2 -11   1  267.77   21.10
 -11  -2   1  273.87   17.50
  11   2   1  260.27   14.60
  11   2   1  285.67   17.90
   1 -11  -1  381.26   24.20
 -11  -1  -1  395.96   21.00
  -1  11  -1  381.36   23.30
   1 -11  -1  356.96   23.10
  11   1  -1  414.96   21.70
   1 -11  -1  362.86   21.50
  11   1  -1  421.16   25.20
  11   1  -1  359.96   18.00
   1 -11  -1  346.97   21.50
 -11  -1  -1  397.06   22.50
   1 -11   1  358.66   20.10
   1 -11   1  370.86   24.20
   1 -11   1  349.17   24.20
  11   1   1  400.16   18.40
   1 -11   1  349.67   21.60
  11   1   1  366.56   19.10
 -11  -1   1  370.56   19.80
 -11  -1   1  372.06   23.50
  11   1   1  356.16   23.20
  11   1   1  407.06   22.20
  -1  11   1  409.56   23.60
  11   0  -1  208.58   20.40
   0 -11  -1  185.28   18.50
 -11   0  -1  188.38   17.80
   0  11  -1  195.18   19.70
   0 -11  -1  221.58   19.70
   0 -11  -1  202.48   15.20
  11   0  -1  182.48   11.10
 -11   0  -1  193.38   13.80
  11   0  -1  180.08   16.40
   0 -11   1  137.19   17.00
  11   0   1  216.58   16.50
 -11   0   1  190.98   18.90
 -11   0   1  163.78   12.70
  11   0   1  217.58   20.10
  11   0   1  170.88   10.70
  11   0   1  193.38   14.10
   0  11   1  201.68   19.30
   0 -11   1  171.78   18.70
   0 -11   1  191.38   14.90
  -1 -11  -1  381.36   22.90
  -1 -11  -1  361.76   22.80
 -11   1  -1  406.06   19.40
  11  -1  -1  378.56   22.10
  -1 -11  -1  365.06   21.00
 -11   1  -1  359.06   22.50
  11  -1  -1  379.16   23.80
   1  11  -1  388.86   24.50
  11  -1  -1  353.46   15.50
 -11   1   1  391.36   24.10
  -1 -11   1  426.96   24.40
  11  -1   1  387.06   23.40
 -11   1   1  354.16   17.80
  11  -1   1  444.16   23.80
  11  -1   1  381.36   21.50
  -1 -11   1  392.76   20.80
  -1 -11   1  373.36   23.60
   1  11   1  380.16   23.80
  -2 -11  -1  299.37   19.80
   2  11  -1  274.57   20.40
  11  -2  -1  260.87   18.90
  -2 -11  -1  281.37   18.80
 -11   2  -1  304.77   15.40
  11  -2  -1  302.17   20.50
  -2 -11  -1  309.67   17.60
 -11   2   1  260.07   13.50
 -11   2   1  252.27   20.00
  11  -2   1  250.87   18.10
  11  -2   1  285.07   19.70
  -2 -11   1  246.88   19.50
  11  -2   1  269.17   19.10
  -2 -11   1  258.37   16.30
   2  11   1  268.87   20.80
  -2 -11   1  290.77   19.70
  -3 -11  -1  433.86   21.40
   3  11  -1  359.26   24.90
 -11   3  -1  371.36   17.80
  -3 -11  -1  415.26   23.60
  11  -3  -1  412.16   24.10
  -3 -11  -1  438.16   22.80
  11  -3  -1  430.46   25.20
  -3 -11   1  425.86   20.10
 -11   3   1  361.76   24.80
  11  -3   1  358.16   22.90
  -3 -11   1  404.76   24.50
  11  -3   1  398.96   23.40
  -3 -11   1  410.36   23.30
  11  -3   1  465.35   25.80
   3  11   1  400.16   25.30
  11  -4  -1   93.69   13.40
  -4 -11  -1  100.59   12.20
  11  -4  -1  101.49   15.00
  -4 -11  -1  109.89   13.80
   4  11  -1   82.29   13.60
  -4 -11  -1   82.39   10.20
   4  11   1  128.09   17.10
  11  -4   1  104.79   13.60
  -4 -11   1   97.79    9.90
  11  -4   1   91.59   13.60
  -4 -11   1   84.89   13.30
  11  -4   1   95.39   13.50
  -4 -11   1  117.49   13.40
  -5 -11  -1  191.08   20.90
  -5 -11  -1  200.48   18.70
  11  -5  -1  184.98   20.10
  -5 -11  -1  167.48   12.00
  11  -5  -1  225.98   20.80
  -5 -11  -1  184.48   14.30
   5  11  -1  174.28   19.90
  11  -5   1  145.99   16.00
  -5 -11   1  160.08   18.20
  -5 -11   1  177.48   16.20
  11  -5   1  179.68   19.90
  11  -5   1  200.18   21.10
   5  11   1  197.08   21.50
  -6 -11  -1   20.00    9.80
  11  -6  -1   60.49   12.70
  11  -6  -1   45.70   10.50
  -6 -11  -1   38.70   10.30
   6  11  -1   45.50   11.90
  11  -6   1   34.90   10.10
  11  -6   1   33.40    8.70
  -6 -11   1   47.60   11.30
  -6 -11   1   36.60    8.70
   6  11   1   49.30   12.60
  11  -6   1   48.80   11.60
  -7 -11  -1   75.79   12.50
  11  -7  -1   94.49   16.10
  -7 -11  -1  143.49   19.30
   7  11  -1   97.29   16.20
  11  -7  -1   93.99   14.30
  11  -7   1   90.29   12.80
  11  -7   1   76.09   14.70
   7  11   1   73.89   13.70
  11  -7   1  103.59   16.30
  -7 -11   1   98.19   15.30
  -8 -11  -1   57.09   13.70
  -8 -11  -1   71.49   12.50
   8  11  -1   72.59   15.40
  11  -8  -1   42.90   11.50
  11  -8  -1   68.59   13.20
   8  11   1   64.29   14.50
  11  -8   1   82.19   12.30
  -8 -11   1   39.90   11.60
  11  -8   1   90.59   15.00
  11  -8   1   81.79   15.80
  11  -9  -1   58.09   14.90
  11  -9  -1   56.29   12.20
  -9 -11  -1   83.19   13.30
  11  -9  -1   57.79   13.50
  -9 -11  -1   64.09   14.60
   9  11  -1   79.49   16.60
  11  -9   1   37.10   12.20
   9  11   1   58.39   14.60
  11  -9   1   64.39   14.60
  11  -9   1   66.09   11.80
  -9 -11   1   93.79   15.50
  11 -10  -1   63.59   13.30
 -10 -11  -1   65.09   16.00
 -10 -11  -1   54.59   13.30
  11 -10  -1   26.10   11.30
  11 -10  -1   44.80   13.70
  10  11  -1   60.29   14.60
  11 -10   1   54.09   14.70
 -10 -11   1   72.69   15.30
 -10 -11   1   73.79   15.40
  11 -10   1   66.09   14.30
  10  11   1   35.70   14.30
  11 -11  -1   10.60   10.80
  11 -11  -1   30.90   12.10
 -11 -11  -1   24.70   11.20
  11 -11  -1   27.60   11.40
  11  11  -1   30.60   11.80
  11  11   1   31.50   13.00
  11 -11   1   36.00   12.90
  11 -11   1   34.10   12.90
 -11 -11   1    0.50   10.60
 -11 -11   1   26.00   11.50
 -12 -11  -1   46.20   15.00
  11 -12  -1   55.69   14.80
  12  11  -1   20.80   12.50
  12  11  -1   42.10   13.70
  11 -12  -1   80.09   17.10
  12  11   1   28.80   12.80
 -12 -11   1   47.90   14.10
  11 -12   1   61.19   16.90
  11 -12   1   46.80   15.20
 -12 -11   1   52.59   14.30
  10 -12  -1   38.90   13.40
 -12 -10  -1   46.20   14.60
  10 -12  -1   70.49   16.50
  10 -12  -1   36.30   13.80
  12  10  -1   52.39   14.20
  12  10  -1   37.10   12.80
  10 -12   1   74.39   17.20
 -12 -10   1   43.30   12.70
 -12 -10   1   49.30   14.40
  12  10   1   49.20   14.50
  10 -12   1   56.39   14.90
 -12  -9  -1   73.89   19.30
   9 -12  -1   64.69   15.80
 -12  -9  -1   87.69   16.80
   9 -12  -1   97.89   15.30
  12   9  -1   63.69   14.40
   9 -12  -1   71.79   16.30
  12   9  -1   61.39   15.10
  12   9   1   39.50   12.20
 -12  -9   1   71.19   15.10
 -12  -9   1   69.19   15.40
   9 -12   1   62.59   15.60
  12   9   1   49.40   12.90
   9 -12   1   45.40   13.30
  12   8  -1  144.59   20.70
   8 -12  -1  126.19   19.00
 -12  -8  -1  133.09   18.10
   8 -12  -1  118.09   18.20
 -12  -8  -1  145.09   16.90
   8 -12  -1  158.58   18.10
  12   8  -1  116.69   17.00
   8 -12   1  122.19   18.20
 -12  -8   1  138.39   18.00
 -12  -8   1  123.89   17.70
   8 -12   1  126.29   19.80
  12   8   1   97.99   15.50
  12   8   1  106.39   18.10
  12   7  -1   12.50    9.30
   7 -12  -1   17.70   10.30
 -12  -7  -1   10.20    8.10
 -12  -7  -1   16.80    8.80
  12   7  -1   11.90    9.00
   7 -12  -1   11.80    8.00
   7 -12  -1   18.90    9.70
  12   7   1   12.70    8.80
  12   7   1    5.80    9.00
   7 -12   1   17.30   10.40
   7 -12   1   15.80    9.30
 -12  -7   1   22.30   10.50
 -12  -7   1   16.40    9.50
  12   6  -1  262.97   19.80
   6 -12  -1  184.88   22.60
 -12  -6  -1  240.98   21.20
  12   6  -1  238.38   24.20
  -6  12  -1  271.17   18.50
   6 -12  -1  240.38   18.50
 -12  -6  -1  202.88   21.40
   6 -12  -1  295.37   28.90
  12   6   1  244.08   19.00
  -6  12   1  231.38   18.60
   6 -12   1  204.78   23.70
  12   6   1  226.98   23.80
 -12  -6   1  290.67   25.20
   6 -12   1  256.67   24.80
   6 -12   1  228.68   24.10
 -12  -6   1  248.88   23.20
  -5  12  -1   51.09   11.20
   5 -12  -1   82.79   12.10
 -12  -5  -1   80.79   12.70
  12   5  -1   51.59   10.90
  12   5  -1   47.80   12.00
 -12  -5  -1   61.79   12.10
   5 -12  -1   73.89   15.50
   5 -12  -1   63.89   14.20
 -12  -5   1   62.29   12.70
   5 -12   1   71.29   10.60
  12   5   1   76.69   12.50
  -5  12   1   69.59   12.70
  12   5   1   79.09   14.50
 -12  -5   1   59.99   12.50
   5 -12   1   55.09   13.40
   5 -12   1   57.69   13.70
  -4  12  -1  190.48   18.90
   4 -12  -1  210.08   22.80
   4 -12  -1  177.08   17.10
 -12  -4  -1  188.98   19.00
  12   4  -1  184.88   21.20
  12   4  -1  189.08   17.50
   4 -12  -1  154.08   18.90
 -12  -4  -1  201.98   19.20
 -12  -4   1  188.18   20.10
  -4  12   1  218.28   19.80
  12   4   1  197.18   15.60
 -12  -4   1  160.28   17.20
   4 -12   1  161.28   19.00
   4 -12   1  204.38   14.40
   4 -12   1  161.78   20.50
   4 -12   1  163.68   20.60
  12   4   1  187.48   14.80
  12   4   1  151.28   18.70
   3 -12  -1  165.08   18.40
  -3  12  -1  192.18   19.30
 -12  -3  -1  175.88   17.60
 -12  -3  -1  159.28   17.30
  12   3  -1  161.88   19.40
  12   3  -1  178.28   16.10
   3 -12  -1  187.08   22.10
  12   3  -1  175.88   13.90
   3 -12  -1  161.18   16.90
  12   3   1  183.08   16.20
   3 -12   1  209.78   20.60
   3 -12   1  181.98   15.90
   3 -12   1  160.08   19.00
  12   3   1  169.78   18.80
   3 -12   1  210.68   21.90
 -12  -3   1  174.48   18.90
  12   3   1  185.58   16.10
  -3  12   1  173.38   18.20
 -12  -3   1  229.18   17.10
  12   2  -1  116.19   12.20
 -12  -2  -1  105.69   13.10
  12   2  -1  105.79   15.60
   2 -12  -1  106.19   15.40
   2 -12  -1  117.79   15.50
  -2  12  -1  106.79   14.90
   2 -12  -1  125.19   15.00
  12   2  -1  117.39   13.00
   2 -12  -1  118.49   17.90
 -12  -2  -1  109.49   14.50
 -12  -2   1   95.09   12.30
   2 -12   1  142.69   18.40
  12   2   1  113.19   11.30
   2 -12   1  126.69   16.20
   2 -12   1  120.59   13.20
   2 -12   1  128.29   17.50
 -12  -2   1  123.99   15.60
  12   2   1  107.09   11.90
  12   2   1   94.49   12.80
  -2  12   1  131.69   15.90
  12   2   1   90.69   14.40
   1 -12  -1  249.18   21.50
 -12  -1  -1  186.88   18.30
  12   1  -1  195.78   13.00
  12   1  -1  206.48   17.90
 -12  -1  -1  196.78   15.40
  -1  12  -1  183.48   19.60
  12   1  -1  204.48   21.70
   1 -12  -1  180.68   20.00
   1 -12  -1  166.58   17.50
   1 -12  -1  213.88   21.30
  12   1   1  207.08   21.30
  12   1   1  167.58   12.20
   1 -12   1  202.38   19.20
   1 -12   1  193.98   20.90
   1 -12   1  182.58   20.10
   1 -12   1  163.88   15.70
  -1  12   1  177.38   19.20
  12   1   1  171.18   13.30
 -12  -1   1  192.08   20.50
  12   1   1  192.58   17.80
 -12  -1   1  186.78   14.30
  12   0  -1   79.49   13.90
   0  12  -1   80.69   14.20
   0 -12  -1   76.29   13.70
   0 -12  -1   89.49   12.50
 -12   0  -1  107.89   11.90
  12   0  -1   98.49   13.00
 -12   0  -1   65.09   12.20
   0 -12  -1  107.69   15.30
  12   0   1   92.79   14.60
 -12   0   1  111.09   15.80
 -12   0   1   89.59   10.70
   0 -12   1   95.89   13.10
   0 -12   1   89.89   14.20
  12   0   1  101.69   13.30
   0  12   1   81.79   13.60
   0 -12   1   94.89   15.00
  12   0   1   78.49   11.20
  12  -1  -1  155.68   18.50
   1  12  -1  160.68   18.70
  -1 -12  -1  161.98   16.30
 -12   1  -1  163.78   17.70
  12  -1  -1  203.38   18.50
 -12   1  -1  182.08   13.90
  -1 -12  -1  183.28   19.30
  -1 -12  -1  158.58   17.80
  12  -1   1  183.48   18.90
  -1 -12   1  188.78   16.90
  -1 -12   1  203.58   20.20
 -12   1   1  178.28   13.90
 -12   1   1  171.48   19.20
  12  -1   1  199.78   19.20
  -1 -12   1  175.78   19.40
  12  -1   1  183.28   17.10
   1  12   1  180.48   19.90
  -2 -12  -1  114.79   12.90
  12  -2  -1   88.69   13.90
  12  -2  -1  109.09   15.00
  -2 -12  -1   90.19   13.20
  -2 -12  -1  162.78   17.70
   2  12  -1  122.49   16.70
 -12   2  -1  111.69   11.20
 -12   2   1   82.09   14.00
  -2 -12   1  111.79   15.80
  -2 -12   1  101.79   12.30
  -2 -12   1   91.99   14.10
  12  -2   1  107.89   14.70
  12  -2   1  102.59   15.80
  12  -2   1  116.89   14.40
   2  12   1  102.79   15.30
  12  -3  -1  176.98   19.70
  -3 -12  -1  211.88   16.60
  -3 -12  -1  151.18   17.20
   3  12  -1  155.48   18.80
  -3 -12  -1  159.88   14.60
  12  -3  -1  154.78   17.80
  12  -3   1  166.58   17.40
 -12   3   1  189.38   20.30
  12  -3   1  170.48   18.50
  -3 -12   1  199.58   18.80
   3  12   1  130.79   17.10
  -3 -12   1  174.08   19.00
  -3 -12   1  147.19   13.80
  12  -3   1  164.98   18.70
  12  -4  -1  151.08   18.10
  -4 -12  -1  185.48   14.10
  12  -4  -1  168.08   19.20
  -4 -12  -1  203.28   19.90
  -4 -12  -1  194.18   17.60
   4  12  -1  200.48   22.30
  12  -4   1  192.28   20.90
  -4 -12   1  170.28   17.40
  12  -4   1  230.88   21.80
  12  -4   1  179.38   18.80
   4  12   1  220.68   22.40
  -4 -12   1  211.88   20.90
   5  12  -1   63.99   13.70
  -5 -12  -1   53.79   12.60
  12  -5  -1   63.29   13.80
  -5 -12  -1   87.49   13.80
  12  -5  -1   75.09   13.40
  12  -5   1   48.60   11.90
  12  -5   1   74.69   13.90
  -5 -12   1   62.59   11.60
   5  12   1   70.09   14.40
  12  -5   1   80.49   13.00
  -5 -12   1   49.00   11.60
  12  -6  -1  266.47   24.00
  -6 -12  -1  269.07   26.60
   6  12  -1  226.78   23.60
  -6 -12  -1  251.57   20.00
  12  -6  -1  251.87   25.40
  12  -6   1  211.68   22.30
  12  -6   1  245.58   19.00
  -6 -12   1  264.87   24.90
   6  12   1  189.78   22.10
  12  -6   1  218.68   22.60
  -7 -12  -1   11.80    9.40
  12  -7  -1   20.30    9.60
  -7 -12  -1   25.90    9.60
   7  12  -1   -2.80    8.90
  12  -7  -1    7.00    8.70
   7  12   1   26.60   11.20
  12  -7   1   31.80    9.70
  -7 -12   1   18.40    9.80
  12  -7   1   37.00   11.40
  12  -7   1   13.00    9.20
  12  -8  -1  116.59   19.80
  12  -8  -1  127.39   19.30
  -8 -12  -1  110.29   18.10
  12  -8  -1  167.48   19.50
   8  12  -1  123.09   18.50
  -8 -12  -1  137.79   17.10
  -8 -12   1  156.88   19.30
  12  -8   1  170.58   18.80
  12  -8   1  136.89   20.30
  12  -8   1  134.99   20.10
   8  12   1  150.78   20.30
  12  -9  -1   60.69   13.20
  12  -9  -1   47.00   14.30
  -9 -12  -1   52.89   13.90
   9  12  -1   85.79   16.60
  12  -9  -1   53.19   14.80
  -9 -12  -1   83.69   14.30
  12  -9   1   58.99   14.60
  12  -9   1   79.19   16.30
  -9 -12   1   49.70   13.30
   9  12   1   61.39   13.90
  12  -9   1   89.59   14.10
  12 -10  -1   60.29   16.60
  12 -10  -1   42.50   14.10
  10  12  -1   49.90   15.20
 -10 -12  -1   38.80   14.40
  12 -10  -1   53.49   12.90
 -10 -12   1   46.90   13.50
  12 -10   1   57.69   15.20
 -10 -12   1   39.70   13.60
  10  12   1   60.59   15.00
  12 -10   1   30.20   13.20
  12 -11  -1   54.69   16.00
  11  12  -1   82.49   17.40
 -11 -12  -1   41.10   13.20
  12 -11  -1   59.99   14.90
  12 -11  -1   61.79   15.50
  12 -11   1   56.69   16.00
  11  12   1   76.19   16.00
 -11 -12   1   53.19   15.80
 -11 -12   1   63.29   15.60
  12 -11   1   54.09   16.30
 -12 -12  -1   44.40   15.50
  12 -12  -1   25.50   13.90
  12  12  -1   26.50   12.30
  12 -12  -1   56.39   15.00
 -12 -12   1   25.80   13.80
  12 -12   1   32.50   14.20
  12  12   1   46.60   15.00
  12 -12   1   19.80   13.40
 -13 -12  -1    6.50   12.20
  12 -13  -1   22.20   14.80
  12 -13  -1   58.39   17.60
  13  12  -1    8.60   12.00
  13  12   1   23.10   14.60
  12 -13   1   16.70   12.70
 -13 -12   1    9.40   12.10
  12 -13   1   26.80   13.90
  11 -13  -1   16.40   12.70
  13  11  -1   12.70   12.10
  13  11  -1   19.00   11.60
  11 -13  -1   40.90   15.40
 -13 -11  -1   18.50   13.20
 -13 -11   1   28.30   13.90
  11 -13   1   21.70   13.00
  13  11   1   28.10   13.90
  11 -13   1    0.10   10.00
  13  10  -1   31.10   13.30
  10 -13  -1   60.19   17.50
 -13 -10  -1   84.59   18.50
  13  10  -1   57.09   15.30
  10 -13  -1   38.20   14.40
  13  10   1   25.10   12.70
 -13 -10   1   81.09   16.70
 -13 -10   1   65.59   16.10
  10 -13   1   62.39   15.10
  10 -13   1   21.60   12.30
  13   9  -1   91.69   18.00
   9 -13  -1  106.79   19.20
  13   9  -1   86.39   16.50
   9 -13  -1   79.69   17.90
 -13  -9  -1  129.09   20.50
 -13  -9   1  163.58   21.90
 -13  -9   1   99.29   17.30
   9 -13   1  107.99   19.20
  13   9   1  122.89   18.80
   9 -13   1  140.99   21.80
  13   9   1  102.39   17.50
  13   8  -1   55.89   14.30
  13   8  -1   50.69   14.70
 -13  -8  -1   38.90   13.00
   8 -13  -1   62.89   16.90
   8 -13  -1   42.20   12.80
   8 -13  -1   41.70   13.60
 -13  -8   1   41.90   13.50
   8 -13   1   18.60   10.30
  13   8   1   71.49   15.20
 -13  -8   1   26.30   11.00
  13   8   1   72.29   15.60
   8 -13   1   57.29   15.50
  13   7  -1   56.79   12.90
 -13  -7  -1   58.79   12.50
   7 -13  -1   55.89   12.10
   7 -13  -1   59.69   15.40
  13   7  -1   29.30   12.20
   7 -13  -1   64.89   15.10
 -13  -7  -1   52.19   13.40
 -13  -7   1   79.09   15.10
  13   7   1   49.00   14.00
 -13  -7   1   41.10   12.80
  13   7   1   58.79   13.20
   7 -13   1   79.19   16.50
   7 -13   1   43.50   13.70
   6 -13  -1   30.10   12.20
  13   6  -1   41.90   13.10
   6 -13  -1   49.30   13.30
  13   6  -1   42.60   10.80
  -6  13  -1   35.10   10.60
 -13  -6  -1   17.20   10.90
 -13  -6  -1   45.30   11.60
   6 -13  -1   25.30    9.00
  -6  13   1   46.80   11.60
 -13  -6   1   43.20   13.30
 -13  -6   1   35.00   12.10
  13   6   1   43.90   10.70
   6 -13   1   20.30   10.40
   6 -13   1   22.80   11.00
  13   6   1   16.60   11.10
  13   5  -1   95.79   14.30
   5 -13  -1   96.19   16.20
  13   5  -1  110.39   17.40
  -5  13  -1  104.59   14.90
 -13  -5  -1  107.19   14.80
 -13  -5  -1  107.19   16.30
   5 -13  -1  114.09   14.90
   5 -13  -1   83.79   16.10
 -13  -5   1  134.09   17.50
  -5  13   1  113.79   16.10
  13   5   1   89.79   16.10
 -13  -5   1  133.69   17.30
   5 -13   1   84.79   16.00
  13   5   1  112.29   14.90
   5 -13   1  107.29   16.50
  13   4  -1  128.99   15.20
 -13  -4  -1  113.79   15.40
   4 -13  -1  125.19   18.90
   4 -13  -1  119.79   14.80
  -4  13  -1  119.49   16.00
  13   4  -1   87.69   16.30
   4 -13  -1   67.69   13.90
 -13  -4   1  105.69   14.90
   4 -13   1  114.59   19.30
  13   4   1  115.89   14.20
   4 -13   1   99.39   15.70
   4 -13   1  121.49   18.60
 -13  -4   1  125.39   17.30
  -4  13   1  108.79   15.50
   4 -13   1   95.09   17.60
  13   4   1  143.49   19.20
  13   3  -1  171.38   20.70
 -13  -3  -1  120.19   16.10
  -3  13  -1  184.48   20.20
   3 -13  -1  161.68   17.70
   3 -13  -1  125.39   18.40
  13   3  -1  182.98   16.80
   3 -13  -1  187.98   20.90
 -13  -3  -1  184.68   18.80
   3 -13  -1  112.79   18.20
  -3  13   1  148.69   18.20
   3 -13   1  174.08   17.00
   3 -13   1  127.59   20.00
 -13  -3   1  147.49   18.60
  13   3   1  154.88   15.80
 -13  -3   1  161.18   16.70
   3 -13   1  173.48   21.50
  13   3   1  137.69   18.60
  13   3   1  170.88   16.30
   3 -13   1  173.88   19.60
   2 -13  -1  163.88   17.50
  -2  13  -1  137.99   16.90
   2 -13  -1  148.49   19.00
   2 -13  -1  110.89   17.40
 -13  -2  -1  145.19   15.90
  13   2  -1  134.19   18.70
   2 -13  -1  132.79   17.40
 -13  -2  -1  120.09   15.80
  13   2  -1  118.99   14.00
  13   2   1  138.49   18.30
   2 -13   1  145.19   18.90
 -13  -2   1  128.29   17.10
  -2  13   1  117.19   16.40
   2 -13   1  149.09   19.80
  13   2   1  166.78   16.80
   2 -13   1  123.19   13.70
 -13  -2   1  144.69   15.30
   2 -13   1  132.09   16.40
 -13  -1  -1   24.70    8.30
   1 -13  -1   25.40   10.30
  13   1  -1   30.50    8.60
 -13  -1  -1   30.20    9.70
   1 -13  -1   33.90   10.50
   1 -13  -1   32.90    9.30
   1 -13  -1   24.90    9.40
  13   1  -1   44.90   12.00
  -1  13  -1   12.30    9.50
 -13  -1   1   25.40   10.10
 -13  -1   1   23.30    8.10
   1 -13   1   15.40    8.70
  13   1   1   14.40    9.10
   1 -13   1   25.60   10.00
  -1  13   1   15.00    8.40
  13   1   1   19.50    8.20
  13   1   1   20.00    8.50
   1 -13   1   26.20    8.70
   1 -13   1   23.00    8.30
   0 -13  -1  120.89   16.40
  13   0  -1  134.79   18.40
 -13   0  -1  162.88   18.70
  13   0  -1  175.28   18.00
   0 -13  -1  162.38   19.30
   0  13  -1  168.58   19.90
   0 -13  -1  206.88   20.10
 -13   0  -1  126.69   13.80
   0 -13  -1  156.98   17.50
  13   0   1  117.19   16.50
   0 -13   1  200.58   21.90
  13   0   1  146.89   14.90
   0 -13   1  144.29   18.60
   0  13   1  155.78   19.70
 -13   0   1  150.08   18.40
   0 -13   1  154.48   16.60
  13   0   1  130.79   16.20
  -1 -13  -1   25.50   10.10
 -13   1  -1   28.00    9.50
  13  -1  -1   24.30    9.00
   1  13  -1   33.70   10.80
  -1 -13  -1   31.60    9.20
  13  -1  -1   23.60    9.90
  -1 -13  -1   37.60   10.60
  13  -1   1   25.60    8.00
  -1 -13   1   23.00    9.40
   1  13   1   21.80   11.30
  -1 -13   1   29.20    8.90
  13  -1   1   21.00    9.40
  -1 -13   1   43.70   11.40
 -13   1   1   29.00   10.30
  13  -1   1   29.70    9.80
  13  -2  -1  161.68   18.30
  13  -2  -1  128.49   17.40
  -2 -13  -1  134.69   15.20
  -2 -13  -1  161.28   18.70
   2  13  -1  147.39   18.40
  -2 -13  -1  140.39   16.60
  -2 -13   1  123.99   16.20
  13  -2   1  166.28   19.40
   2  13   1  134.09   18.00
  -2 -13   1  132.09   18.50
 -13   2   1  142.39   18.00
  -2 -13   1  137.39   14.70
  13  -2   1  139.89   16.20
  13  -2   1  129.49   17.30
   3  13  -1  117.89   17.60
  13  -3  -1  161.58   18.90
  13  -3  -1  143.39   18.40
  -3 -13  -1  123.49   14.00
  -3 -13  -1  135.19   17.60
  -3 -13  -1  115.59   15.80
  -3 -13   1  153.88   19.30
  13  -3   1  239.58   23.50
   3  13   1  162.18   20.20
 -13   3   1  133.69   18.70
  13  -3   1  155.78   17.50
  13  -3   1  168.88   19.00
  -3 -13   1  159.18   18.10
  -4 -13  -1  119.39   14.90
  13  -4  -1  125.09   17.60
   4  13  -1   50.09   12.40
  13  -4  -1  132.49   17.90
  -4 -13  -1  131.19   16.80
  -4 -13  -1   98.69   16.20
  -4 -13   1  118.09   15.50
  13  -4   1  108.59   16.10
  -4 -13   1  109.29   16.30
   4  13   1  104.29   16.40
  13  -4   1  111.79   15.50
  13  -4   1  146.49   19.20
   5  13  -1  111.59   18.00
  13  -5  -1   99.89   16.10
  -5 -13  -1   88.69   14.90
  -5 -13  -1   95.99   17.10
  13  -5  -1  105.79   16.70
  13  -5   1   87.19   15.70
  13  -5   1   98.99   15.20
  -5 -13   1  135.79   18.70
  13  -5   1   83.99   14.60
   5  13   1  108.99   17.20
  13  -6  -1   25.60   10.80
   6  13  -1   38.70   13.40
  -6 -13  -1   32.50   10.50
  13  -6  -1   12.00    9.20
  -6 -13  -1   25.00   11.60
  13  -6   1   17.70    8.80
  13  -6   1    1.80    8.40
  -6 -13   1   23.60   10.80
  13  -6   1   37.20   11.10
   6  13   1   41.10   14.50
  -7 -13  -1   61.89   13.70
  -7 -13  -1   38.10   12.10
   7  13  -1   61.69   15.10
  13  -7  -1   47.30   13.20
  13  -7  -1   48.30   12.90
  13  -7   1   51.79   13.20
  -7 -13   1   46.70   13.10
  13  -7   1   50.59   11.90
   7  13   1   33.40   12.00
  13  -7   1   66.09   14.90
  -8 -13  -1   27.70   11.70
  13  -8  -1   71.79   15.90
  -8 -13  -1   38.70   12.40
   8  13  -1   39.40   13.70
  13  -8  -1   56.39   13.30
  13  -8  -1   48.20   13.50
  13  -8   1   71.99   15.80
  -8 -13   1   44.80   13.70
  13  -8   1   49.10   13.30
  13  -8   1   36.50   11.00
   8  13   1   34.00   13.40
  13  -9  -1  107.39   19.50
   9  13  -1  109.69   18.70
  -9 -13  -1   91.59   17.80
  13  -9  -1  115.19   18.20
  13  -9  -1  136.19   21.60
  13  -9   1  135.69   21.40
  -9 -13   1   91.59   17.90
   9  13   1  123.79   20.30
  13  -9   1  136.99   20.10
  -9 -13   1  115.79   19.20
  13 -10  -1   83.39   18.20
 -10 -13  -1   52.89   15.20
  13 -10  -1   42.90   13.50
  13 -10  -1   62.69   16.60
  10  13  -1   49.70   14.90
 -10 -13   1   29.90   15.90
  13 -10   1   44.40   14.70
  10  13   1   42.50   15.20
 -10 -13   1   60.09   15.90
  13 -10   1   56.79   16.00
  13 -11  -1   16.50   12.40
 -11 -13  -1   12.70   12.40
  13 -11  -1   24.70   12.90
  11  13  -1   46.60   16.10
 -11 -13   1   29.60   15.20
  13 -11   1   10.80   11.20
  11  13   1   17.30   13.50
  13 -11   1   26.30   14.00
  13 -12  -1   36.90   15.10
  13 -12  -1   42.50   15.50
 -12 -13  -1   19.30   15.00
  12  13  -1   16.50   12.50
  13 -12   1   33.60   14.80
  13 -12   1   38.40   16.30
 -12 -13   1   30.20   13.80
  12  13   1   19.00   13.10
 -13 -13  -1    0.50   12.30
  13  13  -1   19.10   12.40
  13 -13  -1    1.50   12.10
  13 -13  -1    0.30   11.10
  13  13   1    4.90   12.40
 -13 -13   1    7.40   13.70
  13 -13   1    0.60   10.40
  13 -13   1    9.50   11.30
  13 -14  -1   10.10   13.70
 -14 -13  -1   39.40   16.80
  13 -14  -1   27.00   16.20
  14  13  -1   32.90   15.90
  14  13   1   31.50   17.00
  13 -14   1   22.50   14.40
  13 -14   1   31.30   13.90
 -14 -13   1   37.80   17.60
  14  12  -1   16.50   14.00
  12 -14  -1   -2.90   10.30
 -14 -12  -1   20.30   14.60
  12 -14  -1    6.80   12.90
 -14 -12   1    2.20   13.90
  12 -14   1   17.30   13.70
  14  12   1   44.00   18.40
  12 -14   1   12.10   13.10
  11 -14  -1   52.19   17.40
 -14 -11  -1   55.39   16.40
  14  11  -1   54.59   15.50
  11 -14  -1   23.10   15.20
  14  11  -1   48.10   16.00
  11 -14   1   44.90   16.70
  14  11   1   19.00   14.20
 -14 -11   1   13.30   13.80
  11 -14   1   44.40   21.00
 -14 -10  -1   32.30   15.00
  10 -14  -1   30.90   13.60
  14  10  -1   90.79   18.50
  14  10  -1   94.69   18.30
  10 -14  -1   44.30   15.60
 -14 -10   1   62.89   18.10
  14  10   1   50.09   14.40
  10 -14   1   71.39   18.60
  10 -14   1   49.90   16.00
   9 -14  -1    9.70   12.00
  14   9  -1   -1.00   10.50
  14   9  -1   -0.80   11.00
   9 -14  -1    3.60   10.40
 -14  -9  -1   15.20   11.50
 -14  -9   1   -0.30   10.20
   9 -14   1   12.70   11.30
  14   9   1    0.90    9.60
 -14  -9   1    0.50   10.50
  14   9   1   -8.40    9.30
   9 -14   1   -0.70    7.90
  14   8  -1   48.70   15.80
   8 -14  -1   70.29   16.70
 -14  -8  -1   68.19   15.90
   8 -14  -1   42.70   14.90
  14   8  -1   81.19   16.10
   8 -14   1   54.09   16.20
 -14  -8   1   85.69   17.50
  14   8   1   65.39   16.30
  14   8   1   70.99   15.70
 -14  -8   1   89.59   16.90
   8 -14   1   67.19   16.40
  14   7  -1    2.50    9.90
 -14  -7  -1   18.20   11.00
   7 -14  -1   -4.80    9.30
  14   7  -1   10.20   10.00
   7 -14  -1   -2.30    7.60
 -14  -7   1   10.00   10.10
  14   7   1   -1.20   10.20
  14   7   1    1.30    9.10
   7 -14   1   13.00   11.30
 -14  -7   1   -2.40    9.10
   7 -14   1   20.80    9.60
 -14  -6  -1   55.79   13.90
   6 -14  -1   58.99   14.10
  14   6  -1   82.69   16.60
 -14  -6  -1   52.39   13.40
  14   6  -1   55.39   13.10
   6 -14  -1   23.70   11.90
  -6  14   1   47.40   21.40
   6 -14   1   44.60   12.60
 -14  -6   1   39.10   12.10
  14   6   1   61.89   13.00
 -14  -6   1   42.00   12.30
   6 -14   1   47.60   15.60
  14   6   1   36.70   12.90
 -14  -5  -1   17.90    9.50
  14   5  -1   14.80   12.20
   5 -14  -1   50.99   11.30
  -5  14  -1   38.90   11.60
  14   5  -1   15.60    9.20
 -14  -5  -1   65.39   14.30
   5 -14  -1   21.50    9.60
   5 -14  -1   -1.90    8.60
  14   5   1   34.40   10.60
 -14  -5   1   15.30   10.30
   5 -14   1   28.50   10.90
  -5  14   1   43.20   12.00
   5 -14   1   15.30   11.60
   5 -14   1   37.30   13.50
  14   5   1   29.50   11.70
 -14  -5   1   20.70   10.80
 -14  -4  -1  101.79   16.00
   4 -14  -1   81.69   13.20
  14   4  -1   27.90   11.70
 -14  -4  -1   57.19   12.90
   4 -14  -1   36.20   13.00
   4 -14  -1   51.69   13.80
  -4  14  -1   67.19   14.10
   4 -14  -1   32.70   11.30
  14   4   1   57.29   13.90
   4 -14   1   43.30   13.80
   4 -14   1   56.79   13.70
   4 -14   1   31.70   12.20
 -14  -4   1   37.90   12.50
 -14  -4   1   51.89   12.30
  -4  14   1   56.29   13.30
   3 -14  -1   54.49   12.40
   3 -14  -1   38.30   11.70
   3 -14  -1   35.10   10.70
 -14  -3  -1   40.70   11.20
 -14  -3  -1   32.50   11.10
  -3  14  -1   35.70   11.40
   3 -14  -1   62.99   15.30
  14   3  -1   35.10   12.40
   3 -14   1   33.90   10.70
   3 -14   1   60.79   15.00
 -14  -3   1   41.70   10.60
   3 -14   1   68.59   15.50
  14   3   1   53.49   13.90
 -14  -3   1   54.19   12.90
  -3  14   1   77.79   14.40
 -14  -2  -1   53.89   12.30
  -2  14  -1   52.59   13.40
   2 -14  -1   61.89   14.50
   2 -14  -1   62.89   13.50
 -14  -2  -1   64.99   12.20
  14   2  -1   63.69   14.40
  14   2  -1   60.69   12.90
   2 -14  -1   46.60   11.10
   2 -14  -1   47.20   13.40
   2 -14   1   46.10   12.70
  -2  14   1   55.99   13.60
  14   2   1   53.79   11.80
 -14  -2   1   43.70   10.10
  14   2   1   64.29   14.10
 -14  -2   1   43.80   12.10
   2 -14   1   43.20   13.50
   2 -14   1   53.69   12.30
  14   1  -1  226.58   24.80
   1 -14  -1  238.78   21.40
   1 -14  -1  199.48   22.00
  -1  14  -1  188.38   21.40
 -14  -1  -1  225.18   19.40
   1 -14  -1  210.98   20.90
   1 -14  -1  243.88   24.90
  14   1  -1  173.48   18.60
 -14  -1  -1  192.28   20.90
 -14  -1   1  214.98   22.80
   1 -14   1  216.78   25.00
  14   1   1  165.68   21.00
   1 -14   1  194.68   18.60
  14   1   1  226.48   21.80
   1 -14   1  214.28   24.30
  -1  14   1  175.38   21.00
   1 -14   1  210.68   20.90
   0 -14  -1   -4.10    6.50
 -14   0  -1    2.50    7.90
   0  14  -1    5.70    8.70
  14   0  -1    2.40    7.60
   0 -14  -1    0.80    8.20
  14   0  -1   16.10    8.50
   0 -14  -1   -3.10    8.20
   0 -14  -1   11.20    8.40
  14   0   1   -5.70    7.40
  14   0   1    2.40    7.90
 -14   0   1    3.40    8.40
   0 -14   1    7.80    9.60
   0 -14   1   13.20   11.00
   0 -14   1    8.30    7.50
   0  14   1    9.30    9.00
   0 -14   1   -0.10    7.30
  14  -1  -1  192.48   20.10
  -1 -14  -1  177.98   20.50
  -1 -14  -1  226.58   22.70
   1  14  -1  174.08   21.00
  14  -1  -1  166.98   20.60
  -1 -14  -1  195.08   19.70
  -1 -14   1  194.48   22.00
  14  -1   1  178.28   21.20
  14  -1   1  174.28   18.20
  14  -1   1  218.98   21.40
  -1 -14   1  200.18   19.10
   1  14   1  195.18   22.40
 -14   1   1  166.38   20.80
  -1 -14   1  238.38   23.80
  -2 -14  -1   66.39   14.30
  14  -2  -1   68.09   14.60
  -2 -14  -1   76.79   12.40
  -2 -14  -1   47.30   11.90
  14  -2  -1   66.29   14.00
   2  14  -1   36.00   12.10
  -2 -14   1   30.50   11.10
  14  -2   1   58.89   13.30
  14  -2   1   42.80   11.70
 -14   2   1   45.10   12.70
   2  14   1   48.00   14.30
  -2 -14   1   46.60   12.70
  14  -2   1   58.19   12.40
  -3 -14  -1   55.09   13.50
  14  -3  -1   52.09   12.50
  14  -3  -1   61.29   14.40
  -3 -14  -1   45.90   11.30
   3  14  -1   31.20   12.60
  -3 -14  -1   47.50   13.20
  -3 -14   1   36.50   11.40
  14  -3   1   45.10   11.50
   3  14   1   29.10   12.40
  -3 -14   1   33.60   11.90
  14  -3   1   42.80   12.00
  14  -3   1   34.40   10.80
  14  -4  -1   71.59   15.00
  -4 -14  -1   33.60   12.10
  14  -4  -1   44.70   12.00
  -4 -14  -1   54.39   12.60
   4  14  -1   64.69   16.50
  14  -4   1   58.29   13.00
   4  14   1   64.89   15.20
  -4 -14   1   75.79   14.40
  14  -4   1   58.29   12.90
  14  -4   1   23.20   11.30
  -4 -14   1   60.39   14.20
  14  -5  -1   31.90   11.30
  14  -5  -1   29.80   11.30
   5  14  -1   44.20   12.80
  -5 -14  -1   19.70   11.20
  -5 -14  -1   32.10   11.80
  14  -5   1   12.10    9.80
  -5 -14   1   50.39   13.50
  14  -5   1   21.10    9.80
   5  14   1    5.60    9.80
  14  -5   1   25.10   10.90
  14  -6  -1   52.79   13.20
   6  14  -1   39.40   14.60
  14  -6  -1   45.20   13.90
  -6 -14  -1   47.30   14.30
  -6 -14  -1   48.60   13.20
  14  -6   1   69.69   15.50
  14  -6   1   67.39   13.80
   6  14   1   41.00   14.00
  -6 -14   1   70.69   15.90
  14  -6   1   48.80   13.10
   7  14  -1    0.40   10.70
  -7 -14  -1    1.40   11.60
  -7 -14  -1  -10.60    8.40
  14  -7  -1    3.30   11.50
  14  -7  -1   -6.80    8.10
  14  -7  -1   15.30   11.70
  -7 -14   1   -4.10    9.90
  14  -7   1    5.60    9.20
  14  -7   1   -1.20    7.90
  14  -7   1    9.90   10.30
   7  14   1    3.80    9.20
  14  -8  -1   60.09   14.90
  -8 -14  -1   32.00   13.40
   8  14  -1   57.79   16.30
  14  -8  -1   62.29   14.10
  14  -8  -1   56.09   15.20
  14  -8   1   58.99   13.60
  14  -8   1   59.49   15.00
  -8 -14   1   38.30   13.40
   8  14   1   68.69   17.60
  14  -8   1   48.80   14.30
  -9 -14  -1   11.10   11.50
  14  -9  -1   25.80   12.50
  14  -9  -1   10.10   11.40
  14  -9  -1   22.90   12.30
   9  14  -1   11.90   12.80
  14  -9   1   12.10   11.80
  -9 -14   1    9.40   10.50
   9  14   1   10.00   11.70
  14  -9   1    9.00   12.00
  -9 -14   1    1.00   10.60
  14 -10  -1   53.79   16.30
  10  14  -1   75.39   18.80
  14 -10  -1   44.10   15.10
 -10 -14  -1   61.09   16.90
  14 -10  -1   80.99   19.10
  10  14   1   58.29   16.40
  14 -10   1   83.19   17.60
  14 -10   1   77.19   18.70
 -10 -14   1   66.79   16.60
  14 -11  -1   40.60   14.80
 -11 -14  -1   32.10   14.80
  11  14  -1   44.70   15.10
  14 -11  -1   57.09   17.00
  14 -11   1   34.60   15.90
  11  14   1   28.40   13.00
  14 -11   1   71.69   18.20
 -11 -14   1   23.90   14.80
 -12 -14  -1   21.70   14.80
  14 -12  -1   -6.60   10.90
  12  14  -1   35.90   16.10
  14 -12  -1   24.50   13.50
  14 -12   1    9.10   12.80
 -12 -14   1   12.80   14.30
  14 -12   1   10.80   11.20
  12  14   1   22.40   14.90
  14 -13  -1   34.20   15.10
  14 -13  -1    3.90   12.80
  13  14  -1   42.10   16.00
 -13 -14  -1   12.80   14.00
  14 -13   1    4.80   12.40
 -13 -14   1   39.10   18.40
  14 -13   1    2.80   13.90
  13  14   1   22.60   15.30
  14 -14  -1  -13.70   11.90
 -14 -14  -1   -5.30   12.90
  14  14  -1   -8.30   11.80
  14 -14  -1    0.50   13.40
  14 -14   1    3.60   12.20
  14 -14   1    4.80   14.30
 -14 -14   1  -14.50   15.10
  14  14   1    9.60   15.20
  13 -15  -1    1.90   14.20
  13 -15  -1    9.40   16.20
 -15 -13  -1   -6.20   14.50
  15  13  -1    9.10   15.90
  13 -15   1   -4.60   12.70
  15  13   1    2.50   15.30
 -15 -13   1   17.00   15.30
  13 -15   1   -0.60   15.00
  15  12  -1   22.00   15.90
  12 -15  -1   26.00   14.90
  12 -15  -1   13.20   13.60
 -15 -12  -1   -0.90   12.20
 -15 -12   1    3.30   14.20
  12 -15   1   21.70   14.50
  12 -15   1   29.10   13.70
  15  12   1   28.80   16.60
 -15 -11  -1   13.80   13.10
  15  11  -1   16.50   13.40
  15  11  -1  -10.60   12.80
  11 -15  -1   -1.80   12.30
  11 -15  -1    8.70   13.00
 -15 -11   1   11.50   13.90
  15  11   1   -3.70   11.50
  11 -15   1    4.00   11.40
  11 -15   1   12.10   13.50
  10 -15  -1   -5.10   12.20
  15  10  -1   19.80   13.90
 -15 -10  -1    6.90   12.70
  10 -15  -1    0.30   10.80
  15  10  -1    8.10   11.80
  15  10   1   21.70   14.00
 -15 -10   1    0.10   11.60
  10 -15   1   -1.40   11.60
  10 -15   1   16.10   12.20
   9 -15  -1   67.19   17.70
 -15  -9  -1   50.59   16.60
   9 -15  -1   52.59   17.80
  15   9  -1   83.99   17.60
  15   9  -1   65.69   17.50
   9 -15   1   47.70   16.20
   9 -15   1   37.50   15.00
 -15  -9   1   31.20   13.50
  15   9   1   55.29   15.60
  15   9   1   34.80   14.60
   8 -15  -1    0.80   10.70
   8 -15  -1    8.80   10.50
  15   8  -1   -5.60   11.30
 -15  -8  -1    1.50   11.20
  15   8  -1   11.50   11.70
  15   8   1   -4.20    9.00
  15   8   1   -8.70   10.40
 -15  -8   1    2.90   12.10
   8 -15   1   -4.10    9.90
 -15  -8   1    3.30   11.20
   8 -15   1    6.10   10.40
   7 -15  -1   39.20   15.10
  15   7  -1   38.30   13.30
 -15  -7  -1   25.60   13.30
   7 -15  -1   46.30   14.80
  15   7  -1   35.70   13.80
 -15  -7   1   39.70   13.70
   7 -15   1   28.30   11.90
  15   7   1   50.89   14.80
  15   7   1   12.40   13.70
 -15  -7   1   22.30   13.00
   7 -15   1   24.70   13.70
   6 -15  -1    5.90   10.50
   6 -15  -1   12.70   11.60
  15   6  -1   11.40   11.80
 -15  -6  -1   28.50   12.70
   6 -15   1   13.80   12.40
   6 -15   1   11.80   11.60
 -15  -6   1   -0.80   10.50
   6 -15   1    6.10    8.70
 -15  -6   1    6.40   11.00
  15   6   1   27.40   12.30
   5 -15  -1  109.89   19.70
 -15  -5  -1  102.49   17.20
  15   5  -1   95.59   18.20
   5 -15  -1   69.29   15.50
   5 -15  -1  121.49   21.20
  -5  15  -1  129.29   18.10
 -15  -5  -1  102.39   17.00
   5 -15   1   99.59   19.30
   5 -15   1   80.09   16.50
  15   5   1  119.09   20.00
  -5  15   1  102.09   19.00
   5 -15   1  110.79   20.70
 -15  -5   1   78.09   16.00
 -15  -5   1   69.39   15.80
   4 -15  -1    5.10    9.30
 -15  -4  -1   16.60   10.80
   4 -15  -1   30.90   11.90
 -15  -4  -1   33.40   11.30
  15   4  -1   19.10   11.30
   4 -15  -1    8.10   10.00
   4 -15  -1   27.30   11.40
  -4  15  -1   16.00   11.90
  15   4   1   11.10   10.50
   4 -15   1   26.40   12.10
 -15  -4   1   31.50   12.00
 -15  -4   1   34.30   12.60
   4 -15   1   12.40   10.60
  -4  15   1   42.10   13.80
   4 -15   1   11.80   10.90
   3 -15  -1   53.09   14.50
   3 -15  -1   38.10   12.00
 -15  -3  -1   38.70   11.10
   3 -15  -1   61.19   14.60
   3 -15  -1   48.70   12.90
  15   3  -1   28.10   13.20
  -3  15  -1   31.20   12.40
 -15  -3  -1   46.10   12.40
   3 -15  -1   33.30   11.30
   3 -15   1   43.20   13.70
  -3  15   1   27.50   12.30
   3 -15   1   30.50   11.90
  15   3   1   33.20   12.00
   3 -15   1   33.00   13.30
 -15  -3   1   13.50   11.60
 -15  -2  -1  105.29   16.50
   2 -15  -1   77.89   14.80
   2 -15  -1   61.59   14.90
   2 -15  -1   84.59   16.50
   2 -15  -1   83.69   14.40
   2 -15  -1   63.29   15.00
  15   2  -1   75.09   16.40
  -2  15  -1   92.89   16.40
 -15  -2   1   44.10   13.50
   2 -15   1   54.79   15.10
   2 -15   1   34.40   12.40
  -2  15   1   79.39   16.10
  15   2   1   75.49   15.00
   2 -15   1   62.09   13.80
  -1  15  -1   20.50   10.90
  15   1  -1   33.90   12.30
   1 -15  -1   15.80   10.90
  15   1  -1    8.60    9.70
   1 -15  -1   33.90   10.50
   1 -15  -1   17.40   10.10
   1 -15  -1   12.20    9.10
   1 -15  -1   22.60   11.20
 -15  -1  -1   17.60    9.60
   1 -15   1   23.10   10.50
 -15  -1   1   26.50   11.70
   1 -15   1    8.80    9.40
  15   1   1   21.60   10.10
  15   1   1   28.40   12.10
  -1  15   1    2.80    9.60
   1 -15   1   16.60    8.50
 -15   0  -1   39.10   12.00
   0 -15  -1   17.20    9.20
  15   0  -1   11.10   10.40
   0  15  -1   29.20   11.90
  15   0  -1   31.40   10.70
   0 -15  -1    6.70   10.30
   0 -15  -1   26.10   11.50
   0 -15  -1   21.90   10.70
   0 -15  -1   43.00   10.90
   0 -15   1   33.90   12.00
 -15   0   1   37.30   12.70
   0 -15   1   33.40   12.40
   0 -15   1   23.50    9.30
  15   0   1   25.10   11.40
  15   0   1   34.90   11.40
   0  15   1   25.80   12.20
  -1 -15  -1   12.10   10.00
  15  -1  -1   30.80   11.10
  -1 -15  -1    8.70    8.40
  15  -1  -1   14.30   10.30
  -1 -15  -1   12.10    9.70
  -1 -15  -1   11.30   10.90
   1  15  -1    5.10   12.00
  -1 -15   1   15.90   10.00
  15  -1   1   28.00   11.30
  -1 -15   1   31.70   12.60
   1  15   1   10.50   10.80
  15  -1   1   22.50   10.40
 -15   1   1   13.10   10.60
   2  15  -1   68.29   16.40
  -2 -15  -1   59.29   15.10
  15  -2  -1   59.19   14.90
  15  -2  -1   95.39   16.10
  -2 -15  -1   81.39   15.60
  -2 -15  -1   41.00   12.70
  15  -2   1   90.39   15.80
  -2 -15   1  100.49   17.10
 -15   2   1   95.09   17.00
  15  -2   1   73.09   13.10
  -2 -15   1   45.00   13.40
   2  15   1   41.40   12.70
  15  -2   1   81.19   15.70
  15  -3  -1   19.90   10.20
  -3 -15  -1   38.80   13.50
  15  -3  -1   50.39   13.20
  -3 -15  -1   30.00   11.80
   3  15  -1   45.60   13.90
  15  -3   1   29.30   11.20
  15  -3   1   33.80   13.40
  15  -3   1   31.40   10.50
  -3 -15   1   23.50   11.60
   3  15   1   47.50   14.10
  -3 -15   1   49.70   12.60
  -4 -15  -1   34.80   12.70
  15  -4  -1    4.00    9.30
  15  -4  -1   36.40   12.60
   4  15  -1   14.80   11.50
  -4 -15  -1   13.00   10.00
  -4 -15   1   24.50   11.80
  15  -4   1   26.70   10.80
  15  -4   1    4.20    9.20
   4  15   1   19.20   12.10
  15  -4   1   10.20   10.90
  15  -5  -1   90.49   16.60
  15  -5  -1   87.59   17.10
  -5 -15  -1   80.39   17.20
  -5 -15  -1   59.29   16.10
  15  -5  -1  108.09   17.90
   5  15  -1   76.99   17.20
  15  -5   1  138.09   19.00
  15  -5   1  129.99   19.70
   5  15   1   79.99   17.10
  -5 -15   1  103.09   18.20
  15  -5   1   70.19   14.80
  15  -6  -1    6.00   10.10
  -6 -15  -1    1.30   10.00
  15  -6  -1    5.60   10.20
   6  15  -1    5.80   11.10
  -6 -15  -1   14.00   11.80
  15  -6  -1    0.60    9.60
   6  15   1    9.50   11.40
  15  -6   1    9.60    9.50
  15  -6   1   26.50   11.70
  15  -6   1   12.20   10.60
  -6 -15   1   17.50   11.70
  15  -7  -1   19.40   11.40
  -7 -15  -1   33.50   13.30
  15  -7  -1   41.60   13.00
   7  15  -1   19.10   13.20
  15  -7  -1   20.90   11.80
  15  -7   1   28.30   11.80
   7  15   1   42.60   15.30
  15  -7   1   41.70   13.30
  -7 -15   1   41.20   14.50
  15  -7   1   44.90   12.90
  15  -8  -1  -11.00    8.60
  -8 -15  -1   13.20   13.20
  15  -8  -1    4.50   11.20
  15  -8  -1   10.20   11.10
   8  15  -1   -1.10   11.10
   8  15   1   24.60   13.00
  15  -8   1   19.10   13.30
  -8 -15   1    1.70   12.10
  -8 -15   1   -8.40   10.00
  15  -8   1   -6.10    9.40
   9  15  -1   71.29   18.30
  15  -9  -1   44.00   14.70
  15  -9  -1   37.10   13.90
  15  -9  -1   45.50   14.80
  -9 -15  -1   28.50   14.70
  15  -9   1   61.09   16.70
   9  15   1   37.90   14.60
  -9 -15   1   48.50   16.30
  15  -9   1   56.69   16.00
  10  15  -1    1.50   12.30
  15 -10  -1    7.30   12.00
  15 -10  -1    9.80   11.80
 -10 -15  -1   20.50   12.70
  15 -10   1  -11.90    9.30
  10  15   1    2.00   10.70
 -10 -15   1   -5.30   10.70
  15 -10   1   25.40   13.50
  15 -11  -1   17.00   13.20
 -11 -15  -1   21.80   14.00
  15 -11  -1   27.80   15.40
  11  15  -1    5.10   14.20
  15 -11   1    4.70   11.90
 -11 -15   1    7.40   11.90
  11  15   1    9.60   13.10
  15 -11   1   21.10   13.30
  15 -12  -1   17.90   14.10
  12  15  -1   27.70   16.40
  15 -12  -1    6.30   12.70
 -12 -15  -1    6.00   12.70
 -12 -15   1   25.60   16.80
  15 -12   1   16.50   15.20
  15 -12   1   27.60   13.30
  12  15   1   33.70   15.00
 -13 -15  -1   21.00   15.50
  13  15  -1   20.40   16.90
  15 -13  -1   -8.80   11.90
  15 -13  -1   27.60   16.90
  13  15   1    9.10   15.40
  15 -13   1   -3.10   13.20
 -13 -15   1   -7.80   14.00
  15 -13   1  -10.50   11.60
 -16 -12  -1    3.20   15.40
  12 -16  -1   -2.60   13.60
  12 -16  -1    3.50   13.70
  16  12  -1   16.70   15.30
  12 -16   1   13.30   14.90
 -16 -12   1   10.40   16.80
  12 -16   1   24.60   15.90
  16  12   1  -11.90   14.60
  11 -16  -1   13.30   13.30
  11 -16  -1   13.70   14.30
 -16 -11  -1    7.40   13.90
  16  11  -1    4.80   14.00
  16  11  -1   17.30   14.90
 -16 -11   1   17.20   16.90
  16  11   1   -5.70   14.00
  11 -16   1    2.30   13.50
  11 -16   1    6.90   12.90
  10 -16  -1   15.90   13.50
 -16 -10  -1   -5.90   12.30
  16  10  -1   10.60   12.90
  10 -16  -1   18.80   14.40
  16  10  -1    3.50   12.40
  10 -16   1   -3.30   11.00
  16  10   1   -0.90   14.90
 -16 -10   1   11.50   14.60
  10 -16   1   -8.80   12.80
   9 -16  -1   16.60   13.60
 -16  -9  -1   37.70   16.00
  16   9  -1    2.80   11.60
   9 -16  -1   12.20   14.40
 -16  -9   1   15.60   14.30
   9 -16   1    3.60   12.10
  16   9   1    4.50   10.50
   9 -16   1    0.30   12.30
 -16  -8  -1   -1.80   11.70
   8 -16  -1    3.10   12.20
   8 -16  -1   24.10   13.80
  16   8  -1   17.90   12.90
 -16  -8   1   19.90   14.40
  16   8   1   14.90   12.50
   8 -16   1    8.10   14.40
   8 -16   1   16.10   12.40
   8 -16   1   29.20   14.80
  16   7  -1    1.60   10.60
   7 -16  -1   29.60   14.50
 -16  -7  -1   23.80   13.90
   7 -16  -1    5.40   10.00
   7 -16   1   22.20   13.50
   7 -16   1   17.00   11.90
  16   7   1   22.30   13.40
 -16  -7   1   -2.90   12.00
   7 -16   1   -6.40   10.40
 -16  -7   1   19.30   13.40
   6 -16  -1   61.39   17.60
 -16  -6  -1   95.79   19.00
  16   6  -1   46.30   15.50
   6 -16  -1   90.89   19.50
   6 -16  -1  112.29   20.40
 -16  -6   1   93.59   19.10
   6 -16   1   67.09   17.80
  16   6   1   63.19   16.70
   6 -16   1   49.70   16.40
   6 -16   1   84.09   17.90
 -16  -6   1   75.29   17.20
 -16  -5  -1   12.70   12.00
   5 -16  -1   36.50   13.70
   5 -16  -1   39.30   14.40
  16   5  -1   36.40   14.90
   5 -16  -1   30.60   13.00
   5 -16   1   39.80   12.40
   5 -16   1   17.40   12.80
  16   5   1   56.09   15.60
   5 -16   1   61.99   16.90
 -16  -5   1   30.90   13.80
  -5  16   1   15.60   20.40
   4 -16  -1   40.80   14.90
  -4  16  -1   27.10   13.00
   4 -16  -1   39.80   12.80
  16   4  -1   34.00   13.80
   4 -16  -1   19.20   13.10
 -16  -4  -1   42.40   13.00
 -16  -4   1   41.40   13.90
   4 -16   1   26.20   13.20
  16   4   1   29.20   12.20
   4 -16   1   38.20   14.70
  -4  16   1   29.30   15.00
   4 -16   1   29.20   15.00
 -16  -3  -1   57.29   13.70
   3 -16  -1   18.30   11.50
  -3  16  -1   34.50   14.10
   3 -16  -1   37.50   14.30
   3 -16  -1   32.40   13.80
  16   3  -1   18.00   11.90
   3 -16  -1   37.90   12.20
  16   3   1   42.70   15.10
   3 -16   1   62.79   15.30
   3 -16   1   66.19   15.80
   3 -16   1   42.10   15.10
 -16  -3   1    6.30   11.40
  -3  16   1   13.20   12.00
 -16  -2  -1   21.00   11.30
   2 -16  -1   19.20   11.70
   2 -16  -1   13.80   10.30
  -2  16  -1   19.10   11.70
  16   2  -1   11.10   11.10
   2 -16  -1   27.60   13.20
   2 -16  -1    8.70    9.20
  -2  16   1    4.70   12.00
   2 -16   1    0.50    8.70
  16   2   1   11.40   10.70
   2 -16   1    9.90   12.00
   2 -16   1    8.50   11.60
 -16  -2   1   -2.30    9.20
   1 -16  -1   47.80   12.90
   1 -16  -1   20.90   12.00
   1 -16  -1   47.50   13.00
  -1  16  -1   27.50   13.10
  16   1  -1   39.00   13.80
 -16  -1  -1   53.89   13.60
   1 -16  -1   19.10   11.70
   1 -16  -1   32.00   13.30
   1 -16   1   67.79   15.10
 -16  -1   1   35.10   13.30
  16   1   1   27.80   11.90
   1 -16   1   36.10   13.90
  -1  16   1   38.50   14.00
   1 -16   1   23.60   12.20
   0 -16  -1   -3.50    9.30
  16   0  -1    4.80   10.70
  16   0  -1   -1.80    9.80
   0 -16  -1   -2.50    9.20
   0 -16  -1   -5.60    8.40
   0 -16  -1   -5.30    8.80
   0 -16  -1   -5.00    8.20
   0  16  -1   17.50   11.50
  16   0   1   -2.80    8.40
 -16   0   1   -5.20    9.40
   0  16   1    0.80    8.80
   0 -16   1   -1.90    9.00
   0 -16   1   12.60   11.30
  16   0   1    0.90    9.60
  16  -1  -1   26.20   11.90
  -1 -16  -1   52.29   14.60
   1  16  -1   19.70   11.10
  16  -1  -1   35.10   12.80
  -1 -16  -1   17.50   11.20
  -1 -16  -1   47.60   13.90
  -1 -16  -1   46.60   14.70
  -1 -16   1   36.80   12.90
  -1 -16   1   49.60   14.00
  16  -1   1   36.10   13.80
   1  16   1   16.20   10.70
  16  -1   1   39.50   13.10
 -16   1   1   14.70   10.80
  16  -2  -1    6.80   11.50
  -2 -16  -1    3.60   10.00
  -2 -16  -1   14.50   10.30
   2  16  -1   15.40   10.90
  16  -2  -1    4.40   10.00
  16  -2  -1   21.30   12.30
 -16   2   1   10.80   11.60
  -2 -16   1   12.60   10.90
  16  -2   1   18.70   11.60
  16  -2   1   20.40   11.30
  -2 -16   1    8.80   11.60
   2  16   1    7.50   10.00
   3  16  -1   10.70   12.50
  16  -3  -1   22.90   12.60
  -3 -16  -1   17.80   12.40
  16  -3  -1   28.80   13.30
  16  -3  -1   13.50   10.60
  -3 -16  -1   30.50   13.00
  16  -3   1   52.59   13.40
  16  -3   1   20.70   11.40
   3  16   1   14.00   11.00
  16  -3   1   26.30   12.90
  -3 -16   1   24.20   12.00
  16  -4  -1   16.80   11.10
  -4 -16  -1   44.10   13.80
  -4 -16  -1   30.00   13.30
  16  -4  -1   40.10   15.40
   4  16  -1   38.40   15.10
  16  -4  -1    7.60   11.10
   4  16   1   28.50   14.40
  -4 -16   1   45.80   14.50
  16  -4   1   44.60   15.20
  16  -4   1   26.70   12.00
  16  -4   1   30.90   13.10
   5  16  -1   53.09   16.10
  -5 -16  -1   43.30   16.00
  16  -5  -1   26.70   13.50
  16  -5  -1   13.70   11.70
  16  -5  -1   36.70   14.40
  -5 -16  -1   33.30   14.40
  16  -5   1   53.09   16.00
  -5 -16   1   44.10   14.90
  16  -5   1   37.10   12.80
  16  -5   1   26.00   12.30
   5  16   1   19.10   11.70
  16  -6  -1   80.39   17.70
  16  -6  -1   53.19   14.70
   6  16  -1   58.89   16.10
  16  -6  -1   74.19   17.00
  -6 -16  -1   84.19   19.50
  -6 -16   1   79.29   17.80
   6  16   1   73.59   18.20
  16  -6   1   91.49   18.30
  16  -6   1   66.59   15.10
  16  -6   1   89.79   17.30
  16  -7  -1   15.40   12.10
  16  -7  -1   10.40   11.60
  -7 -16  -1   -3.80   11.70
   7  16  -1   11.10   11.50
  16  -7  -1   31.30   13.60
  -7 -16   1   12.20   13.60
  16  -7   1    3.80   11.60
   7  16   1   29.20   13.60
  16  -7   1   20.90   13.90
  16  -7   1   15.00   12.10
  16  -8  -1   10.40   12.90
   8  16  -1    9.10   12.40
  16  -8  -1   23.70   13.40
  -8 -16  -1    6.10   12.40
  16  -8  -1   14.10   12.70
  -8 -16   1   11.30   12.90
  16  -8   1   13.80   12.90
  16  -8   1   31.50   14.00
   8  16   1   27.90   13.70
   9  16  -1   34.40   16.00
  -9 -16  -1   -3.90   12.20
  16  -9  -1    8.90   12.90
  16  -9  -1   13.00   11.10
  16  -9   1   18.10   11.90
  -9 -16   1    8.20   13.00
   9  16   1   17.10   14.10
  16  -9   1   19.30   14.10
  10  16  -1    3.40   12.70
  16 -10  -1   14.20   12.90
  16 -10  -1    5.30   15.10
 -10 -16  -1   11.90   13.60
  10  16   1   -5.10   13.40
  16 -10   1   -1.20   11.40
  16 -10   1    2.10   11.30
 -10 -16   1    2.30   11.60
  16 -11  -1   -1.80   12.60
 -11 -16  -1   15.30   13.10
  16 -11  -1    8.20   13.20
  11  16  -1   12.80   13.60
  11  16   1   15.10   14.00
  16 -11   1   -7.00   11.80
  16 -11   1    7.70   11.80
 -11 -16   1   33.80   16.10
 -12 -16  -1   -5.30   13.40
  16 -12  -1   -7.00   13.80
  12  16  -1    0.40   14.30
  16 -12  -1  -11.10   14.00
 -12 -16   1  -18.70   12.70
  12  16   1    2.00   13.90
  16 -12   1    8.20   13.70
  16 -12   1   13.50   14.50
  11 -17  -1   -0.70   15.00
 -17 -11  -1    1.70   16.30
  11 -17  -1   17.60   15.00
  17  11  -1    7.30   14.50
  11 -17   1   -0.70   13.90
  11 -17   1   10.50   14.90
 -17 -11   1   21.50   17.80
  17  10  -1    2.40   13.50
 -17 -10  -1    9.90   15.30
  10 -17  -1    6.20   13.00
  10 -17  -1   -1.50   13.20
  10 -17   1   45.40   17.50
  10 -17   1    9.40   16.80
 -17 -10   1   -3.40   14.10
  17   9  -1   -8.60   11.90
   9 -17  -1   -4.90   12.60
   9 -17  -1   10.00   12.80
 -17  -9  -1    3.50   13.40
 -17  -9   1   -4.20   14.10
   9 -17   1    6.00   12.60
   9 -17   1    5.70   12.90
   9 -17   1   -2.90   13.30
  17   9   1   10.80   12.50
   8 -17  -1   35.10   15.80
   8 -17  -1   37.20   15.20
  17   8  -1   40.40   16.30
 -17  -8  -1   13.30   15.50
  17   8   1   23.60   14.50
   8 -17   1   39.30   15.70
   8 -17   1   28.20   15.60
 -17  -8   1   28.20   15.80
   8 -17   1    9.30   12.60
   7 -17  -1   42.20   17.40
  17   7  -1   41.00   15.70
   7 -17  -1   33.50   14.30
   7 -17  -1   33.10   16.10
 -17  -7  -1   39.80   16.70
   7 -17   1   18.60   15.10
   7 -17   1    6.70   13.00
  17   7   1   46.00   16.20
   7 -17   1   65.39   18.30
   6 -17  -1   11.60   14.00
   6 -17  -1   22.60   14.30
   6 -17  -1    4.90   11.30
  17   6  -1   17.40   13.90
  17   6   1   -0.30   11.60
   6 -17   1   20.50   14.10
   6 -17   1   11.20   13.80
 -17  -6   1   22.10   15.30
   6 -17   1    2.40   10.90
   5 -17  -1   34.30   15.10
   5 -17  -1   39.80   14.00
  17   5  -1   46.50   17.20
   5 -17  -1   53.59   16.50
   5 -17   1   39.40   13.90
 -17  -5   1   37.80   15.80
   5 -17   1   20.60   14.50
  17   5   1   44.70   17.20
   5 -17   1   15.20   13.30
   4 -17  -1    7.30   12.20
   4 -17  -1   41.00   16.00
  17   4  -1   17.00   13.50
  -4  17  -1   29.50   15.30
   4 -17  -1   36.50   13.20
   4 -17   1   14.70   12.00
  -4  17   1   26.60   14.30
 -17  -4   1   30.00   15.00
  17   4   1   13.20   12.80
   4 -17   1    7.20   12.50
   4 -17   1   28.20   14.30
 -17  -3  -1   43.90   15.30
   3 -17  -1   48.30   15.90
  -3  17  -1   57.79   15.90
   3 -17  -1   44.10   15.20
   3 -17  -1    9.50   10.90
  17   3  -1   73.79   17.80
   3 -17   1   18.10   13.60
 -17  -3   1   48.70   14.80
  17   3   1   23.60   13.70
   3 -17   1   31.90   15.80
  -3  17   1   43.30   15.90
   3 -17   1   31.00   12.90
  -2  17  -1   28.20   14.70
   2 -17  -1   -4.60   10.20
  17   2  -1   12.30   12.50
 -17  -2  -1   18.80   11.80
   2 -17  -1    5.50   11.80
   2 -17  -1   27.20   12.70
   2 -17  -1   18.90   11.80
  -2  17   1    4.00   13.20
   2 -17   1   17.80   13.60
  17   2   1   19.70   12.60
 -17  -2   1   -1.40   10.50
   2 -17   1    5.20   11.10
   2 -17   1    8.70   11.60
  -1  17  -1   29.00   14.00
   1 -17  -1   29.70   13.40
 -17  -1  -1   30.10   13.20
  17   1  -1   16.70   12.40
   1 -17  -1   37.50   13.00
   1 -17  -1   49.50   16.00
   1 -17  -1   55.49   15.70
  -1  17   1   17.30   12.70
  17   1   1    3.00   10.40
   1 -17   1   30.00   14.90
 -17  -1   1   11.90   11.70
   1 -17   1   17.30   12.50
   0 -17  -1   37.80   13.50
   0  17  -1   41.60   15.70
   0 -17  -1   77.39   16.80
   0 -17  -1   49.50   15.70
  17   0  -1   39.30   15.00
 -17   0   1   46.00   13.40
   0 -17   1   34.10   14.50
   0 -17   1   34.70   14.80
  17   0   1   33.80   13.10
   0  17   1   65.89   17.20
  17  -1  -1   32.20   14.00
  -1 -17  -1   15.50   12.60
  -1 -17  -1   35.00   12.90
   1  17  -1   43.30   15.00
  -1 -17  -1   38.10   15.70
  17  -1  -1   22.20   18.00
  -1 -17  -1   17.80   16.60
 -17   1   1   35.50   14.50
  17  -1   1   17.60   11.40
   1  17   1   39.80   14.30
  -1 -17   1   26.20   14.30
  -1 -17   1   28.70   13.90
  17  -1   1   48.80   15.30
  17  -2  -1   23.80   13.30
  -2 -17  -1   20.20   13.10
   2  17  -1   25.20   14.70
  -2 -17  -1   10.70   10.30
  17  -2  -1   19.00   12.50
  17  -2   1   17.60   13.00
  -2 -17   1   19.70   12.90
   2  17   1   30.40   14.20
  17  -2   1   26.60   13.50
  -3 -17  -1   36.40   14.50
   3  17  -1   42.00   14.30
  17  -3  -1   42.50   14.30
  17  -3  -1   22.70   13.00
  -3 -17  -1   43.00   13.90
   3  17   1   51.19   16.50
  -3 -17   1   33.30   14.90
  17  -3   1   11.50   11.90
  17  -3   1   47.10   13.70
   4  17  -1   15.50   12.30
  17  -4  -1   22.50   12.40
  -4 -17  -1   43.60   15.00
  17  -4  -1   29.70   14.60
  -4 -17  -1   26.90   13.50
  17  -4  -1   25.90   13.00
  17  -4   1   11.50   11.90
   4  17   1    9.80   11.50
  17  -4   1   56.39   15.80
  -4 -17   1    8.90   13.50
  17  -5  -1   44.60   14.60
   5  17  -1   40.40   14.60
  -5 -17  -1   48.50   15.60
  17  -5  -1   41.30   14.50
  17  -5  -1   36.30   14.60
   5  17   1    7.50   12.50
  17  -5   1   45.50   15.10
  17  -5   1   35.40   14.30
  -5 -17   1   28.50   15.10
  17  -5   1   22.60   12.20
  -6 -17  -1   -4.90   11.10
  17  -6  -1   -1.80   11.50
   6  17  -1   20.20   14.40
  17  -6  -1   29.80   13.50
  17  -6  -1    2.90   11.90
  17  -6   1    1.40   11.50
  17  -6   1   36.70   14.90
  17  -6   1    7.10   13.00
   6  17   1   11.10   12.60
  -6 -17   1   14.10   14.50
  17  -7  -1   39.80   15.20
  17  -7  -1   60.69   17.00
  17  -7  -1   59.09   16.90
  -7 -17  -1   49.70   16.40
   7  17  -1   25.70   13.40
  17  -7   1   29.20   15.20
  17  -7   1   45.80   16.60
  -7 -17   1   54.79   18.20
   7  17   1   39.10   16.50
   8  17  -1   46.90   16.60
  17  -8  -1   37.60   16.10
  17  -8  -1   10.20   13.10
  -8 -17  -1   20.00   15.00
  17  -8  -1   18.10   13.90
  17  -8   1   29.90   14.70
   8  17   1   23.60   16.20
  17  -8   1   32.10   14.80
  -8 -17   1   17.40   14.00
  17  -9  -1   -4.80   11.40
   9  17  -1   19.70   15.50
  -9 -17  -1   -5.10   13.40
  17  -9  -1   10.90   14.50
   9  17   1   16.60   15.30
  17  -9   1  -15.30   12.40
  17  -9   1    2.80   12.50
  -9 -17   1   10.40   15.00
  17 -10  -1    4.80   13.50
 -10 -17  -1    0.70   13.10
  10  17  -1    0.40   13.70
  17 -10  -1   29.20   16.00
 -10 -17   1   26.90   15.40
  17 -10   1   38.60   17.30
  17 -10   1   -3.00   12.40
  10  17   1    4.60   14.80
  11  17  -1   -8.90   13.60
  17 -11  -1   -5.20   12.20
 -11 -17  -1    3.80   14.50
  17 -11  -1   23.00   16.60
  17 -11   1    6.00   14.20
  11  17   1   12.40   15.40
 -11 -17   1  -13.20   12.90
  17 -11   1   14.50   14.60
   9 -18  -1   27.30   17.00
 -18  -9  -1   10.00   16.20
  18   9  -1    0.70   14.40
   9 -18  -1  -16.40   13.30
   9 -18  -1   14.40   15.50
   9 -18   1   12.90   16.50
   9 -18   1   -0.90   13.30
  18   9   1   14.50   14.70
   9 -18   1   -8.90   12.40
   8 -18  -1   -2.90   16.00
   8 -18  -1   -2.60   14.50
  18   8  -1   23.40   16.20
   8 -18  -1   18.30   13.80
   8 -18   1    4.90   14.00
   8 -18   1   19.40   17.20
   8 -18   1   28.10   16.00
  18   8   1   41.00   17.70
   7 -18  -1   41.20   16.20
  18   7  -1   33.90   17.00
   7 -18  -1   33.80   17.30
   7 -18  -1   44.90   17.90
  18   7   1   52.59   17.20
   7 -18   1   40.60   18.40
   7 -18   1    9.20   14.00
   7 -18   1   29.60   17.20
   6 -18  -1   25.90   15.90
  18   6  -1   22.80   16.10
   6 -18  -1   15.40   14.30
   6 -18  -1   21.40   14.20
   6 -18   1   19.50   14.80
   6 -18   1   12.20   13.60
  18   6   1   17.40   14.50
   6 -18   1   19.80   15.20
  18   5  -1   14.10   14.30
   5 -18  -1   15.10   14.80
   5 -18  -1   16.80   12.70
   5 -18  -1   17.10   13.30
   5 -18   1    9.70   13.90
   5 -18   1   16.90   14.90
  18   5   1    2.60   12.50
   5 -18   1    5.60   11.80
  18   4  -1    5.60   13.10
   4 -18  -1    3.20   12.70
   4 -18  -1   26.80   14.00
   4 -18  -1   20.00   14.90
 -18  -4   1   29.60   14.00
   4 -18   1   20.90   14.70
   4 -18   1   13.00   14.50
  18   4   1   21.60   13.30
   4 -18   1   14.60   13.70
   3 -18  -1    4.50   12.90
   3 -18  -1   31.60   14.50
   3 -18  -1    9.70   12.70
  -3  18  -1   -5.10   13.70
  18   3  -1   -9.10   11.60
   3 -18   1   19.50   14.80
 -18  -3   1   27.70   15.00
  -3  18   1   -9.30   13.30
   3 -18   1   22.40   15.40
   3 -18   1    6.70   11.40
  18   3   1   23.60   14.60
  18   2  -1   19.50   13.20
  -2  18  -1   19.90   13.90
 -18  -2  -1   35.80   19.60
   2 -18  -1   22.40   14.90
   2 -18  -1   17.60   13.50
   2 -18  -1   21.10   12.90
   2 -18  -1    7.80   14.10
   2 -18   1   40.70   17.60
  18   2   1   24.90   14.40
  -2  18   1   26.80   15.60
 -18  -2   1   16.00   13.70
   2 -18   1    5.40   12.80
  -1  18  -1   14.50   13.50
   1 -18  -1    5.90   15.20
  18   1  -1    4.00   13.10
   1 -18  -1   27.00   13.60
   1 -18  -1   -2.60   10.60
  18   1   1   16.80   12.80
   1 -18   1   25.20   13.60
 -18  -1   1   25.00   14.00
  -1  18   1   27.20   15.00
   1 -18   1   19.90   16.00
   0  18  -1    9.50   12.20
   0 -18  -1   -2.80   13.70
  18   0  -1    2.10   11.30
   0 -18  -1   23.00   14.30
   0 -18  -1   11.00   12.10
  18   0   1   11.40   12.00
   0 -18   1   15.20   14.10
   0  18   1    5.70   13.50
 -18   0   1   12.60   10.90
   0 -18   1   -1.40   11.20
   1  18  -1   -2.50   13.40
  -1 -18  -1   18.20   13.90
  -1 -18  -1   20.90   13.00
  18  -1  -1    9.00   13.00
   1  18   1    4.20   13.90
  18  -1   1   26.00   13.20
  -1 -18   1    9.50   14.40
  -2 -18  -1   35.50   15.40
  -2 -18  -1   42.80   16.10
   2  18  -1   34.00   15.60
  18  -2  -1   16.50   13.40
   2  18   1   35.80   16.20
  18  -2   1   31.40   15.20
  -2 -18   1   38.30   15.90
  18  -2   1   26.10   12.90
  18  -3  -1   21.30   15.00
  -3 -18  -1   17.50   15.20
  18  -3  -1   25.50   13.50
   3  18  -1   31.20   16.80
  -3 -18  -1    9.20   11.10
  -3 -18   1   20.50   14.10
  18  -3   1    5.90   13.30
   3  18   1    2.90   13.70
  18  -3   1    0.70   11.30
  -4 -18  -1   19.90   13.90
  18  -4  -1    1.30   12.80
  18  -4  -1   21.40   15.00
   4  18  -1   20.80   15.90
  18  -4   1   23.00   14.20
  -4 -18   1   17.50   15.60
   4  18   1   -2.70   11.50
  18  -4   1   33.60   15.30
  -5 -18  -1   -6.30   11.20
  18  -5  -1   23.40   15.70
  18  -5  -1   25.40   14.10
   5  18  -1   12.40   14.40
  18  -5   1   21.50   13.60
   5  18   1   23.00   15.20
  -5 -18   1   17.90   15.90
  -5 -18   1   48.80   16.00
  18  -5   1   20.90   16.00
  18  -6  -1   18.90   13.70
  -6 -18  -1   25.00   14.60
   6  18  -1   24.60   15.40
  18  -6  -1   31.90   16.60
  18  -6  -1   23.50   16.50
  -6 -18   1   16.50   14.50
  18  -6   1  -10.10   13.00
  18  -6   1    7.20   13.50
  18  -6   1   22.30   24.20
   6  18   1   23.30   13.80
  -7 -18  -1   36.80   16.70
  18  -7  -1   31.90   15.10
  18  -7  -1   38.40   15.50
   7  18  -1   13.80   14.50
  18  -7  -1   33.50   16.50
  -7 -18   1   -0.10   13.00
  18  -7   1   17.10   13.60
   7  18   1   42.20   15.80
  18  -7   1   30.30   15.90
  -8 -18  -1   11.40   15.70
   8  18  -1   -2.80   12.50
  18  -8  -1   33.80   17.60
  18  -8  -1   -5.40   12.30
  18  -8   1   16.20   14.50
   8  18   1   -1.90   13.50
  18  -8   1   19.30   14.70
  -8 -18   1    9.90   16.00
  18  -9  -1   14.30   16.40
  -9 -18  -1    0.70   14.80
   9  18  -1  -12.90   16.10
  18  -9  -1    8.80   16.10
  18  -9   1   18.20   16.40
  18  -9   1    0.60   14.50
   9  18   1  -16.90   13.30
  -9 -18   1    1.30   13.70
   7 -19  -1   -2.00   14.60
  19   7  -1    4.50   14.60
   7 -19  -1   -4.20   14.10
   7 -19  -1    5.90   14.00
   7 -19   1    8.00   14.10
   7 -19   1   -0.80   15.20
   7 -19   1   13.60   16.40
  19   7   1   -0.50   15.30
   6 -19  -1   26.50   16.20
   6 -19  -1   24.40   15.80
   6 -19  -1   -9.60   12.20
  19   6  -1   28.70   16.80
   6 -19   1   -0.50   15.40
  19   6   1   22.50   16.70
   6 -19   1   25.20   16.20
   6 -19   1    5.10   13.10
   5 -19  -1    2.70   15.30
   5 -19  -1   23.70   16.30
   5 -19  -1    6.60   12.40
  19   5  -1   -7.10   13.80
   5 -19   1    9.60   15.90
  19   5   1   -7.00   12.80
   5 -19   1    0.80   12.50
   5 -19   1   10.20   15.70
   4 -19  -1   -0.90   12.80
  19   4  -1    7.50   13.60
   4 -19  -1   11.40   14.90
   4 -19  -1   28.00   16.10
   4 -19   1   18.80   22.50
   4 -19   1   -1.80   14.30
  19   4   1   13.90   13.40
   4 -19   1  -13.00   13.40
   3 -19  -1   22.20   16.00
   3 -19  -1   -6.60   13.50
  -3  19  -1   14.90   15.80
  19   3  -1   17.10   16.50
   3 -19   1   56.89   20.30
   3 -19   1    5.70   14.40
 -19  -3   1    9.90   15.60
  19   3   1    9.80   14.70
  -3  19   1    8.10   15.90
   2 -19  -1  -10.20   12.90
  19   2  -1    7.00   13.20
   2 -19  -1   25.00   15.70
  -2  19  -1    3.20   14.40
   2 -19   1   12.10   15.30
  -2  19   1   11.20   15.60
  19   2   1  -14.20   11.10
 -19  -2   1   13.00   15.30
   2 -19   1   17.80   15.40
   1 -19  -1   13.50   13.80
  -1  19  -1   30.90   17.40
   1 -19  -1   46.20   17.50
  19   1  -1   29.80   14.70
   1 -19  -1    5.50   15.40
   1 -19   1   18.50   15.50
 -19  -1   1   25.30   15.30
  19   1   1   31.20   15.30
  -1  19   1   29.50   18.10
   1 -19   1   13.80   14.70
   0  19  -1   14.10   14.10
  19   0  -1   -2.20   12.50
   0 -19  -1    6.70   14.50
   0 -19  -1   -5.50   11.20
   0 -19   1    3.00   13.10
   0  19   1   14.20   14.70
  19   0   1   -1.30   11.80
 -19   0   1   19.20   15.10
   1  19  -1   41.20   16.60
  -1 -19  -1   18.10   15.30
  19  -1  -1   13.80   13.40
  -1 -19  -1   55.39   17.50
   1  19   1   41.50   18.30
  19  -1   1   37.10   16.30
  -1 -19   1   15.10   15.70
   2  19  -1   13.20   13.40
  -2 -19  -1   10.30   19.40
  19  -2  -1    3.30   12.40
  -2 -19  -1   17.40   14.00
  -2 -19   1    2.20   13.90
  19  -2   1    6.20   11.70
   2  19   1   13.90   15.60
  19  -3  -1   -0.70   13.60
   3  19  -1   15.90   15.60
  -3 -19  -1   18.80   13.80
  -3 -19   1   33.30   16.70
  19  -3   1    3.00   12.20
  -3 -19   1   10.70   14.20
   3  19   1    3.30   15.20
  19  -3   1   21.30   15.30
   4  19  -1   22.30   15.70
  -4 -19  -1   25.40   15.40
  19  -4  -1   24.60   16.50
  19  -4  -1    7.40   13.10
   4  19   1    0.10   12.60
  -4 -19   1    9.20   12.30
  19  -4   1   10.60   13.90
  -4 -19   1   -6.10   16.50
  19  -4   1    2.90   13.50
  19  -5  -1   37.40   16.40
   5  19  -1    8.10   14.60
  19  -5  -1   16.70   14.00
  -5 -19  -1   27.80   16.90
  19  -5   1   19.30   16.20
  19  -5   1   -5.10   13.70
  -5 -19   1   14.50   15.20
   5  19   1    0.10   16.20
  19  -6  -1    8.10   13.60
  -6 -19  -1   18.00   15.90
  19  -6  -1   27.50   16.90
   6  19  -1   24.00   16.30
   6  19   1   24.20   17.90
  -6 -19   1   24.90   16.20
  19  -6   1    8.20   15.90
  19  -7  -1   -2.80   17.80
  -7 -19  -1    4.30   16.80
  19  -7  -1  -12.80   14.80
  19  -7  -1    2.60   17.20
   7  19  -1   -5.70   15.10
  -7 -19   1    4.10   14.50
  19  -7   1    2.50   15.90
   7  19   1    1.40   14.60
   4 -20  -1   11.40   16.60
   4 -20  -1   10.40   16.40
   4 -20   1   -4.80   16.20
   4 -20   1   -3.90   17.00
   3 -20  -1   -2.50   16.40
   3 -20  -1   24.20   16.30
  20   3  -1   -8.90   14.10
  20   3   1   12.00   14.90
   3 -20   1   11.30   16.20
   3 -20   1   23.70   18.50
  -2  20  -1   10.60   17.30
   2 -20  -1    7.90   16.70
   2 -20  -1   -0.20   17.10
  20   2  -1   25.30   17.90
   2 -20   1   15.80   17.70
   2 -20   1   38.60   18.00
  -2  20   1    6.10   17.30
  20   2   1   23.10   16.70
 -20  -2   1   16.50   16.50
   1 -20  -1   -1.00   15.70
  20   1  -1   15.10   16.50
  -1  20  -1   13.20   18.00
  20   1   1    2.60   14.00
  -1  20   1  -10.10   15.50
 -20  -1   1   -2.30   14.10
   1 -20   1   24.20   17.00
   1 -20   1   -8.90   14.50
  20   0  -1   40.90   19.00
   0 -20  -1    4.40   13.70
   0 -20  -1   26.90   15.90
   0  20  -1   25.50   18.20
   0 -20   1   31.90   17.00
   0  20   1   44.30   19.70
   0 -20   1   26.70   17.10
  20   0   1   12.80   15.80
  -1 -20  -1    4.90   14.10
   1  20  -1   13.60   18.00
  20  -1  -1    7.50   14.30
  -1 -20   1  -10.30   13.30
   1  20   1   25.10   19.00
  20  -1   1   -1.40   14.10
  -1 -20   1    8.80   15.70
  -2 -20  -1   14.70   16.20
   2  20  -1   20.60   17.30
  20  -2  -1   -4.60   12.80
  -2 -20   1    7.10   16.30
  -2 -20   1   23.00   16.50
  20  -2   1   13.30   14.60
   2  20   1   47.90   20.10
  20  -3  -1   18.90   15.50
   3  20  -1    1.60   15.80
  -3 -20  -1   18.80   15.70
  20  -3   1   11.70   14.80
   3  20   1    3.80   16.10
  -3 -20   1   -6.00   13.80
  -3 -20   1   16.30   16.90
   4  20  -1    2.30   16.30
  -4 -20  -1   -2.00   15.10
   4  20   1    4.50   16.20
  20  -4   1  -10.70   15.90
  -4 -20   1    0.30   14.40
   0   0  -2   13.50    2.00
   0   0  -2    9.90    2.00
   0   0   2   16.90    2.50
   0   0   2    9.50    1.90
   0   0   2   15.10    2.00
   0  -1  -2  189.58    8.20
  -1   0  -2  176.68    8.00
   1   0  -2  172.68    7.60
   0   1  -2  169.98    6.70
   1   0  -2  168.68    7.70
   0  -1  -2  183.48    8.00
   0   1  -2  171.28    8.00
  -1   0   2  167.88    7.90
   1   0   2  197.08    7.00
   0   1   2  175.88    6.90
  -1   0   2  183.18    8.40
   1   0   2  199.98    8.20
   0  -1   2  188.48    7.90
   0   1   2  193.78    8.30
   0  -1   2  173.88    7.90
   0  -1   2  167.68    8.20
   1   0   2  196.58    8.50
  -1   0   2  169.38    7.60
   0   1   2  190.68    8.30
  -1   1  -2 9661.03  288.47
  -1  -1  -2 9308.97  288.57
   1   1  -2 9498.05  287.67
   1   1  -2 9685.13  288.47
   1  -1  -2 9610.34  287.47
   1  -1  -2 9655.03  288.57
   1  -1   2 9754.42  289.07
   1   1   2 9960.30  287.87
   1  -1   2 9999.00  288.87
   1   1   2 9802.02  288.67
  -1  -1   2 9385.76  288.77
  -1  -1   2 9450.35  287.37
  -1   1   2 9284.37  287.97
   1  -1   2 9966.60  288.27
  -1   1   2 9386.96  288.87
  -1  -1   2 9361.06  288.67
  -1   2  -2  375.16   14.80
   2   1  -2  367.36   14.40
  -2  -1  -2  369.26   15.10
   1  -2  -2  383.26   15.20
   2   1  -2  375.56   14.70
   1  -2  -2  372.76   13.90
  -1   2   2  369.06   14.50
   2   1   2  393.96   12.20
  -2  -1   2  390.56   15.40
   1  -2   2  396.96   15.00
   2   1   2  391.66   13.50
  -2  -1   2  357.56   14.80
   2   1   2  353.76   14.50
  -1   2   2  345.07   15.00
   2   1   2  415.36   15.10
   1  -2   2  397.86   15.80
   1  -2   2  404.56   15.40
   0  -2  -2  955.00   32.10
   0   2  -2  961.80   30.00
  -2   0  -2 1010.20   32.50
   2   0  -2  979.50   31.30
   0   2  -2  952.20   32.50
   2   0  -2  967.70   32.50
   0   2   2  986.40   32.70
   0  -2   2  975.20   31.70
  -2   0   2  931.31   32.60
  -2   0   2  927.51   32.60
   0  -2   2  960.30   32.80
   2   0   2  991.30   31.90
   0  -2   2  961.00   33.10
   2   0   2 1042.50   32.90
   0   2   2  919.61   32.00
  -2   1  -2  368.46   14.20
  -1  -2  -2  356.96   14.70
   2  -1  -2  363.36   14.60
   1   2  -2  372.76   14.90
   2  -1  -2  362.36   12.90
   1   2  -2  370.86   13.50
   2  -1   2  379.36   14.80
  -2   1   2  360.26   14.70
   1   2   2  368.76   14.40
  -1  -2   2  358.56   15.00
   1   2   2  366.96   13.50
   2  -1   2  385.06   15.20
  -1  -2   2  372.16   14.90
   1   2   2  346.07   14.70
   2  -1   2  389.56   13.10
  -2   1   2  369.36   15.10
  -1  -2   2  369.56   13.10
  -2  -2  -2 3326.07  100.19
   2  -2  -2 3162.98   99.69
  -2   2  -2 3334.07   98.99
   2  -2  -2 3187.68   97.09
   2   2  -2 3184.28   98.99
   2   2  -2 3169.38   99.79
   2  -2   2 3142.69   99.89
  -2  -2   2 3075.29   96.49
   2   2   2 3324.97   99.19
   2  -2   2 3247.38   96.39
  -2  -2   2 3162.08   99.29
  -2  -2   2 3162.18  100.09
   2   2   2 3257.17   97.09
   2  -2   2 3244.28  100.39
   2   2   2 3164.68   99.69
  -2   2   2 3080.89   99.49
  -2   3  -2 4361.86  130.69
   2  -3  -2 4228.88  131.89
  -3  -2  -2 4481.35  135.09
  -3  -2  -2 4300.77  130.99
  -2   3  -2 4339.77  133.59
  -2   3  -2 4248.88  132.89
   3   2  -2 4301.17  134.39
   2  -3  -2 4231.18  134.39
   3   2  -2 4254.07  134.39
  -2   3   2 4463.65  134.79
  -3  -2   2 4385.76  135.19
   3   2   2 4443.46  134.49
   3   2   2 4460.25  130.79
  -3  -2   2 4388.76  133.79
   2  -3   2 4278.87  134.79
   3   2   2 4467.65  133.79
   2  -3   2 4326.37  130.29
   2  -3   2 4384.76  135.79
  -3  -1  -2 6724.43  192.98
  -1   3  -2 6479.45  192.38
   1  -3  -2 6231.08  192.78
   3   1  -2 6486.05  192.98
  -3  -1  -2 6719.43  190.08
   3   1  -2 6268.07  192.08
  -1   3  -2 6418.36  192.18
   1  -3  -2 6403.46  191.38
   3   1   2 6348.37  192.38
  -3  -1   2 6181.38  192.18
   3   1   2 6318.47  190.28
  -1   3   2 6139.09  192.38
   1  -3   2 6026.70  193.08
   3   1   2 6491.95  191.98
   1  -3   2 6108.29  192.28
  -3  -1   2 6094.99  193.08
   3   1   2 6416.86  192.78
   1  -3   2 6009.40  193.58
   3   0  -2   10.90    2.30
   0   3  -2   13.00    3.10
  -3   0  -2   19.90    3.40
   0   3  -2   18.90    2.20
   0  -3  -2   10.20    2.60
   3   0  -2   13.60    3.20
   0   3  -2   16.30    3.60
   0  -3   2   13.30    3.30
  -3   0   2    9.60    3.00
   3   0   2   14.80    3.00
   0  -3   2   11.60    3.30
   0   3   2   18.00    3.80
   3   0   2   22.40    3.80
   3   0   2   17.10    2.90
   0  -3   2   13.50    2.60
  -3   0   2    9.80    2.90
   3  -1  -2 6203.88  192.48
   1   3  -2 6056.09  190.28
  -3   1  -2 6361.56  191.38
   1   3  -2 5892.21  192.28
  -1  -3  -2 6069.69  192.38
   1   3  -2 6180.68  192.38
   3  -1  -2 6089.99  188.98
  -1  -3   2 6432.96  189.98
  -1  -3   2 6355.26  193.08
   1   3   2 6479.65  192.98
   3  -1   2 6664.73  190.68
   3  -1   2 6515.75  192.18
   3  -1   2 6788.02  193.08
  -3   1   2 6226.38  192.78
  -1  -3   2 6398.16  192.68
  -3   1   2 6300.47  192.78
   2   3  -2 4295.67  134.19
   2   3  -2 4349.96  135.69
  -3   2  -2 4576.44  134.19
   3  -2  -2 4531.35  135.59
  -2  -3  -2 4507.65  131.99
  -2  -3  -2 4563.74  136.09
   3  -2  -2 4410.76  131.29
   2   3   2 4313.97  134.19
   3  -2   2 4325.27  132.49
   3  -2   2 4348.17  135.79
   2   3   2 4374.86  135.79
   3  -2   2 4511.35  136.09
  -2  -3   2 4307.57  134.79
  -2  -3   2 4210.88  131.39
  -3   2   2 4145.89  135.49
  -2  -3   2 4239.88  135.79
   3   3  -2 7785.32  241.48
   3   3  -2 7626.14  240.58
   3  -3  -2 7962.30  241.18
  -3   3  -2 8110.69  238.48
  -3  -3  -2 8018.30  237.48
  -3   3  -2 8164.88  239.78
   3  -3  -2 7916.41  237.08
  -3  -3  -2 8172.98  242.08
  -3  -3   2 7817.02  240.08
   3  -3   2 7609.54  241.58
   3  -3   2 8113.29  242.68
  -3   3   2 7864.51  241.78
   3  -3   2 7823.42  237.38
   3   3   2 7996.10  241.38
  -3  -3   2 7833.22  241.78
   3   3   2 7938.51  239.78
  -3   4  -2   66.99    5.50
   4   3  -2   65.29    7.60
   3  -4  -2   67.69    4.70
  -3   4  -2   75.09    7.00
   3  -4  -2   65.39    7.30
   4   3  -2   70.79    8.20
  -4  -3  -2   63.19    7.60
  -4  -3  -2   72.49    5.10
   4   3   2   75.39    8.30
   3  -4   2   93.89    9.10
   4   3   2   93.79    7.30
   3  -4   2   90.39    4.70
  -4  -3   2   81.49    6.30
  -3   4   2   76.89    5.90
  -4  -3   2   79.19    8.20
   4   3   2   76.19    5.90
   3  -4   2   88.59    9.70
  -2   4  -2  527.15   20.70
   2  -4  -2  498.25   19.50
  -4  -2  -2  560.54   22.10
  -4  -2  -2  525.85   18.90
   4   2  -2  525.75   22.00
   4   2  -2  523.35   18.10
  -2   4  -2  509.55   20.40
   2  -4  -2  534.25   21.60
   4   2  -2  561.14   21.60
   4   2   2  589.84   21.20
  -2   4   2  568.34   21.20
   2  -4   2  524.85   17.60
   4   2   2  563.04   22.40
   4   2   2  557.84   21.30
  -4  -2   2  534.05   22.20
   2  -4   2  551.34   23.10
  -4  -2   2  548.35   20.80
   4   2   2  536.05   17.70
   2  -4   2  531.95   21.80
   1  -4  -2 1450.95   50.59
   4   1  -2 1528.55   48.20
   1  -4  -2 1474.15   49.40
  -1   4  -2 1522.75   50.29
   4   1  -2 1459.75   50.89
  -4  -1  -2 1537.45   48.30
  -4  -1  -2 1566.14   50.59
  -1   4  -2 1469.05   50.09
   4   1  -2 1484.55   49.50
  -4  -1   2 1487.25   51.29
   1  -4   2 1460.75   51.69
   1  -4   2 1510.25   51.59
   4   1   2 1551.94   47.90
   4   1   2 1577.84   50.99
   1  -4   2 1470.45   50.09
   4   1   2 1590.64   49.50
   4   1   2 1543.85   50.29
  -1   4   2 1517.65   50.59
  -4  -1   2 1527.45   49.99
  -4   0  -2    9.60    2.90
   0   4  -2    8.90    3.30
   0  -4  -2    5.30    2.80
   4   0  -2    2.70    2.40
   4   0  -2    6.90    2.30
   0   4  -2    9.20    3.30
   4   0   2   11.00    2.70
  -4   0   2    8.00    2.90
   4   0   2    9.00    3.00
   0  -4   2   11.00    3.60
   0  -4   2    8.60    2.60
   4   0   2    0.90    2.50
  -4   0   2    8.50    3.20
   0  -4   2    8.80    3.20
   0   4   2    3.70    2.80
   1   4  -2 1522.15   51.59
  -1  -4  -2 1530.85   51.39
   4  -1  -2 1537.55   51.49
  -4   1  -2 1530.25   49.70
   1   4  -2 1506.75   49.00
   1   4   2 1466.45   51.39
   4  -1   2 1565.34   49.80
  -1  -4   2 1481.35   48.40
  -4   1   2 1507.55   51.69
   4  -1   2 1541.65   50.59
  -1  -4   2 1538.85   52.09
   4  -1   2 1551.14   51.59
  -1  -4   2 1544.45   51.39
  -4   2  -2  553.24   20.20
   2   4  -2  531.95   20.60
  -2  -4  -2  509.75   22.00
   4  -2  -2  558.74   22.20
   4  -2  -2  562.74   21.90
   2   4  -2  542.65   22.30
  -2  -4  -2  541.75   19.40
   4  -2   2  539.65   22.30
   2   4   2  553.64   22.50
   4  -2   2  517.65   19.60
  -4   2   2  546.35   22.60
  -2  -4   2  520.45   18.10
  -2  -4   2  533.75   22.50
  -2  -4   2  521.35   21.30
   4  -2   2  544.95   22.10
   4  -3  -2  113.09   10.00
   3   4  -2   79.69    7.90
  -3  -4  -2   85.29    5.40
  -4   3  -2   86.19    6.20
   3   4  -2   91.79    9.10
  -4   3  -2   83.69    5.00
   4  -3  -2  100.49    9.30
  -3  -4  -2   97.99    9.50
   3   4   2   71.69    8.50
   4  -3   2   74.59    8.50
   3   4   2   63.99    6.40
  -3  -4   2   66.09    8.00
   4  -3   2   65.79    5.10
   4  -3   2   85.09    8.60
  -3  -4   2   80.09    6.60
  -4   3   2   62.19    7.70
   4   4  -2 1235.58   43.70
   4  -4  -2 1251.67   43.60
  -4   4  -2 1229.68   40.10
   4   4  -2 1183.28   43.80
  -4  -4  -2 1241.18   40.20
  -4  -4  -2 1261.37   44.70
  -4   4  -2 1303.47   41.50
   4  -4  -2 1229.38   44.50
   4  -4  -2 1220.98   38.20
   4   4   2 1226.28   41.50
   4  -4   2 1238.08   45.30
  -4  -4   2 1208.98   41.70
  -4  -4   2 1211.48   44.20
   4  -4   2 1152.38   39.50
   4   4   2 1168.48   43.60
   4  -4   2 1184.48   44.20
  -5  -4  -2  636.04   26.90
   4  -5  -2  599.04   25.50
   5   4  -2  560.64   25.80
   4  -5  -2  598.74   21.40
  -4   5  -2  606.24   22.90
  -4   5  -2  639.94   23.80
   4  -5  -2  597.14   26.70
   5   4  -2  594.04   26.40
  -5  -4  -2  607.64   22.80
  -5  -4   2  659.23   26.90
   4  -5   2  598.44   26.60
  -5  -4   2  589.04   23.40
   5   4   2  667.73   26.50
   5   4   2  622.44   26.90
   4  -5   2  651.53   28.20
   4  -5   2  628.04   22.00
   5   4   2  622.44   23.70
   5   3  -2 1328.07   47.20
  -3   5  -2 1332.07   44.40
   3  -5  -2 1284.77   43.10
  -3   5  -2 1315.77   44.80
  -5  -3  -2 1352.16   43.30
   5   3  -2 1320.87   46.30
   5   3  -2 1311.27   40.90
   3  -5  -2 1329.97   46.20
  -5  -3  -2 1396.36   47.40
   5   3   2 1307.87   47.30
   3  -5   2 1348.57   47.40
   5   3   2 1259.87   45.70
   5   3   2 1314.57   44.50
   3  -5   2 1300.47   48.40
  -5  -3   2 1266.47   44.10
  -3   5   2 1331.77   45.00
   3  -5   2 1279.77   41.80
  -5  -3   2 1275.77   46.90
  -2   5  -2 2093.99   66.49
  -5  -2  -2 2046.40   64.19
  -2   5  -2 2018.70   65.89
   5   2  -2 2022.00   66.29
   5   2  -2 2016.50   67.89
   2  -5  -2 1985.10   64.99
   2  -5  -2 2003.70   66.89
  -5  -2  -2 2022.20   67.19
   5   2  -2 2028.90   63.09
   5   2   2 1953.40   62.09
   2  -5   2 2083.09   67.59
  -2   5   2 1961.30   66.29
   5   2   2 2071.89   66.09
  -5  -2   2 2019.40   67.99
  -5  -2   2 1986.70   65.39
   2  -5   2 1981.60   62.39
   5   2   2 2141.79   66.29
   2  -5   2 2000.00   68.89
   5   2   2 1996.10   67.69
   1  -5  -2  191.48   10.80
  -5  -1  -2  229.98   10.50
  -1   5  -2  198.28   11.30
   5   1  -2  221.28   10.80
  -5  -1  -2  203.08   11.30
   5   1  -2  205.48   10.00
   5   1  -2  228.48   12.60
  -1   5  -2  211.58   11.60
   1  -5  -2  196.38   11.60
  -5  -1   2  182.68   10.70
  -5  -1   2  195.08   12.10
   1  -5   2  213.48   12.60
   5   1   2  213.08   11.40
  -1   5   2  204.38   11.80
   5   1   2  200.18   10.20
   1  -5   2  215.08   12.80
   5   1   2  237.88   12.40
   1  -5   2  204.88   11.40
   5   1   2  199.48    9.30
   0   5  -2  710.03   28.00
   5   0  -2  688.43   28.20
   5   0  -2  684.73   25.40
   0  -5  -2  752.12   27.90
   5   0  -2  735.33   26.50
  -5   0  -2  733.13   26.60
  -5   0  -2  710.93   26.80
   0   5   2  704.43   28.10
   0  -5   2  722.33   26.50
   5   0   2  773.12   27.70
  -5   0   2  734.23   28.70
   5   0   2  754.62   26.30
   0  -5   2  739.63   28.90
   5   0   2  721.33   27.90
   0  -5   2  679.33   28.50
   5  -1  -2  229.98   11.80
   5  -1  -2  228.58   12.70
   1   5  -2  194.28   11.90
  -5   1  -2  221.48   10.80
  -1  -5  -2  185.08   10.30
  -1  -5  -2  185.68   11.70
  -5   1   2  220.98   12.80
   5  -1   2  228.08   12.50
  -1  -5   2  207.28   11.90
   5  -1   2  217.68   11.50
  -1  -5   2  213.58   10.00
  -1  -5   2  209.88   12.60
   5  -1   2  209.58   11.20
   1   5   2  223.98   12.60
  -2  -5  -2 1977.80   67.99
   2   5  -2 2009.30   68.19
  -2  -5  -2 2042.30   64.89
   5  -2  -2 2022.90   67.69
   2   5  -2 2021.70   65.89
  -5   2  -2 2006.10   64.79
   5  -2   2 2080.89   65.39
  -2  -5   2 2010.90   68.19
   5  -2   2 2095.19   67.69
   2   5   2 1973.40   67.99
   5  -2   2 2164.08   68.59
  -5   2   2 2008.80   68.39
  -2  -5   2 1959.70   62.99
  -2  -5   2 1977.50   66.89
   5  -3  -2 1316.37   47.20
  -3  -5  -2 1274.17   47.70
  -5   3  -2 1328.87   41.90
  -5   3  -2 1332.27   44.30
   3   5  -2 1294.77   47.80
   5  -3  -2 1329.97   47.60
  -3  -5  -2 1347.87   44.10
   3   5  -2 1270.77   46.10
   5  -3   2 1363.86   48.10
  -3  -5   2 1332.97   41.20
   5  -3   2 1400.76   48.30
  -3  -5   2 1350.56   47.90
  -5   3   2 1320.27   48.10
   5  -3   2 1345.87   44.40
  -3  -5   2 1346.47   46.10
   3   5   2 1331.77   48.00
  -4  -5  -2  609.44   20.40
   5  -4  -2  655.53   27.10
   4   5  -2  618.94   26.70
  -5   4  -2  619.14   23.10
  -4  -5  -2  631.74   22.90
  -4  -5  -2  664.23   27.40
   5  -4  -2  648.74   26.10
  -5   4  -2  632.34   21.40
   4   5  -2  647.24   26.10
   5  -4   2  600.04   27.10
   4   5   2  566.94   26.00
   5  -4   2  594.84   22.60
  -4  -5   2  560.64   25.90
  -4  -5   2  582.24   23.90
  -5   4   2  572.84   26.50
   5  -4   2  644.64   27.10
   4   5   2  568.94   23.10
   5   5  -2  146.29   11.40
  -5  -5  -2  134.19    8.60
   5   5  -2  147.79   13.90
  -5  -5  -2  142.99   13.30
   5  -5  -2  140.89    6.30
   5  -5  -2  151.48   11.80
  -5   5  -2  154.88    8.40
  -5   5  -2  141.59    9.10
   5  -5  -2  156.48   11.20
   5  -5   2  122.39   12.60
  -5  -5   2  145.89   13.20
   5  -5   2  165.98   14.60
   5   5   2  148.39    9.30
  -5  -5   2  134.29    9.10
   5  -5   2  145.49    8.50
   5   5   2  144.69   11.10
  -5   6  -2  234.98   12.70
   6   5  -2  232.88   15.50
   5  -6  -2  250.47   10.60
  -5   6  -2  228.18   11.90
  -6  -5  -2  242.98   15.60
  -6  -5  -2  230.08   12.60
   5  -6  -2  252.37   15.10
   6   5  -2  256.87   15.90
   6   5   2  219.48   15.50
   5  -6   2  212.18   15.20
   6   5   2  245.68   15.50
   6   5   2  270.77   12.90
  -6  -5   2  228.58   12.50
  -6  -5   2  233.58   15.40
   5  -6   2  230.38   11.60
   5  -6   2  203.78   15.60
   6   4  -2  738.33   25.70
  -4   6  -2  810.52   30.90
   4  -6  -2  874.91   35.10
  -6  -4  -2  849.52   30.10
   4  -6  -2  828.12   32.60
   6   4  -2  801.32   33.10
   6   4  -2  841.32   34.30
  -6  -4  -2  862.81   34.30
  -4   6  -2  821.12   30.40
   4  -6  -2  829.42   29.10
  -6  -4   2  814.52   30.10
   4  -6   2  814.72   28.50
  -4   6   2  846.02   31.30
   4  -6   2  838.32   34.50
   6   4   2  894.81   34.90
   6   4   2  818.02   30.40
  -6  -4   2  891.61   34.40
   4  -6   2  837.52   35.70
   6   4   2  793.82   32.50
  -6  -3  -2  292.87   15.90
   6   3  -2  282.87   14.90
  -3   6  -2  298.67   14.70
  -3   6  -2  287.07   14.20
  -6  -3  -2  283.27   13.10
   3  -6  -2  279.47   16.00
   3  -6  -2  277.87   15.10
   3  -6  -2  300.17   13.50
   6   3  -2  270.67   11.00
   6   3  -2  259.77   16.00
   6   3   2  277.97   16.20
   6   3   2  276.67   13.80
  -6  -3   2  269.27   16.10
   6   3   2  288.37   14.90
  -3   6   2  261.97   14.10
  -6  -3   2  270.37   13.40
   3  -6   2  247.68   16.30
   3  -6   2  269.17   11.50
   3  -6   2  279.37   15.80
   2  -6  -2  946.81   35.30
   6   2  -2  990.70   38.30
  -6  -2  -2  973.90   34.60
   6   2  -2  961.20   33.30
  -6  -2  -2  975.50   36.90
   6   2  -2 1031.20   36.20
  -2   6  -2  971.00   36.30
   2  -6  -2  963.20   36.70
   6   2   2 1049.79   36.40
   6   2   2  993.10   35.60
   2  -6   2  968.00   37.20
   2  -6   2  981.40   38.80
  -6  -2   2 1039.60   35.70
  -2   6   2 1007.20   37.00
   6   2   2  960.40   32.20
  -6  -2   2  981.00   38.10
   6   2   2 1013.60   38.10
   2  -6   2 1030.40   33.00
   2  -6   2  998.90   39.20
   6   1  -2   11.60    3.20
   1  -6  -2   16.20    4.70
  -6  -1  -2   22.80    4.50
  -1   6  -2   14.40    4.50
   6   1  -2   25.10    4.50
  -6  -1  -2   17.60    4.30
   6   1  -2   17.40    5.30
   1  -6  -2   11.50    3.90
   6   1   2   25.40    3.70
  -1   6   2   11.10    4.50
   6   1   2   19.00    5.10
   1  -6   2   14.00    4.70
   1  -6   2   14.40    4.80
  -6  -1   2   17.80    4.70
   1  -6   2   12.90    4.10
  -6  -1   2   18.00    4.50
   6   1   2   19.40    4.10
   6   1   2   15.70    4.40
  -6   0  -2   30.50    5.20
   0  -6  -2   28.00    5.20
   6   0  -2   34.10    6.40
  -6   0  -2   38.00    5.60
   0   6  -2   34.00    6.60
   6   0  -2   27.20    4.50
   6   0  -2   20.50    4.40
   6   0   2   14.70    4.70
   0  -6   2   20.80    5.20
   6   0   2   33.40    4.80
   0  -6   2   26.00    4.70
   0   6   2   22.10    5.40
   0  -6   2   26.60    5.60
   6   0   2   22.30    5.00
  -6   0   2   34.30    6.50
   6   0   2   29.50    4.10
   1   6  -2   19.60    5.40
  -1  -6  -2   20.00    5.50
   6  -1  -2   16.40    4.60
  -6   1  -2   10.70    3.50
  -1  -6  -2    9.70    3.70
   6  -1  -2    9.50    4.30
   6  -1  -2   20.60    3.50
  -1  -6   2   14.00    4.80
   6  -1   2   22.00    4.80
  -6   1   2    8.40    4.50
   1   6   2   21.10    5.40
  -1  -6   2   10.90    3.30
   6  -1   2   15.80    5.00
  -1  -6   2   17.20    5.00
   6  -1   2   12.40    4.00
   6  -2  -2 1004.80   37.90
  -2  -6  -2 1009.40   35.30
   6  -2  -2 1048.10   37.60
  -6   2  -2  996.10   34.60
   2   6  -2  992.10   38.30
   2   6  -2  996.70   35.80
   6  -2   2 1000.10   37.20
  -6   2   2  971.40   38.40
  -2  -6   2  965.60   33.10
  -6   2   2  925.61   30.60
   2   6   2  920.11   37.70
  -2  -6   2  946.41   37.90
  -2  -6   2  998.90   37.00
   6  -2   2 1015.50   38.20
   6  -2   2 1042.60   35.90
   3   6  -2  289.47   16.50
  -6   3  -2  276.97   13.00
   6  -3  -2  268.27   15.60
   6  -3  -2  272.77   15.50
  -3  -6  -2  278.77   13.60
  -3  -6  -2  254.87   12.50
  -6   3  -2  279.27   10.10
   3   6  -2  244.88   14.40
  -3  -6  -2  250.67   15.80
  -3  -6   2  294.77   16.60
   6  -3   2  288.57   16.10
   6  -3   2  288.27   13.80
  -3  -6   2  283.57   15.00
  -3  -6   2  281.57   10.90
   6  -3   2  294.97   16.40
  -6   3   2  303.17   16.80
   3   6   2  266.37   16.00
  -6   4  -2  882.01   27.60
  -6   4  -2  881.31   30.40
   6  -4  -2  847.32   34.70
  -4  -6  -2  833.12   28.60
   4   6  -2  807.82   33.10
   6  -4  -2  824.02   33.60
  -4  -6  -2  866.41   35.40
  -4  -6  -2  842.52   30.80
   4   6  -2  819.72   34.80
   6  -4   2  842.12   34.80
   6  -4   2  831.02   30.80
  -6   4   2  823.62   34.90
   4   6   2  798.32   34.40
  -4  -6   2  872.71   32.30
   6  -4   2  863.61   35.30
  -4  -6   2  825.22   34.40
  -5  -6  -2  231.88   12.70
  -6   5  -2  223.98   11.90
  -6   5  -2  235.48   10.40
   6  -5  -2  204.58   15.00
   5   6  -2  247.08   15.30
   5   6  -2  199.38   15.20
   6  -5  -2  227.08   14.70
   6  -5   2  269.17   17.20
   5   6   2  253.27   16.00
   6  -5   2  268.77   12.80
   6  -5   2  262.97   16.60
   5   6   2  245.58   12.60
  -5  -6   2  269.97   16.50
  -5  -6   2  234.98   13.20
   6  -6  -2  582.04   27.50
  -6  -6  -2  515.65   22.10
  -6   6  -2  541.95   20.70
  -6   6  -2  550.84   21.90
   6   6  -2  559.04   26.40
   6   6  -2  520.95   25.90
   6  -6  -2  557.64   25.20
  -6  -6  -2  539.05   26.60
   6   6   2  525.45   26.10
   6   6   2  518.55   21.80
  -6  -6   2  536.75   22.10
   6  -6   2  559.24   27.30
   6  -6   2  554.24   27.90
  -6  -6   2  533.25   26.00
   6  -6   2  500.25   21.40
  -7  -6  -2   24.50    5.90
   6  -7  -2   11.80    6.10
  -7  -6  -2    5.30    5.00
   7   6  -2   35.90    8.40
   6  -7  -2   23.30    3.90
  -6   7  -2   28.40    5.60
   6  -7  -2   28.10    7.10
  -6   7  -2   29.80    5.90
   7   6  -2    9.20    5.80
   7   6   2   13.30    5.80
   7   6   2   30.10    5.40
  -7  -6   2   21.20    7.30
   6  -7   2   33.70    8.80
   6  -7   2   32.20    7.90
   6  -7   2   28.40    5.40
   7   6   2   21.20    6.80
  -7  -6   2   27.70    5.40
   5  -7  -2   55.89    8.60
  -5   7  -2   65.19    7.70
  -5   7  -2   58.49    7.40
   5  -7  -2   61.59    6.30
   7   5  -2   45.90    8.80
   7   5  -2   48.80    8.40
   5  -7  -2   47.90    9.10
  -7  -5  -2   37.20    8.00
  -7  -5  -2   60.09    7.70
  -7  -5   2   61.79    7.20
  -5   7   2   56.49    7.80
  -7  -5   2   34.90    7.90
   7   5   2   77.39   10.40
   7   5   2   52.39    7.00
   5  -7   2   52.79    6.60
   5  -7   2   44.50    8.40
   5  -7   2   56.39   11.00
   7   5   2   44.90    8.20
   4  -7  -2  424.16   20.70
  -4   7  -2  388.56   18.70
  -7  -4  -2  412.76   18.30
   4  -7  -2  413.86   17.70
   7   4  -2  404.06   20.40
   7   4  -2  403.16   14.80
   7   4  -2  391.36   21.90
  -7  -4  -2  412.56   21.50
   4  -7  -2  416.76   22.20
  -7  -4   2  413.86   17.90
   4  -7   2  396.16   16.60
   4  -7   2  412.36   21.80
   7   4   2  405.96   22.00
   4  -7   2  477.75   24.50
  -4   7   2  443.76   19.70
   7   4   2  426.36   18.70
   7   4   2  405.26   20.10
  -7  -4   2  403.76   21.60
   3  -7  -2   47.50    6.60
   7   3  -2   45.70    4.90
   7   3  -2   51.49    8.10
  -7  -3  -2   49.00    6.60
   3  -7  -2   47.90    7.90
   7   3  -2   32.10    7.10
  -7  -3  -2   46.10    7.80
   3  -7  -2   34.20    7.20
  -3   7  -2   43.30    6.90
  -7  -3   2   50.49    6.50
   7   3   2   42.00    3.40
  -3   7   2   47.70    7.90
   3  -7   2   42.00    5.30
   3  -7   2   49.40    8.50
   7   3   2   34.20    7.30
  -7  -3   2   30.00    6.80
   3  -7   2   41.00    8.50
   7   3   2   50.39    7.70
   7   3   2   32.60    5.80
   7   2  -2 1499.45   51.09
  -2   7  -2 1564.94   54.49
   7   2  -2 1522.05   56.49
   7   2  -2 1545.15   53.29
   2  -7  -2 1486.75   54.59
  -7  -2  -2 1636.84   55.19
  -7  -2  -2 1552.64   52.69
   2  -7  -2 1576.04   53.79
   2  -7   2 1565.94   57.29
  -7  -2   2 1656.13   56.89
   7   2   2 1536.95   52.89
   7   2   2 1499.75   49.60
   2  -7   2 1545.25   57.59
  -7  -2   2 1546.45   52.79
   2  -7   2 1530.65   55.29
   7   2   2 1605.44   56.29
  -2   7   2 1570.54   54.99
   2  -7   2 1561.94   50.49
   7   2   2 1547.85   53.59
  -7  -1  -2  239.78   13.70
   1  -7  -2  246.78   14.20
  -7  -1  -2  237.68   13.10
   7   1  -2  231.08   12.40
   7   1  -2  248.68   12.60
   1  -7  -2  224.88   14.10
   7   1  -2  230.88   15.30
  -1   7  -2  238.48   14.50
   1  -7   2  218.18   15.10
   7   1   2  266.07   14.30
   7   1   2  236.58   12.00
   7   1   2  235.38   11.60
  -7  -1   2  218.68   14.70
   1  -7   2  247.08   14.20
   1  -7   2  226.18   15.30
   7   1   2  253.47   14.80
  -1   7   2  217.48   14.30
  -7   0  -2 1793.22   62.49
  -7   0  -2 1935.51   62.49
   7   0  -2 1916.71   62.59
   0  -7  -2 1841.92   64.19
   7   0  -2 1862.21   65.19
   0   7  -2 1773.22   64.19
   7   0  -2 1899.91   60.39
   0  -7   2 1810.52   65.29
   0   7   2 1876.01   64.99
   0  -7   2 1784.02   62.19
   7   0   2 1863.91   61.59
   7   0   2 1855.51   59.59
   7   0   2 1873.81   63.99
  -7   0   2 1891.61   65.69
   0  -7   2 1787.52   65.29
   7   0   2 1966.30   64.29
   7  -1  -2  218.48   13.30
  -1  -7  -2  237.98   14.80
  -1  -7  -2  238.88   13.50
   7  -1  -2  203.18   14.30
   7  -1  -2  250.27   10.90
   1   7  -2  196.78   14.00
  -7   1  -2  246.78   12.70
  -1  -7   2  234.38   12.30
   7  -1   2  249.08   13.60
  -7   1   2  213.18   14.90
  -1  -7   2  200.78   14.60
   7  -1   2  253.67   14.90
   1   7   2  258.67   15.30
  -7   1   2  223.48   10.30
  -1  -7   2  224.38   14.50
   7  -1   2  240.38   13.90
   7  -2  -2 1537.95   49.80
  -7   2  -2 1534.95   52.19
  -2  -7  -2 1625.14   57.39
   2   7  -2 1588.64   57.09
   7  -2  -2 1606.54   56.69
  -2  -7  -2 1556.14   53.79
   7  -2  -2 1661.33   56.19
   2   7   2 1607.24   57.39
  -2  -7   2 1508.05   51.29
   7  -2   2 1592.74   55.59
  -7   2   2 1510.45   56.89
  -2  -7   2 1520.25   56.69
  -2  -7   2 1577.24   55.69
  -7   2   2 1444.36   48.40
   7  -2   2 1632.84   56.99
   7  -2   2 1657.63   54.69
   7  -3  -2   39.00    7.70
   7  -3  -2   29.80    6.90
  -3  -7  -2   46.00    6.70
  -3  -7  -2   44.70    8.50
  -7   3  -2   47.70    5.90
   3   7  -2   34.60    7.90
   3   7  -2   42.80    7.00
  -3  -7  -2   41.50    6.00
  -3  -7   2   36.40    6.90
   7  -3   2   43.00    8.30
  -3  -7   2   36.00    4.30
  -3  -7   2   54.69    8.80
   3   7   2   46.10    8.60
  -7   3   2   28.60    7.00
   7  -3   2   32.30    6.00
   7  -3   2   35.50    7.10
   4   7  -2  398.66   20.60
  -7   4  -2  432.56   17.80
  -4  -7  -2  406.36   17.20
   7  -4  -2  426.76   22.50
  -4  -7  -2  445.46   19.40
  -4  -7  -2  468.85   23.50
   4   7  -2  424.86   22.40
   7  -4  -2  466.55   22.20
  -7   4   2  406.56   22.40
  -4  -7   2  399.06   14.60
   4   7   2  451.05   23.00
  -4  -7   2  414.26   20.10
   7  -4   2  424.76   19.20
   7  -4   2  422.96   22.30
  -4  -7   2  424.96   22.30
   7  -4   2  402.86   22.10
   7  -5  -2   42.30    8.40
  -7   5  -2   59.59    6.80
   5   7  -2   69.59   10.10
   7  -5  -2   34.90    7.40
  -5  -7  -2   38.00    8.10
  -5  -7  -2   60.19    5.30
  -7   5  -2   49.40    4.20
   5   7  -2   45.70    9.10
  -5  -7  -2   52.59    7.60
  -5  -7   2   49.00    9.00
   5   7   2   41.20    8.80
   7  -5   2   43.90    8.70
  -5  -7   2   59.29    7.80
   7  -5   2   50.49    7.20
   7  -5   2   54.19    9.60
  -6  -7  -2   28.60    6.00
  -6  -7  -2   19.10    6.60
  -7   6  -2   27.80    4.30
   6   7  -2   18.30    7.70
  -7   6  -2   23.10    4.80
   6   7  -2   25.50    7.30
   7  -6  -2   14.80    6.50
   7  -6  -2   21.10    6.60
   7  -6   2   12.40    6.00
   7  -6   2   23.20    7.80
  -6  -7   2   20.40    7.30
   6   7   2   30.50    8.20
  -6  -7   2   24.30    5.60
   7  -6   2   20.90    5.40
  -7   7  -2   63.99    7.00
   7   7  -2   73.69   12.00
  -7  -7  -2   55.49   10.80
   7   7  -2   69.39   11.50
  -7  -7  -2   62.39    8.60
  -7   7  -2   74.09    8.40
   7  -7  -2   68.89   11.80
   7  -7  -2   61.49   10.10
  -7  -7   2   74.99   11.30
   7  -7   2   61.79   11.40
   7   7   2   51.39   10.10
   7   7   2   69.39    7.90
   7  -7   2   39.10    9.90
  -7  -7   2   63.19    7.80
   7  -7   2   66.79    8.40
   8   7  -2   18.70    7.30
   7  -8  -2   12.50    7.30
  -8  -7  -2   30.20    7.00
  -7   8  -2   25.30    6.00
   7  -8  -2   25.60    7.80
   7  -8  -2   25.00    4.00
   8   7  -2   39.90    9.80
  -8  -7  -2   22.80    9.00
   7  -8   2   13.80    5.40
   8   7   2   17.10    8.10
  -8  -7   2   18.90    5.30
  -8  -7   2   28.60    8.50
   7  -8   2   30.30    9.50
   7  -8   2   26.60    8.80
   8   7   2   21.60    5.50
   6  -8  -2 1119.49   45.00
   8   6  -2 1112.59   47.30
  -6   8  -2 1207.68   41.80
   6  -8  -2 1097.29   39.10
   6  -8  -2 1248.18   49.60
  -8  -6  -2 1192.58   42.80
   8   6  -2 1173.08   46.70
  -8  -6  -2 1122.89   47.30
   6  -8   2 1177.98   41.00
   6  -8   2 1135.99   49.40
   8   6   2 1101.69   47.30
   8   6   2 1144.49   41.30
   8   6   2 1199.28   46.60
  -8  -6   2 1151.68   40.60
  -8  -6   2 1141.39   46.70
  -6   8   2 1131.99   42.20
   6  -8   2 1131.99   47.90
   8   5  -2  117.99   14.40
   5  -8  -2  113.69    9.60
  -5   8  -2  111.29   10.60
  -8  -5  -2  129.59   10.10
  -8  -5  -2  132.69   14.90
   5  -8  -2  121.29   13.10
   5  -8  -2   99.19   13.10
   8   5  -2  120.89   13.60
   5  -8   2  130.09   15.10
   8   5   2  131.19   14.00
  -5   8   2   98.39   11.00
   5  -8   2  103.69    9.10
   8   5   2   84.59   11.80
  -8  -5   2  114.99    9.80
   5  -8   2  127.39   15.60
  -8  -5   2   92.89   12.40
   8   5   2  111.39   10.10
   4  -8  -2  740.53   28.80
   4  -8  -2  681.23   32.90
  -8  -4  -2  692.53   28.90
   8   4  -2  726.93   31.30
  -8  -4  -2  726.43   32.30
   8   4  -2  731.73   33.70
   8   4  -2  715.33   25.50
   4  -8  -2  760.72   31.80
  -4   8  -2  727.53   29.90
   4  -8   2  832.22   36.30
  -8  -4   2  733.93   28.10
   8   4   2  766.52   33.80
   4  -8   2  769.62   33.60
   8   4   2  710.63   28.90
  -8  -4   2  776.42   33.10
   8   4   2  724.13   30.80
  -4   8   2  737.13   30.50
   4  -8   2  708.43   26.90
   8   3  -2  203.48   11.00
   3  -8  -2  222.58   13.40
  -8  -3  -2  215.18   14.60
   8   3  -2  217.68   19.00
   3  -8  -2  199.28   14.90
  -3   8  -2  213.88   13.90
  -8  -3  -2  210.58   12.70
   3  -8  -2  240.78   14.90
   8   3  -2  210.28   13.50
   8   3   2  197.08   12.70
   3  -8   2  233.68   17.20
   8   3   2  213.08   15.60
   8   3   2  211.38    9.00
   8   3   2  227.08   13.60
  -3   8   2  187.08   13.80
   3  -8   2  203.98   11.10
  -8  -3   2  210.48   15.40
   3  -8   2  225.08   15.50
   2  -8  -2  249.88   15.30
   8   2  -2  291.97   14.00
   8   2  -2  264.17   14.80
  -2   8  -2  286.77   16.60
   2  -8  -2  275.97   16.70
   8   2  -2  276.27   18.00
   2  -8  -2  294.37   17.50
  -8  -2  -2  248.28   15.70
  -8  -2  -2  279.37   15.20
   8   2   2  267.07   15.60
   2  -8   2  274.77   16.80
   2  -8   2  306.17   13.70
   8   2   2  281.07   17.50
   8   2   2  282.37   14.80
   2  -8   2  312.67   19.30
   2  -8   2  309.67   18.80
  -8  -2   2  274.57   17.70
   8   2   2  271.97   12.40
  -2   8   2  284.17   16.70
   1  -8  -2  528.15   24.50
  -8  -1  -2  510.15   22.80
  -8  -1  -2  526.55   23.30
   8   1  -2  559.04   26.30
   1  -8  -2  498.75   23.70
   8   1  -2  531.95   21.60
  -1   8  -2  507.35   24.20
   8   1  -2  515.25   22.00
  -8  -1   2  519.35   25.50
   1  -8   2  491.45   23.50
   1  -8   2  483.05   25.30
   8   1   2  504.75   23.70
  -1   8   2  507.25   24.80
   8   1   2  530.15   21.00
   8   1   2  498.05   24.40
   1  -8   2  494.85   25.70
   8   1   2  512.65   21.10
  -8   0  -2  377.36   18.10
  -8   0  -2  395.36   19.10
   8   0  -2  368.56   16.00
   8   0  -2  361.06   18.10
   8   0  -2  395.66   21.20
   0  -8  -2  362.36   19.60
   0   8  -2  382.06   20.20
   0  -8   2  376.16   21.00
   8   0   2  387.56   17.70
  -8   0   2  357.56   16.20
   8   0   2  376.16   19.70
   0  -8   2  341.87   17.90
  -8   0   2  375.66   21.00
   0   8   2  352.26   20.20
   0  -8   2  351.76   20.60
   8   0   2  352.66   15.40
   8   0   2  368.46   19.40
  -1  -8  -2  518.95   25.30
   8  -1  -2  553.94   24.40
  -1  -8  -2  495.25   23.60
  -8   1  -2  526.75   22.20
   1   8  -2  522.55   25.70
   8  -1  -2  503.45   19.90
   8  -1  -2  547.65   25.90
   1   8   2  523.85   25.80
  -1  -8   2  506.05   22.00
  -8   1   2  500.15   25.50
  -1  -8   2  523.85   26.00
  -1  -8   2  490.95   25.00
  -8   1   2  505.65   19.50
   8  -1   2  563.24   25.40
   8  -1   2  544.15   23.50
   8  -1   2  523.65   24.30
   2   8  -2  305.17   18.20
  -8   2  -2  296.77   14.50
   8  -2  -2  272.77   11.80
   8  -2  -2  273.87   16.80
  -2  -8  -2  281.57   16.00
  -2  -8  -2  278.37   15.80
   8  -2  -2  278.47   17.60
  -2  -8  -2  275.87   17.90
  -2  -8   2  264.77   17.40
   8  -2   2  295.07   16.80
   2   8   2  291.97   18.20
  -2  -8   2  285.97   13.90
  -8   2   2  270.77   11.10
   8  -2   2  274.27   17.10
  -2  -8   2  285.07   17.00
  -8   2   2  288.27   18.30
   8  -2   2  308.87   16.60
   3   8  -2  231.08   15.90
   8  -3  -2  218.78   15.20
   8  -3  -2  210.38    9.10
   8  -3  -2  231.08   15.30
  -3  -8  -2  215.68   13.50
  -3  -8  -2  210.38   12.60
  -3  -8  -2  193.88   15.50
  -8   3  -2  217.68   11.80
   3   8   2  186.58   15.10
   8  -3   2  228.58   16.00
   8  -3   2  213.28   15.30
  -3  -8   2  203.68   14.20
  -3  -8   2  201.88   15.20
   8  -3   2  221.28   13.60
  -8   3   2  223.38   16.10
  -3  -8   2  197.88   10.60
   4   8  -2  817.82   34.90
  -8   4  -2  734.33   27.70
   8  -4  -2  742.93   32.90
  -4  -8  -2  736.63   28.20
   4   8  -2  770.12   32.20
   8  -4  -2  825.22   34.40
  -4  -8  -2  784.62   30.50
  -4  -8   2  728.53   31.00
   4   8   2  746.93   34.00
   8  -4   2  703.93   33.20
  -4  -8   2  762.32   33.70
  -4  -8   2  706.73   25.40
   8  -4   2  713.83   29.90
  -8   4   2  704.43   33.70
   8  -4   2  755.22   33.80
   5   8  -2  102.39   12.30
  -5  -8  -2   96.19   10.30
   8  -5  -2  109.49   13.10
  -8   5  -2  121.79    8.80
  -5  -8  -2  150.28   16.40
   8  -5  -2  116.19   14.60
   5   8  -2  120.99   15.20
  -5  -8  -2   88.19    7.50
   8  -5   2  127.29   11.80
  -5  -8   2  134.19   12.30
   8  -5   2  142.09   15.10
  -5  -8   2  107.19   13.70
   5   8   2  121.39   14.20
   8  -5   2  111.79   13.90
   6   8  -2 1145.99   48.00
  -6  -8  -2 1156.68   37.50
  -8   6  -2 1125.39   36.60
   8  -6  -2 1223.78   46.80
  -8   6  -2 1174.78   40.70
   8  -6  -2 1229.88   49.20
   6   8  -2 1061.69   46.10
  -6  -8  -2 1173.28   48.80
  -6  -8  -2 1158.88   43.20
  -6  -8   2 1213.98   48.10
   8  -6   2 1198.08   49.30
   8  -6   2 1248.48   49.50
   6   8   2 1125.59   47.80
   8  -6   2 1138.49   42.60
  -6  -8   2 1183.08   42.90
   8  -7  -2   10.90    8.10
  -8   7  -2   20.30    4.10
   7   8  -2   21.70    8.40
  -7  -8  -2   23.00    6.40
   7   8  -2   32.70    9.70
   8  -7  -2   14.80    6.90
  -7  -8  -2   17.00    8.40
  -8   7  -2   19.70    5.70
   7   8   2   19.60    8.70
   8  -7   2   13.10    7.30
   8  -7   2   21.00    6.10
   8  -7   2   17.50    7.60
  -7  -8   2   20.80    5.80
  -7  -8   2   19.20    7.70
   8   8  -2  611.64   33.30
   8  -8  -2  705.73   35.70
  -8  -8  -2  683.03   35.20
   8   8  -2  669.73   33.80
   8  -8  -2  680.33   32.30
  -8  -8  -2  671.33   29.60
   8  -8   2  661.73   28.20
   8  -8   2  697.03   36.30
  -8  -8   2  664.53   26.90
   8   8   2  660.63   33.20
  -8  -8   2  714.93   34.10
   8  -8   2  729.73   36.00
  -9  -8  -2  220.18   22.00
   8  -9  -2  213.48   22.20
  -9  -8  -2  197.18   15.10
   9   8  -2  170.88   18.80
   8  -9  -2  190.18   18.90
   9   8  -2  160.38   18.80
   8  -9   2  184.08   20.40
   9   8   2  219.48   21.00
   8  -9   2  191.38   13.80
  -9  -8   2  213.78   20.50
   8  -9   2  190.28   20.80
   7  -9  -2   57.69   12.20
   7  -9  -2   56.99   10.30
   9   7  -2   49.20   11.20
  -9  -7  -2   31.30    9.30
  -9  -7  -2   72.79   10.50
  -7   9  -2   72.79    9.20
   9   7  -2   78.09   12.40
   7  -9   2   55.99    8.10
   9   7   2   76.49   12.30
   7  -9   2   47.30   11.50
  -9  -7   2   79.89   13.20
   9   7   2   65.19   12.10
  -9  -7   2   73.49    8.20
   7  -9   2   63.59   12.80
   9   7   2   49.90    8.00
   6  -9  -2    9.10    6.10
  -9  -6  -2   13.10    6.00
   6  -9  -2   11.50    8.10
   9   6  -2   13.30    7.30
  -6   9  -2    6.50    5.60
  -9  -6  -2    7.50    7.10
   6  -9  -2    6.90    4.20
   9   6  -2   12.20    7.30
  -6   9   2    8.80    6.00
   6  -9   2   11.60    5.20
  -9  -6   2    0.90    6.00
  -9  -6   2    7.90    4.50
   6  -9   2   10.10    7.20
   9   6   2   11.10    7.00
   9   6   2    2.30    6.60
   9   6   2    7.90    5.00
   6  -9   2    1.90    6.20
  -5   9  -2  129.69   12.60
   5  -9  -2  156.18   17.30
   9   5  -2  135.09   14.80
   9   5  -2  110.99    6.90
  -9  -5  -2  146.79   15.80
   5  -9  -2  131.69   10.30
  -9  -5  -2  137.69   12.80
   5  -9  -2  109.19   13.10
   9   5  -2  188.68   18.90
   9   5   2  131.39   15.00
   5  -9   2  129.49    9.60
  -9  -5   2  127.09   14.70
  -9  -5   2  116.99    9.50
  -5   9   2  133.79   13.20
   9   5   2  140.29   14.40
   5  -9   2  112.29   14.40
   9   5   2  129.69   11.80
   5  -9   2  128.69   16.70
  -9  -4  -2  580.74   25.50
  -9  -4  -2  575.74   28.10
   4  -9  -2  548.15   26.50
   9   4  -2  571.84   26.80
   4  -9  -2  561.74   29.20
  -4   9  -2  561.84   26.20
   9   4  -2  583.34   21.90
   4  -9  -2  555.24   24.90
   4  -9   2  591.14   31.00
   4  -9   2  591.44   23.00
   9   4   2  563.04   26.40
   9   4   2  576.04   29.40
   9   4   2  516.35   24.30
   4  -9   2  574.14   28.80
  -4   9   2  593.64   26.90
  -9  -4   2  589.04   29.00
   9   3  -2  119.69   11.90
   9   3  -2  120.89    9.00
   9   3  -2  101.79   13.30
   3  -9  -2  133.69   14.60
  -9  -3  -2  135.39   12.20
   3  -9  -2  126.29   13.20
   3  -9  -2  128.79   12.70
  -3   9  -2  137.09   13.40
  -9  -3  -2  143.19   14.20
  -3   9   2  123.49   13.40
   9   3   2  123.19   12.20
   9   3   2  125.29   14.20
   9   3   2   99.69    6.90
   3  -9   2  114.29    8.80
   9   3   2  137.49   12.50
   3  -9   2  128.39   14.80
  -9  -3   2   94.69   12.60
   3  -9   2  112.89   14.70
   3  -9   2  133.49   16.20
   2  -9  -2  961.30   39.70
   9   2  -2  989.60   42.00
  -9  -2  -2 1029.00   39.70
   2  -9  -2  977.20   40.90
   2  -9  -2 1013.60   39.30
   9   2  -2  979.70   36.30
  -9  -2  -2 1012.10   38.40
  -2   9  -2 1001.40   40.00
   9   2  -2  970.00   37.20
   9   2   2 1002.40   37.10
   2  -9   2  981.60   35.70
   9   2   2  963.80   34.40
  -2   9   2  946.81   39.90
   2  -9   2  907.61   41.70
   9   2   2  992.50   38.80
  -9  -2   2 1003.40   41.60
   9   2   2  988.50   41.30
   2  -9   2 1044.10   43.50
   2  -9   2  994.40   40.40
   9   1  -2  269.77   18.40
   1  -9  -2  281.07   17.20
  -9  -1  -2  270.17   16.20
   9   1  -2  249.97   14.80
   9   1  -2  271.27   14.30
   1  -9  -2  243.78   16.50
  -1   9  -2  264.07   17.60
   1  -9  -2  294.27   17.50
  -9  -1  -2  264.37   16.30
  -9  -1   2  278.77   18.80
   1  -9   2  296.87   17.20
   9   1   2  296.07   18.10
   1  -9   2  256.27   18.50
   9   1   2  274.97   16.60
  -1   9   2  268.17   17.40
   1  -9   2  242.98   18.70
  -9  -1   2  232.08   14.30
   9   1   2  237.98   13.60
   9   1   2  278.37   14.00
   0  -9  -2  611.34   28.10
   0   9  -2  595.54   28.10
  -9   0  -2  595.54   25.40
   9   0  -2  524.85   25.10
   9   0  -2  605.44   29.10
  -9   0  -2  587.14   26.30
   9   0  -2  555.84   22.60
   0  -9  -2  561.84   27.00
   9   0   2  556.24   22.10
  -9   0   2  583.44   28.90
   0  -9   2  605.14   29.60
   9   0   2  611.14   27.50
   0  -9   2  572.64   25.70
   0  -9   2  567.54   28.80
   9   0   2  584.44   27.50
   0   9   2  576.94   28.10
  -9   0   2  597.54   23.40
   9   0   2  516.95   24.10
   9  -1  -2  240.08   16.10
  -1  -9  -2  297.77   18.60
   1   9  -2  283.97   18.70
  -9   1  -2  291.17   15.60
   9  -1  -2  260.17   12.70
  -1  -9  -2  291.07   17.30
   9  -1  -2  304.57   19.10
  -1  -9  -2  244.68   17.20
   9  -1   2  299.07   16.70
   9  -1   2  289.77   18.10
   1   9   2  279.07   19.00
  -1  -9   2  283.67   18.50
  -1  -9   2  297.97   19.40
   9  -1   2  283.77   17.80
  -9   1   2  271.97   13.10
  -1  -9   2  271.77   15.50
  -9   1   2  320.37   19.90
   2   9  -2  994.40   41.90
   9  -2  -2  991.30   33.00
   9  -2  -2 1097.09   41.20
  -2  -9  -2  987.90   39.20
  -2  -9  -2 1003.60   39.20
   9  -2  -2 1027.00   41.90
  -9   2  -2  986.80   36.40
  -2  -9  -2 1000.30   42.20
  -2  -9   2  997.00   36.50
  -2  -9   2  945.51   40.20
   9  -2   2  975.90   39.60
  -2  -9   2  944.51   41.50
   9  -2   2 1033.90   39.90
  -9   2   2 1045.70   43.20
  -9   2   2  930.61   32.60
   9  -2   2  986.00   41.10
   2   9   2  995.10   42.30
  -3  -9  -2  132.89   13.10
  -3  -9  -2  146.19   12.60
  -3  -9  -2   92.79   12.80
   3   9  -2  142.99   16.10
   9  -3  -2   97.89   12.30
   9  -3  -2  121.49    6.30
  -9   3  -2  119.29   10.30
   9  -3  -2  106.19   13.30
  -3  -9   2  146.89   14.20
  -3  -9   2  126.99    8.80
  -3  -9   2  120.89   14.40
  -9   3   2  124.49   14.60
   9  -3   2  119.59   13.40
   9  -3   2  127.99   14.20
   9  -3   2  104.79   11.80
   3   9   2  101.29   13.70
   9  -4  -2  555.04   28.40
  -4  -9  -2  562.34   25.70
  -9   4  -2  565.04   22.90
  -4  -9  -2  582.14   29.80
   9  -4  -2  594.24   28.60
   4   9  -2  564.94   29.70
  -4  -9  -2  577.14   24.10
  -4  -9   2  573.94   27.00
   4   9   2  589.64   30.10
   9  -4   2  544.95   28.50
  -4  -9   2  557.04   21.10
   9  -4   2  571.44   28.70
  -9   4   2  580.94   29.80
   9  -4   2  567.34   26.00
  -4  -9   2  554.34   29.20
   9  -5  -2  140.59   15.70
   9  -5  -2  126.49   15.70
  -5  -9  -2  171.38   18.50
  -9   5  -2  121.89    9.20
   5   9  -2  126.99   15.50
  -5  -9  -2  104.89   11.90
  -5  -9  -2  119.29    9.40
  -5  -9   2  142.69   13.40
   5   9   2  155.48   16.90
  -5  -9   2  124.69   14.90
   9  -5   2  118.59   14.70
   9  -5   2  116.19   14.50
   9  -5   2  150.68   13.70
   9  -6  -2    8.50    6.50
   6   9  -2   10.30    7.50
   6   9  -2    4.40    6.00
   9  -6  -2   12.20    7.10
  -6  -9  -2    7.90    6.60
  -6  -9  -2   16.60    6.40
  -6  -9  -2   10.70    4.10
  -9   6  -2    5.70    4.30
  -6  -9   2    7.80    6.20
   9  -6   2    2.30    6.10
   6   9   2    0.90    7.40
   9  -6   2   -5.50    5.80
  -6  -9   2    5.50    4.80
   9  -6   2    7.70    5.20
  -7  -9  -2   74.19   10.50
  -7  -9  -2   46.30   10.40
   9  -7  -2   34.20    9.50
   7   9  -2   73.89   14.00
   9  -7  -2   52.39   10.50
   7   9  -2   39.30   10.20
  -9   7  -2   55.99    7.50
   7   9   2   59.29   13.50
  -7  -9   2   40.90    7.60
   9  -7   2   56.79   12.20
   9  -7   2   41.20   10.20
  -7  -9   2   35.40   10.40
   9  -7   2   51.89    8.70
   8   9  -2  204.78   20.70
   9  -8  -2  209.08   22.30
   8   9  -2  174.18   20.00
   9  -8  -2  226.58   21.10
  -8  -9  -2  196.48   20.60
  -8  -9  -2  212.18   15.60
   9  -8   2  193.98   16.20
   9  -8   2  215.98   22.50
   8   9   2  195.08   20.10
   9  -8   2  226.08   23.60
  -8  -9   2  180.88   19.80
  -9  -9  -2    5.70    6.30
   9   9  -2  -10.60    6.30
  -9  -9  -2    6.50    7.70
   9  -9  -2   13.00    7.70
   9  -9  -2   -3.30    7.10
   9   9  -2   -7.00    6.90
  -9  -9   2    1.70    7.40
   9  -9   2    1.30    7.60
   9   9   2    4.10    7.60
   9  -9   2   -1.60    7.20
   9  -9   2    2.40    5.30
   9 -10  -2   26.90   10.50
 -10  -9  -2   16.10    9.70
   9 -10  -2   19.60   10.50
  10   9  -2    4.00    8.00
 -10  -9  -2   47.30    9.90
  10   9  -2   18.60    9.70
   9 -10   2   32.40   10.40
   9 -10   2   15.40    9.40
  10   9   2   31.20   10.30
 -10  -9   2   22.40   10.20
 -10  -8  -2   87.99   15.50
 -10  -8  -2   80.59   11.50
   8 -10  -2   81.49   13.40
  10   8  -2   74.69   14.00
   8 -10  -2   85.39   15.20
  10   8  -2   98.29   15.50
   8 -10   2   83.39   15.20
   8 -10   2   76.49   11.10
  10   8   2   69.49   12.60
 -10  -8   2   92.39   14.60
   8 -10   2   73.49   14.70
   7 -10  -2  531.25   31.30
 -10  -7  -2  515.05   25.20
  -7  10  -2  500.55   23.90
 -10  -7  -2  575.24   30.80
  10   7  -2  488.75   29.90
  10   7  -2  505.95   28.10
   7 -10  -2  534.75   27.60
  10   7   2  514.25   30.10
  -7  10   2  483.05   24.50
  10   7   2  476.55   27.80
   7 -10   2  495.65   22.90
   7 -10   2  462.05   29.10
   7 -10   2  475.35   30.70
 -10  -7   2  512.55   28.90
 -10  -6  -2  284.67   21.20
 -10  -6  -2  278.57   18.10
   6 -10  -2  263.77   24.70
  10   6  -2  267.77   21.30
  10   6  -2  299.87   20.40
   6 -10  -2  298.87   16.30
   6 -10  -2  307.67   20.00
  -6  10  -2  298.77   17.90
  10   6   2  266.27   15.90
   6 -10   2  289.57   15.90
 -10  -6   2  352.26   22.50
   6 -10   2  289.37   27.50
  -6  10   2  278.47   18.20
  10   6   2  304.77   22.40
   6 -10   2  309.77   22.40
  10   6   2  316.87   20.40
   5 -10  -2  167.78   12.70
 -10  -5  -2  185.28   16.10
  10   5  -2  208.58   19.00
   5 -10  -2  190.78   17.40
   5 -10  -2  175.48   19.00
  -5  10  -2  195.88   16.40
  10   5  -2  151.48   18.00
 -10  -5  -2  177.08   17.70
 -10  -5   2  159.98   17.10
  10   5   2  179.58   17.30
   5 -10   2  187.48   21.30
  -5  10   2  188.78   14.70
  10   5   2  176.98   18.70
   5 -10   2  159.98   11.50
   5 -10   2  146.49   17.10
  10   5   2  157.58   12.40
   4 -10  -2  300.87   18.80
   4 -10  -2  263.27   16.80
 -10  -4  -2  278.47   17.10
  10   4  -2  303.07   21.60
  10   4  -2  256.57   13.90
  10   4  -2  325.37   18.90
 -10  -4  -2  262.17   18.50
   4 -10  -2  327.77   21.40
  -4  10  -2  292.07   18.10
  10   4   2  241.38   19.30
 -10  -4   2  308.57   20.50
  10   4   2  297.87   16.90
   4 -10   2  279.67   19.90
   4 -10   2  356.26   24.00
  10   4   2  300.17   17.60
  -4  10   2  274.97   18.40
   4 -10   2  262.77   14.80
  -3  10  -2  267.17   17.70
  10   3  -2  241.28   19.00
 -10  -3  -2  255.37   17.50
   3 -10  -2  234.38   18.30
 -10  -3  -2  260.47   16.40
   3 -10  -2  263.27   17.80
  10   3  -2  268.47   16.20
  10   3  -2  250.07   14.10
   3 -10  -2  261.57   16.90
 -10  -3   2  265.57   19.00
   3 -10   2  232.08   21.50
   3 -10   2  258.67   20.30
   3 -10   2  252.27   14.00
  -3  10   2  246.28   17.70
   3 -10   2  237.48   17.90
  10   3   2  242.08   11.70
  10   3   2  248.68   19.00
  10   3   2  240.88   15.80
  10   3   2  255.97   15.90
  10   2  -2  275.87   19.90
   2 -10  -2  288.17   17.90
  -2  10  -2  255.07   18.00
  10   2  -2  281.57   16.00
  10   2  -2  268.77   15.40
 -10  -2  -2  284.37   17.90
 -10  -2  -2  276.77   17.20
   2 -10  -2  272.07   18.80
   2 -10  -2  263.97   18.30
 -10  -2   2  263.47   19.00
   2 -10   2  275.67   15.00
   2 -10   2  250.07   17.80
   2 -10   2  243.98   19.90
  10   2   2  249.48   13.60
 -10  -2   2  283.77   16.80
  10   2   2  289.37   19.50
  10   2   2  312.47   18.00
  10   2   2  276.47   15.50
  -2  10   2  279.67   18.80
   2 -10   2  275.67   20.60
   1 -10  -2  127.09   14.40
  10   1  -2  170.28   17.60
   1 -10  -2  126.79   15.00
  10   1  -2  142.19   10.60
  -1  10  -2  131.79   14.50
   1 -10  -2  129.59   14.40
  10   1  -2  149.09   13.10
 -10  -1  -2  154.48   14.10
 -10  -1  -2  131.69   13.40
   1 -10  -2  125.19   15.10
  10   1   2  125.39   11.40
  10   1   2  120.19    9.80
   1 -10   2  140.49   14.40
 -10  -1   2  140.89   12.10
 -10  -1   2  120.99   14.90
  10   1   2  131.69   13.90
  -1  10   2  158.08   16.20
   1 -10   2  134.69   16.70
  10   1   2  125.49   14.90
   1 -10   2  142.59   16.50
 -10   0  -2   -0.60    4.70
   0 -10  -2   11.00    5.90
   0  10  -2   14.70    7.50
  10   0  -2    2.40    6.00
   0 -10  -2    3.70    5.10
 -10   0  -2   -0.40    4.20
   0 -10  -2    5.20    5.20
   0 -10  -2   -3.90    6.00
  10   0  -2    6.20    3.70
  10   0  -2    0.90    4.50
   0 -10   2   -0.40    4.30
  10   0   2   -9.10    4.70
   0  10   2    2.50    6.80
 -10   0   2   -3.50    3.80
  10   0   2    9.30    4.60
   0 -10   2   -3.20    5.10
  10   0   2    1.50    4.70
 -10   0   2    2.40    5.50
   0 -10   2   -0.30    5.70
  10  -1  -2  136.89   15.50
  -1 -10  -2  115.29   14.30
   1  10  -2  132.69   15.00
  10  -1  -2  118.29   13.20
  -1 -10  -2  120.19   13.70
  -1 -10  -2  160.28   15.30
  10  -1  -2  125.49    8.50
 -10   1  -2  129.29   11.90
  -1 -10   2  113.89   14.30
 -10   1   2  140.19    9.80
  10  -1   2  160.18   16.10
  -1 -10   2  140.39   13.20
  -1 -10   2  121.99   15.40
  10  -1   2  151.08   15.70
 -10   1   2  122.79   14.80
  10  -1   2  132.69   13.20
   1  10   2  125.89   15.20
  -2 -10  -2  274.87   17.30
   2  10  -2  243.88   18.70
 -10   2  -2  268.87   15.20
  10  -2  -2  253.87   17.60
  10  -2  -2  294.97   20.00
  -2 -10  -2  264.67   19.20
  -2 -10  -2  268.37   17.50
  10  -2  -2  258.77   11.40
 -10   2   2  272.57   19.60
 -10   2   2  263.67   12.00
  10  -2   2  274.47   17.60
  -2 -10   2  295.37   18.90
  -2 -10   2  251.27   19.40
  10  -2   2  276.67   19.00
  -2 -10   2  263.07   15.20
   2  10   2  277.07   19.60
  10  -2   2  236.68   17.10
  -3 -10  -2  242.18   16.70
   3  10  -2  282.17   19.70
 -10   3  -2  243.58   14.00
  -3 -10  -2  261.77   19.50
  10  -3  -2  284.27   19.50
  -3 -10  -2  280.27   16.50
  10  -3  -2  267.77   18.50
  10  -3  -2  234.98   10.20
  -3 -10   2  277.57   18.00
  -3 -10   2  262.97   14.00
  -3 -10   2  210.98   20.10
 -10   3   2  217.48   20.60
   3  10   2  283.37   19.80
  10  -3   2  235.08   17.10
  10  -3   2  252.37   18.70
  10  -3   2  262.47   18.30
  10  -4  -2  301.57   20.80
  -4 -10  -2  294.67   16.70
   4  10  -2  288.67   20.70
  10  -4  -2  332.47   20.90
  -4 -10  -2  286.87   17.80
  -4 -10  -2  305.07   21.80
 -10   4  -2  291.87   15.00
  10  -4   2  274.57   19.70
   4  10   2  251.27   19.80
  -4 -10   2  278.47   20.50
  -4 -10   2  296.57   13.90
  10  -4   2  279.37   20.30
  10  -4   2  256.27   17.30
 -10   4   2  294.07   21.10
  -4 -10   2  275.87   18.30
 -10   5  -2  148.09   10.90
  -5 -10  -2  151.28   17.70
  -5 -10  -2  169.18   12.00
   5  10  -2  165.18   19.40
  10  -5  -2  181.18   19.10
  -5 -10  -2  180.68   15.90
  10  -5  -2  207.68   19.50
  -5 -10   2  168.68   15.90
   5  10   2  176.08   19.50
  10  -5   2  132.09   16.10
  -5 -10   2  177.78   18.70
  10  -5   2  194.48   19.70
  10  -5   2  167.28   16.10
  10  -6  -2  333.27   23.10
  10  -6  -2  312.57   21.50
  -6 -10  -2  328.97   23.70
  -6 -10  -2  268.97   18.00
   6  10  -2  291.77   21.90
  10  -6   2  261.77   18.00
  -6 -10   2  303.67   19.00
  10  -6   2  285.17   21.20
   6  10   2  314.77   23.20
  10  -6   2  290.67   22.00
  -6 -10   2  311.77   22.30
   7  10  -2  477.65   28.70
  -7 -10  -2  496.55   25.30
   7  10  -2  486.25   30.20
  10  -7  -2  500.25   30.50
  -7 -10  -2  505.05   30.60
  10  -7  -2  521.95   28.50
  -7 -10   2  509.35   29.50
  10  -7   2  495.75   24.80
   7  10   2  501.35   30.10
  -7 -10   2  520.55   24.90
  10  -7   2  563.84   30.90
  10  -7   2  471.15   29.80
  -8 -10  -2   89.19   12.20
  10  -8  -2   99.79   14.50
  -8 -10  -2   65.09   14.50
   8  10  -2   77.59   14.40
  10  -8  -2   70.49   14.50
   8  10  -2  110.39   15.70
   8  10   2   76.29   14.80
  10  -8   2   77.19   11.30
  -8 -10   2   89.19   14.90
  10  -8   2   87.89   15.20
  10  -8   2   88.29   14.80
  -9 -10  -2   33.20    9.20
   9  10  -2   19.10   10.60
  -9 -10  -2   18.70    9.70
  10  -9  -2   18.50    9.20
   9  10  -2   26.20   10.30
  10  -9  -2   23.50    9.30
  -9 -10   2   31.70   10.50
  10  -9   2   39.60    8.80
  10  -9   2   24.50   10.20
  10  -9   2   12.40    8.40
   9  10   2   34.80   11.10
  10 -10  -2  132.39   19.50
  10  10  -2  190.98   23.00
  10  10  -2  186.58   22.20
 -10 -10  -2  201.18   23.40
  10 -10  -2  198.58   20.60
  10 -10   2  225.08   24.90
 -10 -10   2  200.98   21.90
  10  10   2  197.98   22.00
  10 -10   2  177.28   22.60
  11  10  -2   76.49   16.10
  10 -11  -2  130.19   18.10
 -11 -10  -2  114.29   17.80
  11  10  -2   81.09   15.90
  10 -11  -2   78.69   16.50
  10 -11  -2   76.99   15.80
  10 -11   2   87.29   17.10
 -11 -10   2  111.89   17.90
  11  10   2  126.59   19.60
  10 -11   2  109.99   19.20
 -11  -9  -2   13.40   10.10
  11   9  -2   15.90    9.30
   9 -11  -2    9.30    9.50
   9 -11  -2   21.00   10.20
  11   9  -2   18.40   10.60
   9 -11   2   20.80   10.80
  11   9   2   -2.60    8.70
 -11  -9   2    9.30    9.80
   9 -11   2    1.60    8.10
 -11  -8  -2   33.00   11.10
  11   8  -2   32.60   10.90
 -11  -8  -2   38.50    8.90
   8 -11  -2   18.60    8.50
   8 -11  -2   16.90   10.10
  11   8  -2   23.60   10.40
 -11  -8   2   33.10   11.10
   8 -11   2   17.00   10.30
  11   8   2   51.19   12.50
   8 -11   2   46.50   13.50
  11   7  -2   41.70   12.00
 -11  -7  -2   17.00    7.80
 -11  -7  -2   12.80    9.00
  11   7  -2   16.90    9.70
   7 -11  -2    9.80    9.70
  -7  11  -2   31.00   12.70
   7 -11  -2   37.50   10.00
 -11  -7   2   15.80    9.50
  -7  11   2   17.80    8.50
   7 -11   2   13.70    9.50
  11   7   2   21.60    9.60
   7 -11   2   18.50    9.40
  11   7   2   13.50    9.20
  11   6  -2    5.80    6.70
   6 -11  -2   18.30    7.90
 -11  -6  -2   11.20    6.90
 -11  -6  -2   10.80    6.80
  -6  11  -2    9.70    8.00
  11   6  -2    3.20    7.40
   6 -11  -2    4.70    8.20
  -6  11   2   -1.90    6.40
  11   6   2   -1.40    5.90
  11   6   2   -1.30    6.50
  11   6   2    4.50    7.50
   6 -11   2   -7.80    6.60
   6 -11   2   12.40    7.90
 -11  -6   2    1.90    7.60
 -11  -5  -2   99.19   12.80
  11   5  -2   60.19   11.00
  11   5  -2   68.19   13.90
   5 -11  -2   66.89   10.20
  -5  11  -2   90.99   12.90
 -11  -5  -2   75.69   13.10
   5 -11  -2   51.49   12.10
   5 -11  -2   71.19   12.00
   5 -11   2   81.59    9.80
  11   5   2   64.99   11.50
  11   5   2   66.39   12.20
  -5  11   2   96.99   13.20
 -11  -5   2   64.39   12.40
 -11  -5   2   75.49   12.60
   5 -11   2   64.89   13.70
   5 -11   2   77.49   14.00
  11   5   2   78.79   10.30
   4 -11  -2  355.16   24.00
  11   4  -2  306.87   17.80
 -11  -4  -2  300.87   21.20
   4 -11  -2  340.37   21.40
  -4  11  -2  309.57   20.80
  11   4  -2  366.36   25.10
   4 -11  -2  362.56   20.60
  11   4  -2  369.16   21.30
 -11  -4  -2  389.06   21.20
 -11  -4   2  416.76   22.90
   4 -11   2  362.26   26.10
  11   4   2  335.67   19.60
 -11  -4   2  340.97   23.00
  11   4   2  370.96   21.00
  -4  11   2  374.16   22.40
   4 -11   2  334.67   17.60
   4 -11   2  378.86   25.70
   4 -11   2  342.57   23.10
  11   4   2  340.57   23.50
  11   3  -2  225.08   15.50
 -11  -3  -2  260.97   18.00
   3 -11  -2  205.18   16.20
   3 -11  -2  232.28   17.20
   3 -11  -2  228.78   21.60
  -3  11  -2  236.48   17.60
  11   3  -2  223.18   14.20
 -11  -3  -2  201.48   15.90
   3 -11  -2  233.68   22.30
  11   3  -2  205.48   21.40
 -11  -3   2  246.48   17.00
  11   3   2  186.88   19.20
 -11  -3   2  220.28   20.50
   3 -11   2  208.08   21.90
   3 -11   2  252.57   22.50
  -3  11   2  231.78   20.50
   3 -11   2  220.38   13.90
  11   3   2  231.08   16.20
  11   3   2  214.08   14.90
   3 -11   2  207.78   21.60
 -11  -2  -2  345.67   20.40
   2 -11  -2  304.47   21.10
   2 -11  -2  291.47   20.40
  11   2  -2  334.97   18.60
   2 -11  -2  351.06   23.50
 -11  -2  -2  307.77   19.60
  -2  11  -2  324.87   21.50
   2 -11  -2  321.77   20.60
  11   2  -2  341.17   23.40
  11   2  -2  319.77   18.40
  -2  11   2  323.97   21.50
   2 -11   2  300.27   22.60
  11   2   2  313.77   16.00
   2 -11   2  342.17   17.80
  11   2   2  306.57   17.30
   2 -11   2  345.47   23.90
 -11  -2   2  330.57   22.40
   2 -11   2  332.27   21.10
  11   2   2  358.66   23.10
 -11  -2   2  376.06   20.00
  11   2   2  333.67   19.90
  11   1  -2  725.13   36.20
  -1  11  -2  810.32   36.20
   1 -11  -2  783.82   35.30
   1 -11  -2  764.62   35.80
 -11  -1  -2  772.32   32.90
   1 -11  -2  761.72   34.60
 -11  -1  -2  696.63   32.90
  11   1  -2  712.63   29.50
   1 -11  -2  761.62   35.00
   1 -11  -2  786.12   37.10
  11   1  -2  723.93   31.70
  11   1   2  725.53   29.30
 -11  -1   2  742.23   30.80
   1 -11   2  696.43   30.30
  11   1   2  744.23   30.00
  11   1   2  777.62   35.70
  -1  11   2  708.63   35.10
  11   1   2  734.63   33.70
   1 -11   2  682.43   33.00
   1 -11   2  697.93   36.40
 -11  -1   2  747.03   36.20
   1 -11   2  763.62   37.40
 -11   0  -2  476.35   25.40
   0 -11  -2  427.26   25.40
  11   0  -2  467.55   27.60
   0 -11  -2  499.05   27.10
   0 -11  -2  507.15   27.20
 -11   0  -2  507.75   24.30
   0  11  -2  494.35   27.10
  11   0  -2  508.05   25.20
  11   0  -2  462.85   20.60
   0 -11  -2  420.26   24.70
  11   0   2  469.45   23.00
  11   0   2  502.05   26.20
   0 -11   2  466.55   27.60
   0  11   2  456.65   27.20
 -11   0   2  520.35   28.80
  11   0   2  478.85   26.60
   0 -11   2  505.95   25.00
   0 -11   2  483.05   28.00
 -11   0   2  453.85   21.40
  11  -1  -2  711.73   26.80
  11  -1  -2  748.13   33.70
  11  -1  -2  745.13   36.20
  -1 -11  -2  731.83   35.80
   1  11  -2  717.73   35.40
  -1 -11  -2  708.43   33.70
 -11   1  -2  734.63   30.70
  -1 -11  -2  661.03   32.00
  -1 -11  -2  692.63   33.90
  11  -1   2  709.73   31.90
  -1 -11   2  737.53   31.80
   1  11   2  752.02   36.00
 -11   1   2  722.63   28.00
  -1 -11   2  732.83   36.20
  11  -1   2  804.72   35.40
  11  -1   2  755.82   34.90
  -1 -11   2  762.72   36.20
 -11   1   2  794.52   37.30
  -2 -11  -2  334.77   22.70
   2  11  -2  313.37   22.20
 -11   2  -2  322.77   17.40
  11  -2  -2  362.16   21.60
  -2 -11  -2  333.27   20.80
  -2 -11  -2  320.37   20.20
  11  -2  -2  325.17   22.40
  11  -2   2  360.86   22.50
 -11   2   2  306.57   22.80
  -2 -11   2  332.97   21.60
  11  -2   2  342.87   20.20
  -2 -11   2  338.87   23.30
  11  -2   2  327.77   21.10
   2  11   2  271.97   21.20
  -2 -11   2  311.57   17.80
 -11   3  -2  221.98   13.60
  -3 -11  -2  197.78   15.70
  11  -3  -2  230.98   22.20
  -3 -11  -2  220.68   17.20
   3  11  -2  223.78   21.20
  11  -3  -2  195.48   19.00
  -3 -11  -2  244.58   23.60
   3  11   2  200.48   20.40
  -3 -11   2  257.27   19.80
  11  -3   2  223.28   20.70
  11  -3   2  228.68   17.50
  11  -3   2  227.18   16.80
  -3 -11   2  199.68   18.80
  -3 -11   2  198.38   13.30
 -11   3   2  247.88   22.80
  -4 -11  -2  351.66   20.10
  -4 -11  -2  324.67   20.70
  -4 -11  -2  331.77   24.10
   4  11  -2  342.17   24.30
 -11   4  -2  345.17   17.10
  11  -4  -2  337.17   22.90
  11  -4  -2  366.46   23.60
  11  -4   2  360.06   24.10
  -4 -11   2  320.17   21.30
  -4 -11   2  375.36   24.60
  11  -4   2  313.37   22.00
   4  11   2  356.86   24.70
 -11   4   2  322.17   23.40
  11  -4   2  332.37   20.90
  -5 -11  -2   74.89   11.50
   5  11  -2   52.19   12.60
  11  -5  -2   92.59   15.00
  -5 -11  -2   79.29   10.90
  11  -5  -2   69.59   13.30
  -5 -11  -2   64.29   12.90
  -5 -11   2   55.39   10.30
  -5 -11   2   57.69   12.10
  11  -5   2   69.49   11.50
   5  11   2   64.89   13.40
  11  -5   2   56.59   11.60
  11  -5   2   80.09   14.00
   6  11  -2   10.50    9.00
  -6 -11  -2   15.30    8.50
  11  -6  -2   -1.80    7.40
  -6 -11  -2    4.20    8.10
  11  -6  -2   -0.10    6.60
  11  -6   2    0.40    6.90
  11  -6   2    9.80    7.80
  11  -6   2    6.60    6.30
  -6 -11   2   14.10    8.20
   6  11   2    9.80    9.50
  -6 -11   2    1.80    7.70
  -7 -11  -2    5.60    8.10
   7  11  -2    7.40    8.30
  11  -7  -2    0.60    8.20
  -7 -11  -2   19.10    8.40
  11  -7  -2   24.00    9.20
  11  -7   2    9.70    8.30
   7  11   2   38.00   11.20
  11  -7   2   30.10    8.80
  -7 -11   2   12.10    8.50
  11  -7   2   22.20    9.60
  -8 -11  -2   11.10    8.00
  11  -8  -2   14.80    8.90
  11  -8  -2   24.50   11.10
   8  11  -2   15.30   10.00
  -8 -11  -2   42.70   12.30
  11  -8   2   21.10    9.70
  11  -8   2   25.40    7.90
  -8 -11   2   36.00   11.50
   8  11   2   32.80   11.80
  11  -8   2   28.30   11.10
  11  -9  -2    9.10    9.90
   9  11  -2    9.60   10.30
  -9 -11  -2   15.40   11.40
  11  -9  -2    1.80    8.10
   9  11   2    7.10    8.70
  -9 -11   2   22.20   10.40
  11  -9   2   13.00    9.80
  11  -9   2   14.70    9.40
  11 -10  -2   93.99   16.00
 -10 -11  -2   80.19   16.40
  10  11  -2   87.59   16.50
  11 -10  -2  110.29   18.90
  10  11  -2  108.09   18.10
  10  11   2  118.49   18.70
  11 -10   2   90.69   17.50
  11 -10   2  130.09   20.20
 -10 -11   2   95.59   16.80
  11  11  -2  116.59   18.50
 -11 -11  -2  144.09   21.30
  11 -11  -2  131.79   20.30
  11 -11  -2   85.79   18.50
  11  11  -2   82.99   17.40
  11 -11  -2  107.59   17.10
  11 -11   2  131.59   20.60
 -11 -11   2  116.09   18.90
  11  11   2   95.19   17.20
  11 -11   2  105.69   20.10
  11 -12  -2   36.30   12.90
  12  11  -2   29.30   12.30
  12  11  -2   32.70   13.30
  11 -12  -2   30.60   13.70
 -12 -11  -2   45.10   15.30
  11 -12  -2   24.20   13.00
  12  11   2   29.10   13.20
  11 -12   2   21.00   12.00
 -12 -11   2   30.90   13.50
  11 -12   2   24.10   13.40
 -12 -11   2   31.60   13.70
 -12 -10  -2   38.90   13.50
  10 -12  -2   21.20   12.00
  12  10  -2   43.90   13.00
  10 -12  -2   33.60   13.40
  10 -12  -2   52.79   14.80
  12  10  -2   30.30   13.10
  10 -12   2   30.90   12.80
  12  10   2   15.20   11.40
 -12 -10   2   50.09   13.30
 -12 -10   2   58.09   14.70
  10 -12   2   39.20   14.20
   9 -12  -2   87.49   17.90
   9 -12  -2  163.58   20.10
  12   9  -2   98.89   16.90
  12   9  -2  150.88   21.70
   9 -12  -2  171.18   23.20
 -12  -9  -2  122.09   18.00
  12   9   2  110.49   17.40
   9 -12   2  185.08   23.80
   9 -12   2  150.48   21.30
 -12  -9   2  118.39   18.30
 -12  -9   2  143.09   20.00
 -12  -8  -2   90.29   16.20
   8 -12  -2   74.99   16.90
   8 -12  -2   84.09   14.20
  12   8  -2   79.09   16.30
  12   8  -2   75.49   15.20
   8 -12  -2   66.89   15.20
  12   8   2   81.89   15.60
   8 -12   2   76.69   15.40
 -12  -8   2   44.80   12.00
   8 -12   2  106.29   18.40
  12   8   2   62.49   13.80
 -12  -8   2   77.29   15.50
   7 -12  -2  155.38   21.30
  12   7  -2  153.28   18.30
  12   7  -2  154.58   20.60
   7 -12  -2  151.78   17.60
 -12  -7  -2  160.48   16.90
 -12  -7  -2  157.48   20.40
   7 -12  -2  137.29   21.00
  12   7   2  128.59   17.90
 -12  -7   2  159.68   19.30
   7 -12   2  169.58   22.40
   7 -12   2  168.08   21.00
 -12  -7   2  175.58   20.40
  12   7   2  168.48   19.00
 -12  -6  -2   17.60    8.30
   6 -12  -2   23.80    9.20
  12   6  -2   24.00    9.90
  -6  12  -2   31.90   10.10
  12   6  -2   27.00   10.50
 -12  -6  -2    6.20    8.00
   6 -12  -2   24.20   10.50
   6 -12  -2    4.90    7.50
 -12  -6   2   42.00   11.90
  -6  12   2   16.20    9.10
  12   6   2    7.90    8.30
  12   6   2   13.00    9.90
 -12  -6   2   24.40    9.70
   6 -12   2   20.20   10.70
   6 -12   2   18.80    9.00
   5 -12  -2  487.45   30.60
   5 -12  -2  463.15   25.40
  -5  12  -2  498.45   27.10
   5 -12  -2  493.85   32.40
  12   5  -2  466.55   26.80
  12   5  -2  515.75   31.90
 -12  -5  -2  541.95   27.10
 -12  -5  -2  485.85   29.10
   5 -12  -2  524.05   28.10
 -12  -5   2  528.65   29.70
  12   5   2  450.65   24.40
   5 -12   2  482.25   30.20
  12   5   2  538.15   27.60
   5 -12   2  553.04   33.50
   5 -12   2  543.55   34.20
  -5  12   2  545.75   28.70
  12   5   2  546.25   32.00
 -12  -5   2  582.54   31.40
  12   4  -2  110.59   16.70
 -12  -4  -2   97.69   14.70
   4 -12  -2  104.19   17.10
   4 -12  -2  110.89   14.10
   4 -12  -2  124.09   15.20
  12   4  -2  124.09   14.80
   4 -12  -2   82.79   14.50
  -4  12  -2   94.89   14.30
 -12  -4  -2  114.79   14.30
 -12  -4   2   89.59   14.70
   4 -12   2   93.59   16.20
  12   4   2  111.59   16.40
   4 -12   2  133.89   18.00
  -4  12   2   90.19   14.00
   4 -12   2   90.89   14.20
  12   4   2  124.59   13.70
  12   4   2  146.29   15.50
 -12  -4   2  118.59   14.70
  -3  12  -2   75.39   12.80
  12   3  -2   67.39   14.50
 -12  -3  -2   70.59   11.50
   3 -12  -2   78.29   12.30
 -12  -3  -2   60.39   11.80
  12   3  -2   80.59   10.50
   3 -12  -2   70.39   14.40
   3 -12  -2   57.39   11.90
  12   3  -2   68.19   11.20
   3 -12  -2   77.29   12.40
   3 -12   2   58.89   12.30
  12   3   2   52.19    9.40
  -3  12   2   68.29   13.30
  12   3   2   43.10   11.70
   3 -12   2   62.89   13.70
 -12  -3   2   54.39   12.00
  12   3   2   66.69   10.90
 -12  -3   2   87.29   12.70
   3 -12   2   76.99   14.80
   3 -12   2   60.99    9.10
  12   2  -2   32.20    8.30
  12   2  -2   26.30    9.30
   2 -12  -2   34.60    9.30
   2 -12  -2   26.10    9.00
   2 -12  -2   26.60    8.40
  12   2  -2   24.40    7.30
  -2  12  -2   24.50    9.30
 -12  -2  -2   22.50    8.10
 -12  -2  -2   22.10    7.90
   2 -12  -2   26.60    9.90
 -12  -2   2   -2.10    6.90
  12   2   2   31.60    8.60
   2 -12   2   26.80    9.30
 -12  -2   2   40.40    9.30
   2 -12   2   26.70    7.20
   2 -12   2   18.30    7.70
  -2  12   2   34.40    9.90
  12   2   2   31.20    7.40
  12   2   2   25.90   10.50
   2 -12   2   55.89   12.90
  -1  12  -2    6.00    7.90
 -12  -1  -2    3.40    6.10
   1 -12  -2    3.30    6.00
  12   1  -2    8.20    5.50
  12   1  -2    0.80    5.80
  12   1  -2    3.50    7.30
   1 -12  -2    3.30    7.20
   1 -12  -2   10.40    7.70
   1 -12  -2   12.80    7.60
 -12  -1  -2    8.70    6.90
   1 -12  -2    1.00    5.80
   1 -12   2    8.10    9.70
  12   1   2   17.80    7.70
  12   1   2    9.80    5.60
   1 -12   2    9.10    6.10
   1 -12   2    8.00    8.00
 -12  -1   2    7.70    6.00
  12   1   2    5.10    5.50
   1 -12   2    8.90    7.10
 -12  -1   2    2.40    7.30
  -1  12   2    4.10    8.00
  12   1   2   30.90    9.30
 -12   0  -2   -7.10    5.10
   0 -12  -2   -6.80    5.70
   0 -12  -2   -0.10    7.20
   0 -12  -2   -0.20    5.20
 -12   0  -2    0.70    6.30
   0 -12  -2   -1.50    5.90
  12   0  -2   -7.00    5.10
  12   0  -2   -0.50    6.50
   0  12  -2   -7.20    6.90
   0 -12  -2  -10.80    5.70
   0 -12   2   -2.90    6.70
 -12   0   2   -9.20    6.20
   0  12   2   -6.70    7.10
  12   0   2    4.00    6.10
 -12   0   2    3.70    5.10
  12   0   2   -4.50    6.30
   0 -12   2   -4.90    6.50
   0 -12   2   -3.00    5.00
  12   0   2   -3.50    4.30
  -1 -12  -2    1.20    7.20
  -1 -12  -2   12.20    7.60
  -1 -12  -2    2.90    7.20
  12  -1  -2    4.20    6.60
  12  -1  -2   16.90    8.70
 -12   1  -2    3.10    6.00
   1  12  -2    4.60    7.40
  -1 -12  -2   13.60    6.40
 -12   1   2    4.50    7.00
  12  -1   2    7.90    5.60
  -1 -12   2   14.60    6.40
  12  -1   2   11.70    7.30
   1  12   2   17.10    9.40
  12  -1   2   12.40    8.00
  -1 -12   2    3.60    7.40
  -1 -12   2    7.80    7.80
 -12   2  -2   35.20    7.80
  -2 -12  -2   17.80    8.70
  -2 -12  -2   34.00   10.40
  12  -2  -2   15.40    9.10
   2  12  -2   40.20   11.10
  -2 -12  -2   39.20    9.30
  -2 -12  -2   27.60    7.80
  12  -2  -2   33.70    9.40
  -2 -12   2   15.90    6.50
  -2 -12   2   27.00    9.40
   2  12   2   32.30   10.60
  12  -2   2   18.70    8.90
 -12   2   2   29.10   10.20
  12  -2   2   27.00    9.20
  12  -2   2   30.70    8.60
  -2 -12   2   31.40    9.70
  12  -3  -2   62.49   12.30
  -3 -12  -2   83.59   10.90
  -3 -12  -2   62.79   12.90
  12  -3  -2   73.19   13.80
  -3 -12  -2   58.59   10.70
  -3 -12  -2   56.79   11.10
   3  12  -2   37.90   12.20
  12  -3   2   48.50   10.70
  -3 -12   2   83.99   13.40
  12  -3   2   72.89   12.10
 -12   3   2   52.09   12.60
   3  12   2   61.49   13.40
  -3 -12   2   70.59    9.60
  -3 -12   2   55.19   12.80
  12  -3   2   42.60   10.80
  12  -4  -2  133.99   17.10
  -4 -12  -2   99.19   12.90
  12  -4  -2   83.99   13.60
  -4 -12  -2  135.19   16.20
  -4 -12  -2  120.69   17.00
   4  12  -2   78.69   14.80
  12  -4   2   99.89   15.80
  -4 -12   2  107.39   15.10
  12  -4   2  105.59   15.90
 -12   4   2  110.49   16.30
   4  12   2  107.69   16.40
  -4 -12   2   73.69   14.30
  12  -4   2  126.59   15.60
   5  12  -2  406.16   28.90
  12  -5  -2  526.45   30.70
  12  -5  -2  552.24   31.10
  -5 -12  -2  498.25   31.50
  -5 -12  -2  506.65   28.20
   5  12   2  512.55   31.10
  12  -5   2  499.35   30.20
  12  -5   2  483.65   30.00
  -5 -12   2  591.24   32.40
  12  -5   2  531.15   27.90
  -5 -12   2  524.55   28.00
   6  12  -2   35.70   11.80
  12  -6  -2   25.80   10.60
  -6 -12  -2   35.90   10.10
  12  -6  -2   29.90   10.70
  -6 -12  -2   28.80   11.00
  12  -6   2   24.10    9.90
  12  -6   2   10.70    8.40
  12  -6   2   27.70    8.20
   6  12   2   19.40   10.30
  -6 -12   2   18.50   10.60
  -7 -12  -2  173.18   17.70
   7  12  -2  158.08   21.20
  12  -7  -2  145.89   18.30
  12  -7  -2  160.38   21.20
  -7 -12  -2  146.59   20.80
  -7 -12   2  168.28   20.70
  12  -7   2  194.08   18.90
   7  12   2  136.89   20.00
  12  -7   2  152.58   20.00
  12  -7   2  138.29   18.90
   8  12  -2   62.79   15.50
  12  -8  -2   65.99   14.20
  -8 -12  -2   71.99   15.50
  12  -8  -2   65.99   15.60
   8  12   2   92.29   16.80
  12  -8   2   90.39   13.60
  12  -8   2  105.29   17.70
  12  -8   2   99.49   17.70
  -8 -12   2   79.59   16.30
  -9 -12  -2  157.98   21.70
  12  -9  -2  124.99   18.00
   9  12  -2  122.59   19.70
  12  -9  -2  161.08   22.60
   9  12   2  120.19   18.40
  -9 -12   2  169.78   21.70
  12  -9   2  129.59   19.70
  12  -9   2  153.68   22.40
  12 -10  -2   26.60   11.70
  10  12  -2   46.30   13.60
 -10 -12  -2   25.40   12.40
  12 -10  -2   22.60   12.20
  12 -10   2   36.60   12.90
 -10 -12   2   36.90   13.60
  12 -10   2   29.40   13.20
  10  12   2   45.90   14.80
  12 -11  -2   30.10   12.30
  12 -11  -2   47.00   14.70
  11  12  -2   21.00   11.10
  12 -11  -2   25.40   12.40
 -11 -12  -2   23.00   12.00
  12 -11   2   16.10   12.40
 -11 -12   2   12.20   10.90
 -11 -12   2   35.90   13.60
  11  12   2   15.50   11.90
  12 -11   2   20.20   11.30
  12  12  -2   14.50   12.60
  12 -12  -2   -3.10   12.30
  12 -12  -2    4.10   11.00
 -12 -12  -2    4.90   10.70
 -12 -12   2   -5.20   10.60
  12 -12   2   13.90   10.60
  12 -12   2    7.40   10.90
 -12 -12   2   -1.20   11.60
  12  12   2    9.90   11.00
 -13 -12  -2    6.30   12.20
  12 -13  -2   22.00   13.30
  12 -13  -2   40.00   15.70
  13  12  -2   18.70   12.40
 -13 -12   2   15.60   15.90
 -13 -12   2   18.20   13.90
  13  12   2   18.30   14.60
  12 -13   2   18.70   13.40
  12 -13   2   27.30   13.70
  11 -13  -2   62.99   17.00
  13  11  -2   85.39   17.60
  11 -13  -2   50.29   15.00
 -13 -11  -2   80.09   18.50
  13  11  -2   67.39   16.40
 -13 -11   2  102.29   19.10
  13  11   2   66.09   15.90
  11 -13   2   59.59   17.10
 -13 -11   2   61.69   17.10
  11 -13   2   73.99   16.90
  13  10  -2   28.20   13.10
  10 -13  -2   -4.30   10.00
  13  10  -2   22.20   11.60
  10 -13  -2    4.40   10.60
 -13 -10  -2    0.20    9.50
 -13 -10   2   15.60   12.10
 -13 -10   2   -6.00   10.70
  13  10   2    1.70    9.90
  10 -13   2    5.00   10.80
  10 -13   2   17.50   10.70
  13   9  -2   34.00   13.60
  13   9  -2   40.50   12.80
 -13  -9  -2   28.30   12.90
   9 -13  -2   40.70   13.20
   9 -13  -2   46.10   15.30
   9 -13  -2   38.80   13.80
 -13  -9   2   34.50   13.10
  13   9   2   35.50   12.60
   9 -13   2   46.80   13.80
   9 -13   2   21.60   12.00
 -13  -9   2   40.70   13.60
  13   8  -2    9.70   10.00
   8 -13  -2    5.00    9.00
 -13  -8  -2    8.90   10.10
  13   8  -2   -6.80    8.10
   8 -13  -2   12.90    9.70
   8 -13  -2   10.00   11.30
   8 -13   2   -5.30    9.00
 -13  -8   2    9.50    9.90
  13   8   2   -7.20    8.60
 -13  -8   2    3.60   10.30
   8 -13   2   24.60   11.40
  13   8   2   12.30   10.10
   7 -13  -2    5.80    9.40
  13   7  -2    4.80    9.00
   7 -13  -2    7.70    8.20
 -13  -7  -2   13.80   10.10
  13   7  -2    8.20   10.00
   7 -13  -2    1.80    8.90
 -13  -7   2   33.40   12.40
   7 -13   2    2.10    9.50
   7 -13   2    2.80    8.80
 -13  -7   2   12.80    9.50
  13   7   2   10.60   10.10
  13   7   2   -7.40    7.70
 -13  -6  -2   10.80    7.90
   6 -13  -2   15.70   10.10
   6 -13  -2   24.30    9.40
  13   6  -2   13.20   10.90
  -6  13  -2   13.60    8.60
  13   6  -2   16.60    9.60
 -13  -6  -2   17.00   10.30
   6 -13  -2    1.60    8.70
  13   6   2   12.30    9.70
   6 -13   2    8.50    8.30
 -13  -6   2    8.90    8.80
 -13  -6   2   26.80   10.80
   6 -13   2   -2.80    7.30
  13   6   2    3.90    8.30
  -6  13   2    9.40   10.00
  13   5  -2   36.80   10.40
  13   5  -2   35.30   12.00
 -13  -5  -2   72.59   12.00
  -5  13  -2   40.00   11.40
   5 -13  -2   41.80   10.90
 -13  -5  -2   45.00   12.10
   5 -13  -2   29.30   11.30
   5 -13  -2   42.30   13.80
 -13  -5   2   28.40   10.30
   5 -13   2   56.39   13.40
   5 -13   2   38.90   13.00
  -5  13   2   58.39   12.80
  13   5   2   27.90   10.10
 -13  -5   2   44.80   11.80
   5 -13   2   24.90   10.80
  13   5   2   30.80   11.10
  13   4  -2   14.20    9.60
   4 -13  -2   26.50    8.70
 -13  -4  -2   -0.40    8.90
   4 -13  -2    8.90    8.80
 -13  -4  -2   17.40    8.40
   4 -13  -2   19.70    7.90
  13   4  -2   -3.00    6.70
  -4  13  -2   22.60    9.80
   4 -13  -2   -4.70    7.40
  -4  13   2   12.70   10.40
  13   4   2   10.50    8.10
   4 -13   2    0.80    8.30
  13   4   2    8.00    8.00
   4 -13   2    0.10    6.40
 -13  -4   2   11.50    8.70
  13   4   2    7.10    7.10
   4 -13   2    3.40    9.60
 -13  -4   2   18.50   10.20
 -13  -3  -2  244.88   21.40
  13   3  -2  179.98   21.40
  -3  13  -2  185.28   19.60
   3 -13  -2  228.78   20.80
  13   3  -2  170.28   16.60
   3 -13  -2  248.28   25.90
 -13  -3  -2  202.28   19.50
   3 -13  -2  237.68   21.20
   3 -13  -2  196.68   21.40
 -13  -3   2  199.48   22.10
  13   3   2  206.18   22.40
   3 -13   2  218.88   24.00
 -13  -3   2  197.78   18.70
  -3  13   2  167.98   20.30
   3 -13   2  193.48   20.60
   3 -13   2  232.78   24.80
  13   3   2  178.88   17.70
  13   3   2  228.38   16.60
 -13  -2  -2   43.40   10.40
   2 -13  -2   59.09   11.90
  13   2  -2   41.20    9.90
   2 -13  -2   24.00   10.10
  -2  13  -2   44.20   11.10
   2 -13  -2   31.50   11.10
 -13  -2  -2   22.00    8.60
  13   2  -2   33.50   10.30
   2 -13  -2   36.30   10.10
   2 -13  -2   17.90    8.50
  13   2  -2   34.00   11.60
   2 -13   2   34.50   10.70
   2 -13   2   52.49   12.70
   2 -13   2   17.10   10.50
  -2  13   2   49.50   12.50
  13   2   2   45.20   12.90
 -13  -2   2   47.70   12.00
  13   2   2   45.90   10.20
 -13  -2   2   41.30    9.70
   1 -13  -2  395.36   26.10
  -1  13  -2  332.17   24.10
 -13  -1  -2  426.86   24.50
   1 -13  -2  353.76   23.40
   1 -13  -2  379.46   26.40
 -13  -1  -2  341.57   22.00
  13   1  -2  329.87   25.60
   1 -13  -2  365.66   25.10
   1 -13  -2  337.17   23.50
  13   1  -2  360.26   22.40
 -13  -1   2  371.46   26.50
  -1  13   2  376.66   25.60
 -13  -1   2  374.46   20.90
   1 -13   2  363.16   26.80
   1 -13   2  355.26   21.00
  13   1   2  362.76   23.30
   1 -13   2  382.66   23.60
  13   1   2  462.85   27.30
   1 -13   2  329.37   25.80
 -13   0  -2   37.60    9.30
   0 -13  -2   50.79   11.80
  13   0  -2   65.99   13.40
   0 -13  -2   49.40   10.90
  13   0  -2   32.50    9.30
   0 -13  -2   26.00   10.00
   0  13  -2   27.20   11.10
   0 -13  -2   49.60   11.90
   0 -13  -2   43.90   11.60
  13   0   2   40.80   11.00
  13   0   2   49.20    9.10
   0  13   2   47.60   11.90
  13   0   2   34.10    9.90
   0 -13   2   45.10    9.70
 -13   0   2   35.50   11.80
   0 -13   2   41.50   11.90
   0 -13   2   42.60   12.40
   1  13  -2  312.77   23.90
  -1 -13  -2  371.36   25.60
  13  -1  -2  329.57   25.30
  -1 -13  -2  314.57   23.20
 -13   1  -2  373.06   20.60
  13  -1  -2  333.87   22.60
  -1 -13  -2  339.97   23.60
  -1 -13  -2  379.26   22.80
  13  -1   2  338.87   23.80
  13  -1   2  362.16   21.70
  -1 -13   2  351.86   24.90
  13  -1   2  367.26   24.30
  -1 -13   2  375.86   22.00
   1  13   2  336.77   24.40
  -1 -13   2  345.47   25.10
 -13   1   2  333.97   25.20
  -2 -13  -2   44.80   11.00
  -2 -13  -2   24.30    9.60
  13  -2  -2   53.89   13.00
  -2 -13  -2   39.60   12.20
  -2 -13  -2   36.00    9.20
   2  13  -2   31.00   10.70
  13  -2  -2   57.79   12.60
  13  -2   2   61.09   11.70
  -2 -13   2   38.90    9.20
  13  -2   2   21.50    9.20
  -2 -13   2   42.80   12.00
  13  -2   2   30.00   10.10
   2  13   2   33.50   10.90
 -13   2   2   32.20   11.80
  -2 -13   2   27.00    9.60
   3  13  -2  203.58   22.90
  -3 -13  -2  247.98   25.70
  13  -3  -2  199.78   21.60
  -3 -13  -2  208.38   16.50
  13  -3  -2  161.68   20.20
  -3 -13  -2  260.97   19.50
  -3 -13  -2  262.37   23.40
   3  13   2  172.88   20.90
 -13   3   2  180.38   21.80
  -3 -13   2  190.28   20.50
  -3 -13   2  186.08   21.30
  13  -3   2  193.48   20.80
  13  -3   2  224.88   21.10
  13  -3   2  201.98   20.40
  13  -4  -2    2.20    8.50
  -4 -13  -2    9.40    8.00
  -4 -13  -2   26.30   11.60
   4  13  -2    4.60    9.10
  -4 -13  -2    5.00    7.30
  13  -4  -2   16.70    9.10
  13  -4   2   14.50    8.00
  -4 -13   2    4.20    8.40
  -4 -13   2   12.50    9.90
 -13   4   2    9.00    9.30
  13  -4   2   16.50    9.20
   4  13   2   17.50   10.60
  13  -4   2    6.30    8.80
  13  -5  -2   70.19   15.00
  13  -5  -2   34.80   10.90
  -5 -13  -2   57.19   12.70
   5  13  -2   22.20   10.90
  -5 -13  -2   63.19   15.20
  13  -5   2   27.80    9.50
   5  13   2   21.50   10.00
  -5 -13   2   49.70   11.50
  13  -5   2   56.59   12.80
  -5 -13   2   54.09   13.40
  13  -5   2   37.30   12.50
  -6 -13  -2   28.50    9.30
  13  -6  -2   36.40   12.30
   6  13  -2   11.50    9.90
  13  -6  -2   20.80   10.40
  -6 -13  -2   11.50   10.50
  13  -6   2   16.30    8.60
   6  13   2   15.70   10.80
  13  -6   2    0.80    7.90
  13  -6   2   14.40   10.00
  -6 -13   2   19.20   11.00
   7  13  -2    2.50    9.20
  13  -7  -2   18.90   10.20
  13  -7  -2    5.40    9.50
  -7 -13  -2    4.90    8.20
  13  -7   2    1.30    7.80
   7  13   2    9.80    9.80
  13  -7   2    5.30    8.50
  -7 -13   2   14.10   10.30
  13  -7   2   22.30   10.50
  -8 -13  -2    4.00   10.90
   8  13  -2  -10.70    9.30
  13  -8  -2    9.20    9.90
  13  -8  -2    2.50    8.90
  13  -8   2   -2.60   13.80
   8  13   2   13.70   11.00
  13  -8   2    9.90   10.20
  13  -8   2   14.00    9.70
  -8 -13   2   -4.40   10.00
  -9 -13  -2   32.00   13.50
  13  -9  -2   39.20   12.70
  13  -9  -2   30.10   11.90
   9  13  -2   36.20   12.70
  13  -9   2   24.20   11.20
   9  13   2   19.60   12.80
  13  -9   2   54.29   14.50
  -9 -13   2   59.09   15.20
 -10 -13  -2    8.50   11.00
  13 -10  -2    4.00   10.70
  13 -10  -2   11.90   10.70
  10  13  -2    7.50   10.00
  13 -10  -2   10.00   10.20
 -10 -13   2    4.70   10.80
  13 -10   2   18.50   12.00
  13 -10   2   19.80   12.60
  10  13   2   14.10   11.90
  11  13  -2   73.69   18.60
  13 -11  -2   86.19   17.20
 -11 -13  -2   72.89   17.50
  13 -11  -2   75.89   18.20
  13 -11  -2   77.09   17.60
  11  13   2   63.69   17.20
  13 -11   2   91.29   18.00
 -11 -13   2  111.99   19.70
  13 -11   2   84.29   18.00
 -11 -13   2   63.59   16.60
  13 -12  -2   31.40   14.80
 -12 -13  -2    8.20   12.30
  13 -12  -2   -3.10   11.60
  12  13  -2   15.20   14.90
 -12 -13   2   -0.50   11.60
  13 -12   2    6.30   10.60
  13 -12   2    4.80   11.70
 -12 -13   2    5.10   13.90
  12  13   2   21.70   13.80
 -13 -13  -2   36.40   17.10
  13  13  -2   55.99   17.80
  13 -13  -2   41.20   18.00
  13 -13  -2   58.49   17.10
 -13 -13   2   76.99   20.40
  13 -13   2   93.19   19.90
  13 -13   2   81.39   21.10
  13  13   2   43.40   17.30
  13 -14  -2    1.10   11.80
  14  13  -2    2.80   14.20
 -14 -13  -2    8.50   13.20
  13 -14  -2  -14.50   10.40
  13 -14   2   -7.70   10.50
  14  13   2   -8.70   11.90
 -14 -13   2   -1.20   13.60
  13 -14   2   -4.10    9.70
  14  12  -2   -9.10   11.80
  12 -14  -2   13.70   13.00
 -14 -12  -2   -4.40   12.00
  12 -14  -2   -0.20   10.40
  14  12  -2    2.90   13.00
  12 -14   2   -0.80   11.80
  14  12   2    8.10   15.70
  12 -14   2   -1.60   11.10
 -14 -12   2  -16.60   14.30
  11 -14  -2   64.89   18.20
  14  11  -2   35.80   15.40
  11 -14  -2   32.40   14.80
 -14 -11  -2   -0.50   11.40
  14  11  -2   28.80   15.50
  11 -14   2   27.60   13.90
 -14 -11   2   40.30   15.00
  11 -14   2   43.60   15.70
 -14 -11   2   74.29   23.80
  14  11   2   33.60   14.80
  14  10  -2    0.30   11.20
  14  10  -2   -3.10   10.20
  10 -14  -2    6.80   10.10
  10 -14  -2    0.00    9.80
 -14 -10  -2    2.30   11.70
  14  10   2   -3.30   11.80
 -14 -10   2    8.40   12.30
 -14 -10   2   -2.00   12.90
  10 -14   2    9.10   11.80
  10 -14   2   -0.40   10.90
   9 -14  -2  167.58   26.10
  14   9  -2  168.08   24.40
 -14  -9  -2  140.99   21.80
  14   9  -2  125.09   20.10
   9 -14  -2  114.49   21.60
 -14  -9   2  134.99   21.60
  14   9   2  147.69   21.50
 -14  -9   2  112.19   20.60
   9 -14   2  148.09   21.80
   9 -14   2  118.29   21.50
   8 -14  -2    0.10    9.80
  14   8  -2   -4.00   10.10
   8 -14  -2   10.80   10.40
 -14  -8  -2   -0.30   10.20
  14   8  -2   -0.20    9.10
 -14  -8   2    8.20   11.60
  14   8   2   -6.80    9.60
   8 -14   2    2.60    8.40
  14   8   2    6.40    9.30
   8 -14   2   -3.70    9.00
 -14  -8   2   -0.50    9.50
   7 -14  -2   74.89   17.10
 -14  -7  -2   80.09   16.30
   7 -14  -2   83.79   15.40
   7 -14  -2   84.99   18.50
  14   7  -2   82.89   16.00
  14   7  -2   87.89   17.70
   7 -14   2   90.69   19.20
   7 -14   2   60.79   15.00
 -14  -7   2   85.79   17.10
   7 -14   2   86.69   18.20
  14   7   2   72.49   15.20
 -14  -7   2   52.59   14.10
  14   7   2   85.49   15.70
 -14  -6  -2   18.70   10.80
   6 -14  -2   -1.90    8.40
   6 -14  -2    6.00    9.80
  14   6  -2   -4.40    8.70
   6 -14  -2   10.60    9.10
  14   6  -2   -2.00    9.50
 -14  -6   2   -3.10   10.00
   6 -14   2    6.90    9.70
   6 -14   2    2.20   10.30
  14   6   2   -3.10    8.30
  -6  14   2   10.50   12.10
 -14  -6   2    6.30   10.20
   6 -14   2   15.20   10.40
  14   6   2   10.70   10.00
   5 -14  -2  116.89   18.40
  -5  14  -2  128.59   16.80
 -14  -5  -2  144.59   19.10
   5 -14  -2  128.49   19.80
  14   5  -2  156.98   18.10
 -14  -5  -2  147.89   17.60
  14   5  -2   95.99   17.10
   5 -14  -2  126.59   16.70
   5 -14   2   88.79   17.40
  14   5   2   76.49   15.90
  14   5   2  112.89   16.00
   5 -14   2  135.59   18.70
 -14  -5   2  137.49   18.20
   5 -14   2  101.79   18.90
 -14  -5   2  147.09   20.40
  -5  14   2  125.89   17.70
   4 -14  -2    9.80    9.30
 -14  -4  -2   28.40   10.70
 -14  -4  -2   -4.80    7.20
   4 -14  -2   15.30    9.30
  -4  14  -2   -8.70    8.50
  14   4  -2    1.70    9.10
   4 -14  -2   -3.90    8.60
  14   4  -2    8.70   12.50
   4 -14  -2   11.90    8.10
   4 -14   2   14.90   11.10
 -14  -4   2   -2.30    8.30
  14   4   2   -1.80    8.80
 -14  -4   2   12.90    9.60
  -4  14   2    8.60   10.10
   4 -14   2   -1.60    9.50
   4 -14   2    1.50    7.70
 -14  -3  -2   67.09   13.00
   3 -14  -2   73.89   13.50
  14   3  -2   49.60   14.80
   3 -14  -2   67.09   13.50
   3 -14  -2   65.49   15.40
  -3  14  -2   87.89   15.50
 -14  -3  -2   51.19   12.30
   3 -14  -2   68.89   15.70
   3 -14  -2   89.39   15.80
  -3  14   2   61.29   14.70
 -14  -3   2   64.49   12.50
  14   3   2   64.69   12.00
  14   3   2   66.89   15.20
 -14  -3   2   57.09   14.40
   3 -14   2   73.09   16.00
   3 -14   2   42.00   12.00
   3 -14   2   44.00   13.30
   2 -14  -2    8.20    7.90
 -14  -2  -2   15.90    8.40
  14   2  -2    7.50    9.80
   2 -14  -2   -4.00    8.30
  -2  14  -2   -5.50    9.30
   2 -14  -2    2.40    9.10
   2 -14  -2   -1.30    8.00
 -14  -2  -2   10.70    8.30
   2 -14  -2   12.10    9.60
  -2  14   2   -5.80    9.50
   2 -14   2   -2.90    7.90
   2 -14   2   34.40   12.10
  14   2   2   18.30    8.90
  14   2   2   -9.10    8.10
   2 -14   2    4.00    7.70
 -14  -2   2    9.80    9.10
   1 -14  -2   42.40   11.10
 -14  -1  -2   21.30    8.90
   1 -14  -2   26.70   10.50
  14   1  -2   28.50    9.90
   1 -14  -2   26.60   10.20
  14   1  -2   33.30   10.60
   1 -14  -2   26.60   11.30
  -1  14  -2   17.10   10.70
 -14  -1  -2   29.40    9.80
   1 -14  -2   20.70   10.00
   1 -14   2   10.40   10.30
  14   1   2   33.50   11.30
   1 -14   2   21.70   11.30
  14   1   2   25.00    9.80
  -1  14   2   22.40   10.70
   1 -14   2   26.70    9.50
 -14  -1   2   58.19   13.60
   0  14  -2   24.60   11.30
   0 -14  -2   26.20   10.30
   0 -14  -2   28.30    9.30
   0 -14  -2   41.20   11.80
   0 -14  -2   35.70   11.20
   0 -14  -2   32.40   11.30
  14   0  -2   21.50   10.60
  14   0  -2   28.90   10.30
  14   0   2   31.00   10.80
   0 -14   2   21.50   10.70
   0 -14   2   31.60   11.50
  14   0   2   32.90   10.90
 -14   0   2   34.60   11.80
   0  14   2   23.10   11.80
   0 -14   2   13.80   12.90
   0 -14   2   30.20    9.50
  -1 -14  -2   19.00    9.60
  -1 -14  -2   36.70   11.20
  -1 -14  -2   26.00    9.60
  14  -1  -2   39.10   12.10
   1  14  -2   23.90   11.80
  -1 -14  -2   27.80   10.70
  14  -1  -2   23.50   10.10
  14  -1   2   17.00    9.10
 -14   1   2   11.90    9.90
   1  14   2   31.50   12.00
  -1 -14   2   39.10   12.50
  -1 -14   2   33.30    9.50
  14  -1   2   17.40    8.00
  -1 -14   2   38.50   12.30
  14  -1   2   16.50    9.30
  -2 -14  -2   15.70    8.90
  14  -2  -2   -5.30    7.60
  -2 -14  -2   13.80    7.20
  14  -2  -2    1.80    9.20
  -2 -14  -2   -0.90    7.20
   2  14  -2    1.80    8.70
  -2 -14  -2    3.70    8.70
 -14   2   2  -15.00    7.30
   2  14   2    0.80    8.60
  -2 -14   2    1.00    8.90
  14  -2   2    2.80    7.50
  -2 -14   2   -7.90    6.80
  14  -2   2   12.80    7.60
  14  -2   2   19.70    9.10
   3  14  -2   63.39   14.90
  -3 -14  -2   69.79   12.10
  -3 -14  -2   64.09   14.50
  -3 -14  -2   44.50   11.60
  14  -3  -2   68.79   14.80
  14  -3  -2   49.80   12.40
  -3 -14  -2   63.39   12.50
  14  -3   2   50.59   13.30
  -3 -14   2   62.99   14.80
  14  -3   2   72.79   13.50
  14  -3   2   60.19   12.80
 -14   3   2   61.39   13.50
   3  14   2   39.90   12.60
  -3 -14   2   79.29   15.20
  -4 -14  -2    5.40    9.20
  14  -4  -2   -3.30    7.80
  -4 -14  -2   12.40    9.20
   4  14  -2   -2.70    8.70
  14  -4  -2    7.50    9.20
   4  14   2   -2.40    9.50
  14  -4   2   -2.10    7.40
  14  -4   2   -3.00    7.40
  -4 -14   2    5.80    8.70
  14  -4   2    2.70    8.60
  -4 -14   2    9.00    8.80
  -5 -14  -2  100.79   17.40
  14  -5  -2  142.69   20.30
  -5 -14  -2  122.39   17.40
  14  -5  -2  141.39   19.90
   5  14  -2  115.09   19.20
   5  14   2  114.79   18.60
  -5 -14   2  155.88   20.30
  14  -5   2  121.19   17.70
  14  -5   2  131.69   17.90
  14  -5   2  134.29   19.60
  14  -6  -2   12.90   10.30
   6  14  -2   14.10   11.30
  -6 -14  -2    2.70   10.00
  14  -6  -2   -2.30    8.40
  14  -6   2    9.90    8.30
   6  14   2    1.60    9.70
  14  -6   2   -1.10    9.70
  14  -6   2    5.50    9.20
  -6 -14   2   17.10   11.60
  14  -7  -2   81.29   15.60
   7  14  -2   66.99   15.90
  14  -7  -2   93.09   18.70
  -7 -14  -2   59.49   16.00
  14  -7   2   64.89   15.50
   7  14   2  108.39   18.50
  -7 -14   2  115.19   19.30
  14  -7   2   77.49   14.90
  14  -7   2   71.49   15.90
  14  -8  -2   -7.50    9.80
  14  -8  -2   -8.60    8.80
   8  14  -2    3.90   10.30
  -8 -14  -2   -9.90    9.80
  14  -8   2    1.60   10.50
   8  14   2   18.60   12.50
  14  -8   2   19.40   11.80
  -8 -14   2   -3.70    9.90
  -9 -14  -2  106.99   20.80
  14  -9  -2  128.79   21.50
  14  -9  -2  113.09   19.30
  14  -9  -2  140.09   22.30
   9  14  -2  134.29   21.50
   9  14   2  165.78   22.50
  14  -9   2  113.29   19.70
  14  -9   2  147.19   22.40
  -9 -14   2  159.18   23.00
 -10 -14  -2   -6.80   10.00
  10  14  -2    6.50   11.40
  14 -10  -2    1.40   11.30
  14 -10  -2    7.00   10.30
  14 -10  -2   13.50   10.80
  10  14   2  -12.10   11.30
  14 -10   2   14.70   11.30
 -10 -14   2    2.40   11.20
  14 -10   2  -13.10   11.10
  11  14  -2   25.30   15.00
  14 -11  -2   44.90   15.30
  14 -11  -2   20.40   13.10
 -11 -14  -2   32.70   14.80
  11  14   2   25.30   13.50
  14 -11   2   18.10   12.60
 -11 -14   2   40.90   15.20
 -11 -14   2   36.10   14.80
  14 -11   2   42.50   16.40
  12  14  -2   -5.40   10.50
 -12 -14  -2    0.40   12.60
  14 -12  -2  -14.60    9.80
  14 -12  -2   -7.60   10.90
  12  14   2   15.60   12.60
 -12 -14   2   -8.70   11.40
  14 -12   2    0.40   11.00
  14 -12   2    1.00   11.10
  14 -13  -2   -4.90   12.30
  14 -13  -2    3.60   12.30
  13  14  -2   -9.50   10.90
 -13 -14  -2   -0.50   13.80
  14 -13   2    2.00   12.80
 -13 -14   2   -2.50   12.40
  13  14   2  -20.80   13.10
  14 -13   2   -7.60   11.20
  14  14  -2   11.10   13.70
  14 -14  -2    3.40   16.40
  14 -14  -2    7.00   14.20
 -14 -14  -2   -9.90   13.60
  14 -14   2    7.80   14.20
  14 -14   2  -11.90   12.20
  14  14   2  -16.10   12.10
 -14 -14   2   11.10   15.10
 -15 -13  -2   27.30   17.50
  15  13  -2   33.10   19.00
  13 -15  -2   29.80   16.50
  13 -15  -2   57.99   19.90
  13 -15   2   36.90   17.10
  15  13   2   20.30   15.50
 -15 -13   2   73.49   22.60
  13 -15   2   32.00   17.40
 -15 -12  -2  -19.30   12.20
  12 -15  -2   -4.40   12.30
  15  12  -2   -9.40   12.60
  15  12  -2   22.60   16.00
  12 -15  -2   14.50   11.60
  15  12   2   -2.40   14.00
 -15 -12   2    4.40   14.60
  12 -15   2   -5.20   11.60
  12 -15   2    7.10   12.20
 -15 -11  -2   45.70   18.30
  11 -15  -2   58.69   19.80
  11 -15  -2   50.69   17.60
  15  11  -2   33.10   16.00
  15  11  -2   20.00   14.60
 -15 -11   2   -1.00   14.10
  11 -15   2   29.10   14.50
  15  11   2   25.50   15.30
  11 -15   2   25.40   14.40
  15  10  -2   -1.80   10.40
 -15 -10  -2    0.30   11.30
  10 -15  -2    5.30   12.00
  10 -15  -2    5.70   11.80
  15  10  -2    4.20   12.20
  10 -15   2    3.20   11.60
  10 -15   2    9.80   12.90
 -15 -10   2    2.90   13.10
  15  10   2    5.00   13.10
  15   9  -2   19.00   12.80
   9 -15  -2   42.70   14.60
   9 -15  -2   10.90   12.80
  15   9  -2    1.30   12.10
 -15  -9  -2   11.60   12.40
  15   9   2   21.30   13.80
   9 -15   2    8.10   12.10
 -15  -9   2   -1.20   13.80
 -15  -9   2    3.70   13.00
   9 -15   2    6.40   12.10
  15   8  -2   -7.10   11.30
  15   8  -2    7.80   11.80
   8 -15  -2   15.10   12.40
 -15  -8  -2    4.60   11.50
   8 -15  -2    2.30   11.70
   8 -15   2    0.50   11.10
   8 -15   2    9.80   12.20
   8 -15   2    7.40   12.80
 -15  -8   2   17.40   13.00
  15   8   2    8.80   11.80
  15   8   2    1.30   12.10
 -15  -8   2   19.10   13.20
  15   7  -2   32.50   13.50
 -15  -7  -2   39.00   14.30
  15   7  -2    3.90   11.20
   7 -15  -2   20.30   12.10
   7 -15  -2   25.20   12.90
  15   7   2   17.50   19.10
 -15  -7   2   22.70   12.60
   7 -15   2    9.00   11.60
 -15  -7   2   11.30   11.80
   7 -15   2   10.40   10.60
  15   7   2    6.80   10.50
   7 -15   2    0.40   11.10
  15   6  -2    3.60   11.20
 -15  -6  -2    1.60   10.20
   6 -15  -2    9.80   11.60
   6 -15  -2    4.70   10.00
 -15  -6   2   10.90   11.30
 -15  -6   2   24.90   12.70
   6 -15   2    2.50   11.10
  15   6   2    1.40    9.60
   6 -15   2  -15.60    9.60
   6 -15   2   -6.00   10.20
   5 -15  -2   53.69   15.60
  15   5  -2   28.90   13.70
  -5  15  -2   35.10   13.50
   5 -15  -2   35.40   12.80
   5 -15  -2   24.20   11.70
 -15  -5  -2   46.00   12.80
  -5  15   2   30.60   16.50
   5 -15   2   13.30    9.40
   5 -15   2   10.30   11.20
 -15  -5   2   29.70   16.00
  15   5   2   18.20   11.60
   5 -15   2   24.60   12.80
 -15  -5   2   40.80   12.80
   4 -15  -2   11.10   11.50
 -15  -4  -2   45.20   12.80
   4 -15  -2   35.30   11.60
   4 -15  -2   26.80   12.70
  -4  15  -2   46.50   13.70
 -15  -4  -2   39.10   12.30
   4 -15  -2   46.10   13.30
  15   4  -2   31.10   13.20
   4 -15   2   55.89   15.80
   4 -15   2   31.10   12.20
   4 -15   2   45.90   12.60
  15   4   2   42.20   12.80
 -15  -4   2   31.90   13.40
  -4  15   2   42.20   13.40
 -15  -4   2   56.29   14.70
   3 -15  -2  195.38   21.60
  -3  15  -2  176.68   21.60
 -15  -3  -2  163.68   19.50
   3 -15  -2  128.49   19.70
   3 -15  -2  120.09   18.60
   3 -15  -2  183.48   20.70
   3 -15  -2  162.38   22.60
 -15  -3  -2  170.38   19.90
  15   3  -2  147.59   21.00
   3 -15   2  186.18   24.90
   3 -15   2  196.48   24.90
  -3  15   2  174.98   21.80
 -15  -3   2  173.08   21.90
   3 -15   2  186.68   21.90
  15   3   2  188.88   24.00
   2 -15  -2    6.60    9.00
   2 -15  -2   18.00   10.30
  -2  15  -2    5.90   10.60
 -15  -2  -2   11.80   10.00
  15   2  -2    8.10   11.40
   2 -15  -2   27.50   12.40
   2 -15  -2   14.40    9.00
 -15  -2  -2   12.80    9.20
   2 -15  -2    2.80    9.40
   2 -15   2   -1.80    9.10
  15   2   2   -2.60    8.40
  15   2   2   27.60   10.00
 -15  -2   2   14.00   10.60
  -2  15   2  -12.60    9.10
   2 -15   2   -1.10    9.60
   2 -15   2   10.20    9.00
  -1  15  -2   79.49   16.50
   1 -15  -2  116.79   19.60
 -15  -1  -2  138.19   18.00
   1 -15  -2  107.09   18.50
  15   1  -2  135.19   20.40
   1 -15  -2  129.09   18.80
   1 -15  -2  100.79   16.50
   1 -15  -2   90.69   15.60
  15   1   2  140.79   20.20
   1 -15   2  126.59   20.60
   1 -15   2  130.29   17.00
  -1  15   2  102.89   18.20
  15   1   2  120.39   17.10
 -15  -1   2  104.19   18.40
   1 -15   2  152.58   21.70
   0  15  -2  -12.80    7.90
   0 -15  -2   -0.50    8.00
   0 -15  -2   -0.30    7.70
   0 -15  -2  -18.80    7.60
  15   0  -2    8.60   10.20
   0 -15  -2   -4.00    9.80
  15   0  -2    6.60    9.00
   0 -15  -2   -4.00    8.80
 -15   0   2   -0.40    9.00
  15   0   2    4.70    7.80
   0 -15   2    3.70    8.70
   0  15   2   13.10   11.00
  15   0   2   -0.50    9.20
   0 -15   2   -5.30    8.80
   0 -15   2   -4.20    7.00
   1  15  -2  120.59   19.30
  -1 -15  -2  129.29   18.70
  -1 -15  -2  105.49   17.50
  15  -1  -2  105.39   16.90
  -1 -15  -2  112.99   17.70
  15  -1  -2  127.09   19.40
  -1 -15  -2  109.89   16.00
  -1 -15  -2  128.59   18.60
  -1 -15   2  167.38   22.20
   1  15   2  144.39   20.50
  15  -1   2  114.79   17.80
  -1 -15   2  140.59   20.20
 -15   1   2  147.19   21.10
  15  -1   2   93.59   16.30
   2  15  -2   19.60   11.30
  -2 -15  -2   21.80   10.50
  15  -2  -2    7.30    9.90
  15  -2  -2    0.30    9.30
  -2 -15  -2    1.70    9.30
  -2 -15  -2   14.90   10.00
  -2 -15  -2    9.60    9.20
  -2 -15   2    2.40    9.10
  15  -2   2   22.40    9.70
   2  15   2   15.50   10.40
 -15   2   2    8.20   10.60
  -2 -15   2   25.30   11.30
  15  -2   2    9.60   10.20
  15  -2   2    6.40    9.60
  -3 -15  -2  165.98   20.00
  15  -3  -2  153.68   21.10
   3  15  -2  125.69   19.40
  15  -3  -2  187.48   22.80
  -3 -15  -2  148.79   22.40
   3  15   2  152.88   20.80
  -3 -15   2  182.88   22.60
  15  -3   2  174.58   20.80
  15  -3   2  155.68   19.10
  -3 -15   2  143.99   19.70
  15  -3   2  129.89   19.50
 -15   3   2  168.78   22.40
  -4 -15  -2   20.80   11.60
  15  -4  -2   43.90   13.40
  15  -4  -2   54.89   13.90
   4  15  -2   53.29   14.90
  -4 -15  -2   32.00   12.10
   4  15   2   25.60   13.20
  15  -4   2   32.70   12.00
  15  -4   2   30.20   12.00
  -4 -15   2   57.29   16.00
  15  -4   2   77.59   17.00
  -5 -15  -2   21.20   21.80
  15  -5  -2   13.60   11.80
  15  -5  -2   22.10   12.40
   5  15  -2    6.70   12.50
  -5 -15  -2   13.60   11.60
  15  -5   2   45.40   13.30
  15  -5   2   13.60   10.00
   5  15   2   26.40   12.60
  15  -5   2   11.40    9.40
  -5 -15   2   42.20   13.40
  15  -6  -2   12.80   10.90
  -6 -15  -2   16.90   11.70
  15  -6  -2   19.50   12.30
   6  15  -2   29.50   12.80
  -6 -15   2    0.80   10.10
  15  -6   2   22.60   11.20
  15  -6   2   16.10   10.00
  15  -6   2    6.00    9.30
   6  15   2   14.70   11.10
  -7 -15  -2    9.90   10.50
  15  -7  -2   21.80   13.00
  15  -7  -2   17.50   11.70
   7  15  -2   22.30   12.80
   7  15   2   13.40   12.00
  15  -7   2    3.90   10.60
  -7 -15   2   12.40   12.60
  15  -7   2   24.50   12.10
  15  -8  -2   -7.30    9.40
   8  15  -2   -7.30   12.20
  -8 -15  -2    3.30   13.60
  15  -8  -2    4.60   12.20
  15  -8  -2   17.40   12.30
  15  -8   2   11.60   10.50
   8  15   2    1.60   12.60
  15  -8   2    5.30   11.10
  -8 -15   2    7.80   12.30
  15  -9  -2   11.00   11.40
   9  15  -2    8.10   12.60
  15  -9  -2   -2.20   10.80
  -9 -15  -2    7.10   12.20
  15  -9  -2   10.80   11.30
  15  -9   2   14.20   12.70
  -9 -15   2   13.20   13.70
  15  -9   2    3.30   10.90
   9  15   2   20.50   14.50
  15 -10  -2    8.00   12.20
  10  15  -2   23.30   14.30
  15 -10  -2   -2.80   10.80
  15 -10  -2    0.30   11.00
 -10 -15  -2   -7.60   11.80
 -10 -15   2    1.30   13.20
 -10 -15   2   -3.90    9.50
  10  15   2   -9.80   10.10
  15 -10   2   19.80   13.70
  15 -10   2    0.40    9.90
  15 -11  -2   41.30   15.60
  15 -11  -2   -5.10   11.00
 -11 -15  -2   30.40   14.50
  11  15  -2   64.19   19.50
 -11 -15   2   35.90   16.80
  11  15   2   85.89   20.90
  15 -11   2   27.20   14.20
  15 -11   2   16.20   13.60
  15 -12  -2   -0.70   13.00
  15 -12  -2   -3.30   11.60
 -12 -15  -2   -3.90   12.20
  12  15  -2    0.00   14.10
  15 -12   2   -8.20   10.60
  15 -12   2  -18.00   10.60
 -12 -15   2    3.80   13.80
  12  15   2   10.10   14.80
 -13 -15  -2   53.29   18.70
  13  15  -2   81.09   21.50
  15 -13  -2   48.70   18.00
  15 -13  -2   59.09   19.90
 -13 -15   2   59.59   19.60
  15 -13   2   34.70   15.00
  15 -13   2   80.69   20.30
  13  15   2   26.10   17.00
 -16 -12  -2   -6.40   14.00
  12 -16  -2    1.80   14.20
  12 -16  -2    9.40   14.40
  16  12  -2   -4.60   12.40
  16  12  -2    0.80   14.90
  12 -16   2   -0.60   15.30
 -16 -12   2    1.70   14.60
  16  12   2    4.00   14.60
  12 -16   2    7.10   14.80
  16  11  -2   25.90   15.90
  16  11  -2   12.80   15.70
  11 -16  -2    4.70   15.30
 -16 -11  -2   43.90   17.60
  11 -16  -2   17.90   15.90
  11 -16   2   20.20   15.30
  16  11   2   -6.50   14.80
  11 -16   2   29.90   13.80
 -16 -11   2   15.40   15.90
  10 -16  -2    2.30   12.70
  16  10  -2    5.40   13.40
  16  10  -2   26.80   15.50
 -16 -10  -2   29.30   15.10
  10 -16  -2   -4.70   12.10
 -16 -10   2   21.10   16.20
  10 -16   2    7.20   13.60
  16  10   2    8.40   23.60
  10 -16   2   25.20   13.20
 -16  -9  -2   48.70   16.00
   9 -16  -2   32.20   15.00
  16   9  -2    5.40   12.80
   9 -16  -2   -3.00   12.00
   9 -16   2   13.50   13.80
   9 -16   2   24.20   16.50
   9 -16   2   16.70   11.70
 -16  -9   2   31.80   15.90
   8 -16  -2   14.90   14.60
   8 -16  -2    7.50   12.10
  16   8  -2   11.30   12.10
 -16  -8  -2    4.10   12.50
  16   8   2    9.80   11.90
   8 -16   2    6.10   11.90
   8 -16   2   18.20   15.10
 -16  -8   2    6.60   13.30
 -16  -8   2   21.60   15.40
   8 -16   2    5.40   12.10
 -16  -7  -2  128.69   21.10
  16   7  -2  110.09   20.90
   7 -16  -2  109.19   21.80
   7 -16  -2  143.19   23.60
   7 -16   2  105.09   21.30
 -16  -7   2   88.09   19.40
   7 -16   2  119.89   21.00
 -16  -7   2  144.49   21.40
  16   7   2  117.09   21.20
   7 -16   2  120.99   22.90
   6 -16  -2   -7.90   10.30
  16   6  -2   14.30   13.00
 -16  -6  -2   26.90   14.10
   6 -16  -2   10.50   11.20
   6 -16   2   21.50   13.00
 -16  -6   2    5.30   11.80
 -16  -6   2    8.30   12.50
  16   6   2   27.20   13.60
   6 -16   2    8.70   13.20
   6 -16   2   11.30   11.90
 -16  -5  -2  138.89   19.90
   5 -16  -2  114.49   21.00
   5 -16  -2   85.59   18.10
   5 -16  -2  109.29   20.30
  16   5  -2  135.19   22.30
   5 -16   2  105.19   18.00
  16   5   2  112.99   20.50
   5 -16   2  140.29   22.90
 -16  -5   2  123.99   20.50
   5 -16   2  151.48   23.10
  -5  16   2  123.59   21.90
   4 -16  -2   20.20   12.60
  16   4  -2   24.70   13.80
  -4  16  -2   17.00   12.90
   4 -16  -2    5.30    9.50
 -16  -4  -2    5.10   11.20
   4 -16  -2   12.70   11.80
   4 -16   2   34.90   14.60
 -16  -4   2   19.80   12.70
   4 -16   2   31.20   14.20
  16   4   2   13.50   11.00
   4 -16   2    7.20   10.90
  -4  16   2   10.90   13.10
   3 -16  -2   47.40   12.90
   3 -16  -2   58.99   14.00
   3 -16  -2   38.30   12.70
  16   3  -2   88.39   19.20
 -16  -3  -2   78.09   18.60
  -3  16  -2   58.69   15.50
   3 -16  -2   54.49   16.20
   3 -16  -2   57.69   15.80
  -3  16   2   57.39   15.30
   3 -16   2   85.19   16.60
 -16  -3   2   67.29   16.50
  16   3   2   82.09   16.70
   3 -16   2   72.29   17.50
   3 -16   2   54.69   15.90
   2 -16  -2    0.20   10.00
   2 -16  -2    7.60   11.00
   2 -16  -2   -4.70    9.70
   2 -16  -2   16.90    9.90
 -16  -2  -2   -3.20    9.10
   2 -16  -2   -4.40    8.90
  16   2  -2    0.20   10.20
  -2  16  -2    4.10   11.10
  16   2   2   14.60   10.30
  -2  16   2   -6.90   10.40
   2 -16   2  -12.50    7.20
 -16  -2   2   -0.10   10.40
   2 -16   2   -8.20   11.10
   2 -16   2   -1.60    8.70
   1 -16  -2   -0.40    9.40
   1 -16  -2  -11.60    8.50
   1 -16  -2    0.00    8.20
   1 -16  -2    1.50    8.50
   1 -16  -2    0.70   10.60
  16   1  -2   13.00   11.50
  -1  16  -2  -13.20   10.20
   1 -16   2   -2.10    9.00
  16   1   2    5.40   10.10
  16   1   2    3.90    9.20
 -16  -1   2    1.00   10.60
   1 -16   2   14.30   12.10
   1 -16   2    2.90    9.20
  -1  16   2    0.60   11.20
   0  16  -2   -5.50    8.70
   0 -16  -2  -13.40    7.10
  16   0  -2   -5.40    8.70
   0 -16  -2   10.00   10.30
   0 -16  -2  -10.20    9.20
   0 -16  -2   -3.50    8.90
   0 -16  -2    3.70   11.60
  16   0   2   -3.70    9.00
   0 -16   2   13.90   10.60
 -16   0   2   -4.30    9.20
   0 -16   2    3.00   10.80
   0  16   2   -0.10    9.20
  16   0   2    3.30    9.20
  -1 -16  -2   21.70   11.30
  16  -1  -2   -1.80   10.70
  -1 -16  -2    1.20    9.10
   1  16  -2    2.50    9.60
  -1 -16  -2    0.80   11.30
  16  -1  -2    6.50   10.60
  -1 -16  -2    2.20   12.10
  -1 -16  -2   -7.00    8.20
  -1 -16   2   -3.10   10.00
  16  -1   2    3.00    9.40
 -16   1   2   -6.30    9.60
  16  -1   2   -3.60    8.20
   1  16   2   -2.00    8.10
  -1 -16   2   13.40   10.90
  -2 -16  -2   -4.10    9.50
   2  16  -2    1.40    9.50
  -2 -16  -2    4.10    9.90
  16  -2  -2    1.40    9.80
  16  -2  -2    3.40   11.40
  -2 -16   2    4.20   11.00
  16  -2   2    1.70    9.90
   2  16   2    0.70   11.30
  16  -2   2   -0.20    9.10
 -16   2   2    5.00    9.80
  -2 -16   2   13.40   10.90
   3  16  -2   64.99   16.90
  16  -3  -2   58.59   14.90
  -3 -16  -2   50.59   15.90
  16  -3  -2   45.90   14.50
  -3 -16  -2   91.89   18.50
   3  16   2   53.09   16.30
  -3 -16   2   88.39   17.80
  16  -3   2   70.59   16.50
  16  -3   2   60.99   14.90
  -4 -16  -2   11.80   11.70
  16  -4  -2   16.20   12.70
   4  16  -2   19.60   12.60
  16  -4  -2   21.80   13.20
  -4 -16  -2   27.40   19.80
  16  -4   2   16.10   12.20
   4  16   2   17.30   13.70
  16  -4   2   36.60   12.40
  16  -4   2   31.10   12.10
  -4 -16   2    9.60   13.30
  16  -5  -2  107.69   19.20
   5  16  -2  103.29   19.70
  -5 -16  -2  103.39   19.40
  16  -5  -2  117.39   20.80
  16  -5   2  103.99   18.10
  16  -5   2  139.39   21.70
  16  -5   2   95.49   16.90
  -5 -16   2  133.99   20.90
   5  16   2   85.99   18.90
  -6 -16  -2   18.90   14.10
  16  -6  -2   -1.00    9.30
   6  16  -2   41.60   14.90
  16  -6  -2   13.70   13.50
  16  -6   2    2.50   12.10
   6  16   2   18.80   14.80
  16  -6   2    4.80   10.10
  16  -6   2    5.40   11.80
  -6 -16   2   23.00   13.50
  -7 -16  -2  119.29   23.20
  16  -7  -2   67.69   16.20
  16  -7  -2  109.09   20.20
   7  16  -2  118.99   21.50
  16  -7  -2  105.29   19.50
  16  -7   2  120.79   20.40
  -7 -16   2  129.29   21.70
  16  -7   2   92.09   19.00
   7  16   2   91.99   19.70
  -8 -16  -2    6.30   13.10
   8  16  -2   12.90   13.20
  16  -8  -2    1.50   10.80
  16  -8  -2    0.30   12.30
  16  -8  -2   27.10   14.00
  -8 -16   2   23.30   14.40
  16  -8   2   18.00   12.50
   8  16   2   30.40   15.70
  16  -8   2    9.30   12.50
  16  -9  -2   28.80   14.50
   9  16  -2   18.90   16.20
  -9 -16  -2    7.90   14.00
  16  -9  -2   47.30   16.90
  16  -9  -2   56.69   16.80
  -9 -16   2   34.40   16.30
  16  -9   2   22.40   13.70
   9  16   2   23.30   16.10
  16  -9   2   10.20   12.70
  16 -10  -2   -3.60   12.50
  10  16  -2   12.30   13.00
  16 -10  -2    1.70   11.80
 -10 -16  -2   13.20   14.20
  16 -10   2   36.60   15.40
  16 -10   2   -0.80   12.40
 -10 -16   2    1.10   11.20
  10  16   2   -2.40   12.90
  11  16  -2   27.40   17.30
 -11 -16  -2   41.80   16.90
  16 -11  -2   10.00   15.30
  16 -11  -2   22.80   14.90
  16 -11   2   24.70   16.40
  11  16   2    0.30   13.10
 -11 -16   2   11.10   14.50
  16 -11   2   15.40   14.30
  16 -12  -2   -0.90   12.60
  16 -12  -2   17.20   16.10
  12  16  -2    7.50   16.50
 -12 -16  -2  -13.60   11.70
  12  16   2   -2.20   14.00
 -12 -16   2    6.60   14.50
  16 -12   2    8.80   14.50
  16 -12   2   -2.40   12.00
  11 -17  -2   -6.50   15.20
 -17 -11  -2  -14.20   15.40
  17  11  -2   -0.20   12.80
  11 -17  -2    1.30   14.90
  11 -17   2   20.20   14.80
 -17 -11   2    7.70   16.50
  11 -17   2   14.70   16.30
  11 -17   2   16.10   16.20
 -17 -10  -2   -3.70   13.90
  17  10  -2   31.80   16.20
  10 -17  -2  -14.40   11.60
  10 -17  -2    2.10   13.00
  10 -17   2    8.00   15.40
  10 -17   2   -5.00   12.30
 -17 -10   2    6.60   16.00
  10 -17   2    3.30   14.80
  17   9  -2    2.40   14.00
   9 -17  -2    5.70   13.30
 -17  -9  -2   10.80   14.80
   9 -17  -2   16.20   13.10
   9 -17   2   -2.10   11.30
   9 -17   2   10.30   15.20
   9 -17   2   35.10   17.60
 -17  -9   2   -4.60   14.90
   8 -17  -2   -8.40   11.50
  17   8  -2   14.20   12.40
   8 -17  -2    7.40   13.40
 -17  -8  -2   -7.10   12.90
   8 -17   2   -0.90   10.80
 -17  -8   2   -9.90   16.10
   8 -17   2   11.10   14.40
   8 -17   2   37.60   17.40
  17   8   2   11.50   13.30
   7 -17  -2   -6.70   11.60
   7 -17  -2    6.60   12.70
 -17  -7  -2   22.50   15.80
  17   7  -2    0.50   11.20
  17   7   2    2.40   13.10
 -17  -7   2   -2.30   13.70
   7 -17   2    4.00   12.40
   7 -17   2   13.80   13.40
   7 -17   2   11.90   15.00
   6 -17  -2   13.50   12.60
  17   6  -2   -3.90   12.20
   6 -17  -2    5.20   10.50
   6 -17  -2    4.90   12.60
 -17  -6  -2  -14.30   11.40
   6 -17   2   21.50   13.50
   6 -17   2   21.20   16.30
 -17  -6   2   -2.40   11.30
  17   6   2   12.40   12.60
   6 -17   2   -6.80   10.40
  17   5  -2   26.90   14.30
   5 -17  -2    7.90   11.70
   5 -17  -2   14.00   13.20
   5 -17  -2    4.30   10.50
   5 -17   2   11.10   13.70
 -17  -5   2   15.50   14.00
  17   5   2   17.60   12.00
   5 -17   2   15.70   12.10
   5 -17   2   11.10   13.50
   4 -17  -2   23.60   13.00
   4 -17  -2   22.10   13.50
   4 -17  -2   36.50   14.10
  17   4  -2   16.20   13.00
  -4  17  -2   24.70   15.10
  -4  17   2   17.70   13.20
 -17  -4   2   23.90   13.80
   4 -17   2   26.00   15.00
   4 -17   2    7.90   13.70
  17   4   2   46.90   15.10
   4 -17   2   33.60   13.80
   3 -17  -2   35.60   14.30
   3 -17  -2   51.29   15.20
   3 -17  -2   54.49   15.00
  17   3  -2   12.30   13.10
  -3  17  -2   37.40   15.00
  17   3   2   42.90   14.10
  -3  17   2   66.19   16.10
   3 -17   2   30.60   13.10
 -17  -3   2   49.60   15.70
   3 -17   2   29.20   15.80
   3 -17   2   48.30   16.50
   2 -17  -2   53.89   16.40
   2 -17  -2   49.00   13.90
   2 -17  -2   47.30   14.50
  -2  17  -2   53.29   15.90
  17   2  -2   40.30   15.30
   2 -17  -2   29.90   13.70
   2 -17   2   52.99   16.10
  17   2   2   46.90   14.60
  -2  17   2   10.00   13.80
   2 -17   2   26.20   15.10
 -17  -2   2   25.70   13.00
   2 -17   2   42.60   15.90
   1 -17  -2   44.80   21.60
  -1  17  -2   43.80   14.10
   1 -17  -2   28.90   14.80
  17   1  -2   33.60   14.20
   1 -17  -2   60.59   14.90
   1 -17  -2   56.99   15.30
   1 -17  -2   47.60   16.10
  17   1   2   41.40   15.60
   1 -17   2   28.50   15.60
   1 -17   2   29.60   15.90
  -1  17   2   31.60   15.00
 -17  -1   2   26.00   13.40
   0 -17  -2   23.60   12.80
   0 -17  -2   21.20   13.40
   0 -17  -2   12.50   13.10
   0 -17  -2   23.70   12.40
   0  17  -2   17.60   14.30
  17   0  -2   24.90   12.90
  17   0   2   31.90   14.00
   0 -17   2   36.00   14.70
 -17   0   2   14.50   12.70
   0 -17   2    5.70   11.70
  17   0   2   22.70   13.00
   0  17   2    9.30   11.20
   1  17  -2   32.80   14.50
  -1 -17  -2   47.50   14.10
  -1 -17  -2   36.70   15.30
  -1 -17  -2   53.09   15.20
  17  -1  -2   47.40   15.40
  -1 -17   2   38.40   15.30
 -17   1   2   33.50   14.30
   1  17   2   40.20   14.50
  -1 -17   2   45.50   15.60
  17  -1   2   50.89   15.00
  17  -1   2   39.70   15.10
  17  -2  -2   56.19   15.70
   2  17  -2    2.60   12.00
  -2 -17  -2   29.50   14.70
  17  -2  -2   36.70   15.30
  -2 -17  -2   51.99   15.70
  -2 -17  -2   40.90   14.80
  -2 -17   2   16.30   22.30
 -17   2   2   19.60   13.50
   2  17   2   30.40   14.70
  17  -2   2   19.10   12.50
  17  -2   2   21.50   10.90
  -2 -17   2   31.90   13.40
  -3 -17  -2   26.00   13.30
   3  17  -2   42.80   17.20
  17  -3  -2   27.60   13.90
  17  -3  -2   43.20   15.10
  -3 -17   2   41.20   15.30
   3  17   2   25.60   14.00
  17  -3   2   39.30   13.70
  17  -3   2   35.30   13.90
  -4 -17  -2   27.50   15.10
  17  -4  -2   32.30   14.60
  17  -4  -2   32.90   14.40
   4  17  -2  -10.00   12.80
  -4 -17   2   25.80   15.40
  17  -4   2    4.30   11.70
   4  17   2   27.70   13.20
  17  -4   2   24.40   13.00
  17  -5  -2   34.70   14.40
  -5 -17  -2    1.50   11.80
  17  -5  -2    2.80   12.00
   5  17  -2   -5.60   11.70
  17  -5  -2    3.90   11.50
  17  -5   2    0.90   11.00
  -5 -17   2   -3.70   11.70
   5  17   2    1.10   12.70
  17  -5   2   15.10   11.80
  17  -5   2    9.80   12.90
  17  -6  -2   -0.90   11.40
  17  -6  -2   -0.30   11.50
  -6 -17  -2    1.10   13.20
  17  -6  -2   -5.60    9.90
   6  17  -2  -20.20   11.80
  17  -6   2   -6.90   10.70
  17  -6   2    0.00   10.70
   6  17   2   -3.80   12.30
  -6 -17   2   -0.50   12.90
   7  17  -2    2.00   12.70
  17  -7  -2    9.00   13.10
  17  -7  -2   22.00   14.00
  17  -7  -2    9.00   12.00
  -7 -17  -2   12.30   13.50
  17  -7   2   15.60   13.50
   7  17   2    8.40   12.60
  -7 -17   2    7.40   14.10
  17  -7   2   -7.00   10.80
  17  -8  -2   17.70   14.70
  17  -8  -2  -11.40   10.60
  -8 -17  -2    3.40   12.90
   8  17  -2   -2.50   14.00
  17  -8  -2    4.10   12.00
  17  -8   2    1.90   12.40
  17  -8   2    4.30   13.00
  -8 -17   2   -2.40   14.10
   8  17   2  -12.40   13.10
  17  -9  -2   19.50   14.30
  17  -9  -2   12.10   14.30
  -9 -17  -2    3.10   14.20
  17  -9  -2    1.00   12.20
   9  17  -2   16.90   15.20
  -9 -17   2    0.80   13.10
  17  -9   2   -3.40   12.60
   9  17   2    4.20   14.30
  17  -9   2    6.40   13.00
  10  17  -2   13.90   16.00
  17 -10  -2   -1.30   14.90
 -10 -17  -2   12.60   14.30
  17 -10  -2    0.80   12.70
  17 -10   2   10.80   14.10
 -10 -17   2   12.60   14.20
  17 -10   2   -8.70   11.70
  10  17   2    0.80   14.50
  17 -11  -2   25.40   17.30
  17 -11  -2   25.40   17.40
  11  17  -2    4.30   13.90
 -11 -17  -2    4.90   13.50
  17 -11   2    6.10   14.20
  11  17   2  -16.30   12.30
  17 -11   2   27.50   16.10
 -11 -17   2    3.80   14.40
 -18  -9  -2   17.30   17.00
   9 -18  -2   16.40   14.40
  18   9  -2    5.20   15.20
   9 -18  -2   16.60   16.00
   9 -18   2    3.50   16.40
   9 -18   2   28.80   17.60
   9 -18   2   14.90   15.10
   8 -18  -2    3.90   13.90
 -18  -8  -2   57.09   22.30
  18   8  -2    8.90   14.90
   8 -18  -2    6.30   14.50
   8 -18   2   17.10   16.40
   8 -18   2   -3.80   12.20
  18   8   2   19.70   15.40
   8 -18   2    5.80   14.10
   7 -18  -2   49.30   17.20
  18   7  -2   18.90   16.30
   7 -18  -2   57.49   19.50
   7 -18  -2   35.30   17.50
   7 -18   2   31.50   17.20
  18   7   2   23.40   15.30
   7 -18   2   27.80   15.70
   7 -18   2   26.00   14.30
   6 -18  -2   20.20   14.80
   6 -18  -2   42.00   16.70
   6 -18  -2   63.99   18.20
  18   6  -2   55.59   19.50
 -18  -6   2   40.80   17.20
   6 -18   2   46.70   16.30
   6 -18   2   31.30   17.30
   6 -18   2   95.79   22.80
  18   6   2   33.00   16.30
   5 -18  -2   31.20   14.70
  18   5  -2   20.70   15.50
   5 -18  -2   27.10   15.70
   5 -18  -2   44.80   17.50
 -18  -5   2    2.00   14.90
   5 -18   2   12.10   15.30
  18   5   2   35.90   15.80
   5 -18   2   41.70   16.30
   5 -18   2   18.60   13.50
   4 -18  -2   36.20   16.40
   4 -18  -2   10.70   13.10
  18   4  -2   40.70   17.40
   4 -18  -2    4.10   13.40
   4 -18   2   33.20   16.70
   4 -18   2   17.50   14.90
 -18  -4   2   23.80   16.10
   4 -18   2   29.10   14.20
  18   4   2   21.90   13.70
  18   3  -2   16.50   15.10
   3 -18  -2    4.50   11.40
   3 -18  -2   -3.70   11.80
  -3  18  -2   28.40   15.70
   3 -18  -2   41.90   16.40
   3 -18   2   23.00   14.30
 -18  -3   2   13.70   12.60
   3 -18   2   20.80   15.50
  -3  18   2   11.20   14.30
  18   3   2   19.60   13.50
  18   2  -2   -3.60   11.30
   2 -18  -2    2.70   13.80
   2 -18  -2   -1.80   11.40
  -2  18  -2    4.20   12.80
   2 -18  -2   27.50   13.40
  18   2   2   15.50   13.10
 -18  -2   2   -4.30   11.90
  -2  18   2   -2.70   12.80
   2 -18   2   -2.70   13.40
   2 -18   2    3.70   14.40
  18   1  -2    1.00   12.00
  -1  18  -2   13.20   12.70
   1 -18  -2    7.10   14.10
   1 -18  -2    7.60   12.30
   1 -18  -2   -1.40   12.40
  -1  18   2   -1.30   13.40
   1 -18   2   13.90   13.10
 -18  -1   2   -0.80   11.80
  18   1   2   -3.20   10.70
   1 -18   2    4.50   13.40
   0 -18  -2   -2.30   11.30
   0  18  -2    9.30   13.30
  18   0  -2  -24.60    9.90
   0 -18  -2   -4.20   11.00
  18   0   2   10.00   12.00
 -18   0   2   -2.20   11.30
   0 -18   2    1.20   11.40
   0  18   2   11.90   14.40
   0 -18   2   -6.40   11.40
   1  18  -2   10.10   13.10
  18  -1  -2    6.50   11.30
  -1 -18  -2   -0.80   12.90
  -1 -18  -2    3.80   11.60
   1  18   2  -19.80   12.70
  18  -1   2    5.50   13.60
  -1 -18   2    8.10   13.80
  -1 -18   2   10.80   16.40
  18  -1   2    4.10   10.90
 -18   1   2   19.90   12.90
  -2 -18  -2    6.40   11.40
  -2 -18  -2    8.90   11.90
   2  18  -2   18.40   13.10
  18  -2  -2   -0.40   11.20
  -2 -18   2   15.40   14.70
  18  -2   2   19.60   13.20
  18  -2   2   22.30   14.40
   2  18   2    2.30   11.60
  18  -3  -2   22.00   13.30
   3  18  -2   11.70   15.30
  -3 -18  -2   -9.90   12.10
  18  -3  -2   34.50   14.80
  18  -3   2    9.40   12.10
   3  18   2   15.90   13.90
  18  -3   2    5.60   11.40
  -3 -18   2   33.20   15.30
  -4 -18  -2    1.90   11.70
  18  -4  -2   38.90   15.30
  18  -4  -2   25.80   14.90
   4  18  -2   23.90   16.10
  18  -4   2   12.90   13.50
  18  -4   2   20.80   14.00
   4  18   2   23.50   16.40
  -4 -18   2   32.40   17.60
  -5 -18  -2   33.30   14.90
   5  18  -2   36.80   17.00
  18  -5  -2   34.10   15.40
  18  -5  -2   23.00   13.60
  18  -5  -2   33.30   16.40
  -5 -18   2    8.20   13.50
  18  -5   2   28.60   15.40
  18  -5   2   33.90   14.80
   5  18   2    6.80   12.80
  18  -6  -2   40.80   17.50
  -6 -18  -2   49.30   18.00
  18  -6  -2   55.29   17.60
  18  -6  -2   47.60   17.60
   6  18  -2   74.19   18.40
   6  18   2   64.89   19.00
  -6 -18   2   79.49   20.40
  18  -6   2   47.00   17.10
  18  -7  -2   29.00   16.40
  -7 -18  -2   37.50   17.60
  18  -7  -2   15.20   14.40
   7  18  -2   33.30   16.80
  18  -7  -2   46.70   16.90
  18  -7   2   31.00   16.10
   7  18   2   33.60   15.50
  -7 -18   2   56.79   25.30
  18  -7   2    7.70   14.90
  -8 -18  -2    4.00   15.00
  18  -8  -2   46.80   18.50
   8  18  -2   20.30   16.10
  18  -8  -2   17.00   15.90
  18  -8  -2   30.80   17.40
   8  18   2   14.50   15.40
  18  -8   2    9.40   14.30
  18  -8   2   33.90   17.80
  -8 -18   2   16.80   15.50
  18  -9  -2    1.30   12.80
  -9 -18  -2   43.60   18.00
   9  18  -2   12.20   15.40
  18  -9  -2   12.00   15.50
   9  18   2    4.60   16.00
  18  -9   2   10.40   14.80
  18  -9   2   32.60   16.00
  -9 -18   2   16.60   16.60
   7 -19  -2    3.30   13.20
   7 -19  -2   -0.50   16.10
  19   7  -2   -5.70   14.00
   7 -19  -2   -6.20   14.20
   7 -19   2    2.50   14.90
   7 -19   2    4.10   16.10
   7 -19   2    0.90   15.20
  19   7   2    9.30   14.00
  19   6  -2   -7.30   13.90
   6 -19  -2   -3.20   15.30
   6 -19  -2    5.90   14.50
   6 -19  -2    7.20   13.70
   6 -19   2   17.70   17.60
  19   6   2   -1.80   13.90
   6 -19   2    0.90   13.80
   6 -19   2   16.60   15.00
   5 -19  -2    0.10   13.00
   5 -19  -2    5.90   15.50
   5 -19  -2    5.90   16.90
  19   5  -2  -15.80   13.90
   5 -19   2    7.30   13.80
   5 -19   2   -6.40   14.30
   5 -19   2    0.80   13.50
  19   5   2   -1.20   11.90
   4 -19  -2   17.50   15.80
  19   4  -2   17.60   16.00
   4 -19  -2   10.80   13.80
   4 -19  -2   25.10   16.40
   4 -19   2   14.80   16.00
 -19  -4   2    3.40   14.40
  19   4   2   28.20   14.50
   4 -19   2    7.20   16.20
   3 -19  -2   -0.80   13.20
  -3  19  -2    6.90   14.50
   3 -19  -2   11.00   14.40
  19   3  -2   22.80   14.80
   3 -19  -2    2.60   13.40
  -3  19   2   18.30   16.30
   3 -19   2   -6.90   13.50
  19   3   2    9.50   13.60
 -19  -3   2    1.60   13.90
   3 -19   2  -13.00   13.40
  -2  19  -2   37.80   16.90
   2 -19  -2   21.20   15.90
  19   2  -2    7.80   15.20
   2 -19  -2   -4.70   13.40
  19   2   2   19.10   13.70
 -19  -2   2    9.10   15.10
  -2  19   2   32.50   16.60
   2 -19   2   12.10   15.60
   2 -19   2   15.00   16.40
  -1  19  -2    7.10   13.80
   1 -19  -2    3.80   14.40
  19   1  -2   -5.40   12.70
 -19  -1   2   11.30   14.50
   1 -19   2    8.30   14.60
  19   1   2   28.20   14.90
  -1  19   2   12.20   16.00
   1 -19   2   12.00   15.70
   0  19  -2   88.29   20.50
  19   0  -2   50.59   17.40
   0 -19  -2   26.50   15.50
   0 -19  -2   64.89   18.70
   0 -19   2   74.29   21.40
   0 -19   2  101.59   22.70
  19   0   2   41.40   16.00
   0  19   2   57.79   18.30
 -19   0   2   58.59   18.50
  19  -1  -2   11.40   13.60
  -1 -19  -2    5.40   13.00
   1  19  -2   13.30   14.40
 -19   1   2   15.40   14.00
  -1 -19   2   11.70   13.30
   1  19   2   13.90   16.10
  19  -1   2   13.40   13.30
   2  19  -2   54.49   17.30
  -2 -19  -2   48.20   16.60
  19  -2  -2   -1.20   12.10
   2  19   2    5.00   15.30
  19  -2   2   21.10   14.80
  -2 -19   2   25.70   16.20
  -3 -19  -2   22.30   15.90
  19  -3  -2   -1.00   12.60
   3  19  -2   34.30   17.00
  19  -3   2    8.60   12.40
   3  19   2  -25.30   13.00
  19  -3   2   18.20   14.80
  -3 -19   2    2.60   13.50
  19  -4  -2   17.80   14.80
  -4 -19  -2   24.00   15.50
   4  19  -2   12.30   13.90
  19  -4  -2   53.99   20.60
  19  -4   2    4.40   14.90
   4  19   2    5.50   13.40
  -4 -19   2   -2.00   14.10
  19  -4   2   25.50   14.40
  19  -5  -2   -7.90   14.20
  -5 -19  -2   -2.20   13.60
  19  -5  -2   -1.70   13.70
   5  19  -2   16.20   15.00
  19  -5   2  -12.20   13.10
   5  19   2   -0.30   16.40
  -5 -19   2    2.80   15.50
  19  -6  -2  -16.20   13.60
  19  -6  -2   -5.50   15.30
  -6 -19  -2    9.10   15.50
   6  19  -2   22.40   16.90
   6  19   2  -11.50   15.30
  19  -6   2  -11.20   13.00
  -6 -19   2   -3.10   13.70
  19  -7  -2   -4.50   13.80
  19  -7  -2   -9.20   15.40
   7  19  -2    5.30   14.10
  -7 -19  -2    1.00   14.00
  19  -7  -2    1.30   12.90
   7  19   2    1.20   15.90
  19  -7   2   14.20   14.90
  -7 -19   2    5.40   16.00
   3 -20  -2   -7.60   13.10
  20   3  -2    5.20   14.50
   3 -20  -2   -3.70   16.50
   3 -20   2    0.10   20.60
 -20  -3   2   -1.10   15.30
  20   3   2  -15.00   12.70
   3 -20   2   15.30   15.20
  20   2  -2   12.20   15.90
   2 -20  -2   18.20   17.00
  -2  20  -2   -5.20   16.20
  20   2   2   36.80   16.40
  -2  20   2   -6.90   15.80
   2 -20   2   27.70   17.10
   2 -20   2    7.90   16.40
 -20  -2   2   26.40   16.10
   1 -20  -2   11.30   16.80
  20   1  -2   -6.60   13.60
  -1  20  -2   -1.50   17.00
 -20  -1   2    7.20   15.10
  -1  20   2  -12.00   14.40
   1 -20   2   -5.60   15.30
   1 -20   2   -3.80   15.00
  20   1   2   -2.30   12.90
   0 -20  -2   12.70   16.00
  20   0  -2   -8.90   14.80
   0  20  -2    1.40   16.50
   0 -20   2    6.40   15.70
   0  20   2   17.30   17.30
 -20   0   2  -10.10   14.70
  20   0   2   -2.80   13.30
  20  -1  -2   -3.30   14.30
  -1 -20  -2   -1.40   13.10
   1  20  -2  -16.80   15.50
  20  -1   2    6.00   14.10
   1  20   2   -4.90   14.90
  -1 -20   2   -2.80   14.40
  20  -2  -2   13.30   14.90
   2  20  -2   -0.80   14.60
  -2 -20  -2    0.00   15.80
  20  -2   2   -1.80   13.90
   2  20   2   10.20   17.20
  -2 -20   2   17.70   15.90
  -3 -20  -2    1.40   14.00
   3  20  -2   -1.70   15.20
  20  -3  -2   -9.20   12.60
   3  20   2   16.50   17.40
  -3 -20   2   14.80   17.20
  20  -3   2    5.10   13.60
   0   0  -3    0.30    1.80
   0   0  -3    0.30    1.40
   0   0   3    1.40    1.40
   0   0   3    0.70    1.60
   0   1  -3   20.00    3.40
   1   0  -3   24.30    3.30
   0  -1  -3   21.00    3.30
   0  -1  -3   28.60    4.20
   0   1  -3   24.10    2.90
  -1   0  -3   21.80    3.80
   1   0  -3   34.90    4.10
   0  -1   3   25.10    3.80
   0   1   3   27.50    3.00
   1   0   3   27.10    3.90
   0  -1   3   28.30    3.80
   1   0   3   25.90    2.90
  -1   0   3   27.60    4.00
   0   1   3   23.00    3.70
   1   0   3   19.10    3.30
   0  -1   3   21.90    3.60
  -1   0   3   27.00    3.60
   0   1   3   23.80    3.80
  -1   0   3   28.50    3.80
  -1   1  -3 3944.51  114.29
   1  -1  -3 3839.52  116.59
   1  -1  -3 3669.03  115.59
   1   1  -3 3744.33  116.39
  -1  -1  -3 3822.62  116.79
  -1   1  -3 3622.94  116.49
   1   1  -3 3630.84  115.19
   1   1   3 3974.10  117.09
   1   1   3 3786.72  116.09
   1  -1   3 3861.81  116.89
  -1   1   3 3720.23  117.09
   1   1   3 3811.42  113.49
  -1  -1   3 3712.93  115.59
  -1  -1   3 3781.72  117.19
  -1   1   3 3694.83  115.69
  -1  -1   3 3670.63  116.49
   1  -1   3 3863.61  115.79
   1  -2  -3 3529.45  108.79
   1  -2  -3 3586.34  110.19
   2   1  -3 3488.05  109.29
  -1   2  -3 3702.93  106.09
  -2  -1  -3 3505.45  110.19
   2   1  -3 3608.94  109.39
  -1   2  -3 3738.33  110.29
  -1   2   3 3413.46  110.39
  -2  -1   3 3533.75  108.29
   1  -2   3 3635.84  109.99
  -2  -1   3 3322.97  109.99
   1  -2   3 3363.76  109.69
   2   1   3 3660.53  105.99
   2   1   3 3618.94  110.29
  -2  -1   3 3438.06  110.29
  -1   2   3 3400.76  108.69
   2   1   3 3574.64  108.69
   1  -2   3 3451.15  110.79
  -2   0  -3 1492.25   47.80
   2   0  -3 1409.46   46.50
   0  -2  -3 1434.76   47.30
   0   2  -3 1408.76   44.70
   0  -2  -3 1447.46   47.80
   2   0  -3 1404.16   47.20
   0   2  -3 1415.86   47.70
   2   0   3 1518.65   48.20
   2   0   3 1512.85   45.40
   0   2   3 1422.66   47.40
   0  -2   3 1451.65   48.50
   0   2   3 1376.36   47.60
   2   0   3 1516.65   47.30
  -2   0   3 1411.96   48.10
   0   2   3 1441.36   45.40
   0  -2   3 1448.06   47.80
   0  -2   3 1404.76   46.90
  -2   0   3 1408.46   47.70
  -1  -2  -3 3379.26  110.99
  -2   1  -3 3495.45  110.69
   1   2  -3 3488.05  108.99
   2  -1  -3 3490.95  109.29
   1   2  -3 3516.05  110.99
   2  -1  -3 3328.67  110.69
  -1  -2   3 3557.74  111.59
  -2   1   3 3595.44  110.89
  -1  -2   3 3579.34  109.49
  -1  -2   3 3455.45  111.19
   1   2   3 3657.13  110.09
   1   2   3 3701.73  107.29
   1   2   3 3731.23  111.39
   2  -1   3 3506.05  111.19
   2  -1   3 3857.31  111.89
  -2   1   3 3562.84  111.79
   2  -1   3 3756.92  109.99
   2   2  -3  166.68    9.60
  -2   2  -3  179.78    9.60
  -2  -2  -3  172.68   10.20
   2  -2  -3  211.88   10.50
   2  -2  -3  180.48    8.40
   2   2  -3  178.88    9.20
   2  -2   3  158.18    9.70
  -2  -2   3  187.98   10.40
   2   2   3  180.18    8.50
  -2   2   3  178.78    9.60
   2  -2   3  183.28   10.40
   2   2   3  181.58   10.00
  -2   2   3  163.88   10.20
   2   2   3  183.38    9.70
  -2  -2   3  161.38    9.80
   2  -2   3  185.78    9.70
  -2  -2   3  173.68    8.00
  -2   3  -3 3208.78   99.09
   3   2  -3 3099.29   99.49
   2  -3  -3 3105.89   97.09
   3   2  -3 3088.59   98.89
  -3  -2  -3 3279.67  100.19
   3   2  -3 3231.58   99.09
   2  -3  -3 3184.78   99.89
   2  -3   3 3160.28   99.69
  -3  -2   3 3009.90   99.89
   3   2   3 3202.38   99.29
   2  -3   3 3021.70  100.39
  -2   3   3 3142.39   98.99
   2  -3   3 3021.70   99.39
  -3  -2   3 3103.09   99.29
   3   2   3 3219.68   99.39
   3   2   3 3186.08   96.49
   1  -3  -3 3214.58  107.19
   3   1  -3 3418.86  107.09
   1  -3  -3 3484.85  106.09
   3   1  -3 3458.05  106.09
  -3  -1  -3 3430.86  107.39
  -1   3  -3 3460.75  107.19
  -1   3   3 3371.26  105.89
  -3  -1   3 3413.26  107.79
  -3  -1   3 3382.86  107.39
   3   1   3 3599.04  107.59
   1  -3   3 3362.06  106.89
   1  -3   3 3364.16  107.49
   1  -3   3 3387.26  108.39
   3   1   3 3458.35  105.09
   3   0  -3 1816.22   58.59
   0  -3  -3 1861.21   60.19
   0   3  -3 1837.92   60.69
   0   3  -3 1841.72   56.79
   3   0  -3 1890.71   60.79
  -3   0  -3 1917.81   60.59
   3   0   3 1909.61   59.59
  -3   0   3 1847.02   61.19
   0   3   3 1821.62   60.79
   3   0   3 1919.41   61.09
   0  -3   3 1792.02   60.99
   0  -3   3 1839.92   59.49
   0   3   3 1790.82   59.99
   0  -3   3 1824.62   61.39
  -3   0   3 1844.92   61.09
  -3   1  -3 3466.55  105.49
   1   3  -3 3325.97  103.29
   3  -1  -3 3310.37  103.09
   3  -1  -3 3332.97  105.99
   1   3  -3 3412.36  106.39
  -1  -3  -3 3367.06  106.09
  -1  -3   3 3282.67  106.49
  -1  -3   3 3279.57  106.39
  -1  -3   3 3302.87  103.69
   3  -1   3 3474.95  106.59
   1   3   3 3382.66  106.39
   1   3   3 3322.07  104.49
  -3   1   3 3387.86  106.79
   3  -1   3 3478.25  105.89
   1   3   3 3455.45  105.89
  -3   1   3 3340.27  106.19
   2   3  -3 3097.69   97.99
   3  -2  -3 3109.99   99.79
   3  -2  -3 3062.89   96.19
   2   3  -3 3099.49  100.09
  -3   2  -3 3250.57   98.99
   2   3  -3 3020.70   99.59
  -3   2   3 3087.29   99.69
  -2  -3   3 3096.79  100.19
   2   3   3 3150.28  100.09
  -3   2   3 3118.69  100.49
   3  -2   3 3189.98  100.29
   2   3   3 3282.17   99.49
  -2  -3   3 3176.18   99.89
   2   3   3 3145.79   97.09
  -2  -3   3 3137.89   96.29
   3  -2   3 3189.88  100.19
   3  -2   3 3257.57   96.19
   3  -3  -3 1885.31   62.49
  -3  -3  -3 1843.42   62.79
   3   3  -3 1876.31   61.49
  -3   3  -3 1933.21   61.39
   3  -3  -3 1843.62   58.49
   3   3  -3 1823.12   62.39
  -3  -3   3 1899.01   63.19
   3  -3   3 1871.31   57.39
  -3  -3   3 1817.72   57.59
   3  -3   3 1807.92   62.59
   3   3   3 1823.32   62.19
   3   3   3 1891.31   61.49
  -3  -3   3 1887.11   61.99
   3   3   3 1932.11   58.59
   3  -3   3 1951.50   63.69
  -3   3   3 1818.82   62.19
  -3   4  -3 1675.73   53.49
   3  -4  -3 1610.94   50.69
   4   3  -3 1637.44   54.69
   3  -4  -3 1620.24   54.69
   4   3  -3 1626.64   54.29
  -4  -3  -3 1619.04   48.90
  -3   4  -3 1626.34   52.19
  -4  -3  -3 1552.74   54.69
   3  -4   3 1597.64   55.89
   3  -4   3 1504.25   48.30
  -4  -3   3 1473.75   53.09
  -4  -3   3 1587.54   55.29
   4   3   3 1575.44   49.30
   4   3   3 1591.44   54.29
  -3   4   3 1499.95   54.09
   3  -4   3 1524.05   54.59
   4   3   3 1526.65   52.99
  -2   4  -3 2426.86   77.09
  -4  -2  -3 2486.85   73.59
  -2   4  -3 2392.76   77.69
   4   2  -3 2356.76   77.89
   2  -4  -3 2350.56   78.39
  -4  -2  -3 2355.86   78.39
   2  -4  -3 2322.37   75.69
   4   2  -3 2337.27   78.09
   4   2   3 2465.05   77.79
   2  -4   3 2476.05   79.19
  -4  -2   3 2378.66   77.69
   2  -4   3 2480.95   80.19
   4   2   3 2445.46   77.79
   2  -4   3 2354.86   78.29
  -4  -2   3 2300.07   78.79
   4   2   3 2473.85   74.39
  -1   4  -3  100.39    8.20
   4   1  -3  106.19    8.50
  -1   4  -3  115.99    8.40
  -4  -1  -3  125.99    8.80
   1  -4  -3  113.29    8.70
   1  -4  -3  106.99    7.60
   4   1   3  138.59    7.30
   4   1   3  149.99    9.10
   1  -4   3  137.89    9.50
   1  -4   3  143.29    9.90
   4   1   3  140.19    9.10
  -4  -1   3  137.39    9.20
  -4  -1   3  143.49    9.90
  -1   4   3  139.49    9.10
   1  -4   3  134.09    8.70
   4   0  -3    2.80    2.80
   0   4  -3    9.40    3.80
   0  -4  -3    1.70    2.30
   0   4  -3    3.80    1.90
   0   4  -3    1.30    2.60
  -4   0  -3    4.10    3.00
   4   0  -3    6.40    2.50
   4   0   3    4.60    2.50
  -4   0   3    1.00    2.70
   0  -4   3    5.90    2.90
   0  -4   3    1.20    2.60
   0   4   3    2.10    3.40
   4   0   3    4.70    3.00
   0  -4   3    5.30    2.50
   4   0   3    2.10    2.40
  -4   0   3    5.30    3.10
   4  -1  -3  122.99    6.30
   4  -1  -3  148.79    9.50
   1   4  -3  105.69    8.40
  -4   1  -3  133.69    8.50
   1   4  -3  127.09    6.90
  -1  -4  -3  126.79    8.70
   1   4  -3  145.59    9.60
  -1  -4   3  118.09   10.70
   1   4   3  113.39    8.70
  -1  -4   3   99.99    9.50
   4  -1   3  108.29    8.60
  -4   1   3  124.79    9.10
   4  -1   3  114.79    7.30
   4  -1   3  103.39    7.80
  -4   1   3  108.59    8.70
  -1  -4   3  101.49    6.70
   2   4  -3 2357.96   75.89
   4  -2  -3 2392.56   73.39
   2   4  -3 2350.66   78.49
  -4   2  -3 2475.95   76.79
  -2  -4  -3 2426.96   73.69
   4  -2  -3 2476.85   78.59
   4  -2   3 2446.76   78.49
  -2  -4   3 2310.57   74.09
   4  -2   3 2441.66   74.99
  -4   2   3 2295.97   78.39
  -2  -4   3 2346.77   78.89
  -2  -4   3 2356.86   78.09
   2   4   3 2351.16   77.19
   4  -2   3 2474.45   78.99
   2   4   3 2366.06   78.69
   4  -3  -3 1516.35   49.00
  -3  -4  -3 1494.95   48.90
   3   4  -3 1549.34   54.79
   4  -3  -3 1585.64   54.59
   3   4  -3 1484.85   52.79
  -4   3  -3 1585.74   52.59
  -3  -4  -3 1500.05   54.59
   4  -3   3 1648.14   50.19
  -3  -4   3 1636.44   53.99
  -4   3   3 1593.74   54.89
   3   4   3 1693.93   53.49
  -3  -4   3 1636.04   55.49
   4  -3   3 1623.04   55.29
   4  -3   3 1488.75   54.59
  -3  -4   3 1556.84   48.90
   3   4   3 1653.53   55.19
   4   4  -3   -1.30    3.70
   4  -4  -3    4.50    2.10
  -4  -4  -3    5.30    4.00
   4  -4  -3    0.90    3.60
   4   4  -3    5.70    3.60
  -4   4  -3    8.60    3.90
  -4  -4  -3    4.10    2.00
  -4   4  -3   13.50    3.40
  -4  -4   3   -0.50    3.00
  -4  -4   3    1.80    3.80
   4   4   3    5.70    3.90
   4  -4   3    3.10    3.60
  -4   4   3   -1.00    2.90
   4  -4   3    3.10    1.90
   4   4   3    3.60    3.40
   4  -4   3    3.60    3.50
   5   4  -3 2367.16   82.39
   5   4  -3 2424.96   82.39
   4  -5  -3 2484.05   77.29
   4  -5  -3 2423.66   82.29
  -4   5  -3 2508.95   79.19
  -4   5  -3 2540.05   80.69
  -5  -4  -3 2577.94   83.69
  -5  -4  -3 2473.25   76.79
   4  -5   3 2514.45   83.69
   5   4   3 2551.04   82.79
  -5  -4   3 2413.86   83.39
   5   4   3 2495.05   80.49
   4  -5   3 2410.36   76.09
  -5  -4   3 2448.16   80.59
   4  -5   3 2470.05   84.49
   3  -5  -3 1164.18   42.80
   3  -5  -3 1151.48   39.30
  -5  -3  -3 1163.98   37.70
   5   3  -3 1153.98   42.50
  -3   5  -3 1162.28   41.50
   5   3  -3 1172.98   43.10
   5   3  -3 1138.59   37.00
  -3   5  -3 1155.38   40.60
  -5  -3  -3 1219.08   43.50
   5   3   3 1230.58   42.50
  -5  -3   3 1134.89   43.40
   3  -5   3 1122.19   36.10
  -5  -3   3 1168.18   41.40
   5   3   3 1156.98   36.70
   3  -5   3 1180.28   43.40
   3  -5   3 1191.38   44.70
   5   3   3 1198.98   41.50
   2  -5  -3 1821.12   59.89
   2  -5  -3 1798.02   62.19
  -5  -2  -3 1830.62   62.19
  -2   5  -3 1847.82   61.49
   5   2  -3 1851.21   61.49
  -2   5  -3 1751.82   60.69
   5   2  -3 1799.22   62.59
  -5  -2  -3 1841.62   57.79
  -5  -2   3 1827.42   61.19
  -5  -2   3 1754.22   62.89
   5   2   3 1796.92   57.49
   5   2   3 1899.41   61.29
   5   2   3 1935.91   62.79
   2  -5   3 1791.32   63.09
   5   2   3 1887.01   61.69
   2  -5   3 1920.01   62.59
  -2   5   3 1769.22   61.49
   2  -5   3 1834.12   64.09
   5   1  -3  791.22   29.80
  -1   5  -3  748.33   30.20
   1  -5  -3  793.22   31.30
   5   1  -3  727.73   30.90
  -5  -1  -3  801.52   30.80
   1  -5  -3  785.02   29.90
  -1   5  -3  783.42   30.70
   1  -5   3  802.42   32.00
  -1   5   3  814.32   31.30
   1  -5   3  798.22   32.30
   5   1   3  822.42   28.10
  -5  -1   3  808.02   30.70
   5   1   3  876.21   31.30
  -5  -1   3  792.62   31.90
   5   1   3  852.01   31.10
   1  -5   3  845.92   30.70
   5   0  -3  239.98   14.10
  -5   0  -3  249.88   13.10
   0  -5  -3  268.07   13.70
   0   5  -3  254.37   14.00
   0   5  -3  214.88   13.40
   0  -5   3  280.17   12.90
   5   0   3  282.57   13.50
   5   0   3  269.87   12.50
  -5   0   3  252.87   14.50
  -5   0   3  254.37   14.00
   5   0   3  258.87   13.90
   0   5   3  245.88   14.00
   0  -5   3  270.27   15.00
   0  -5   3  250.47   14.60
   5  -1  -3  805.22   31.60
   1   5  -3  837.42   31.80
  -5   1  -3  823.12   29.90
   1   5  -3  803.62   28.00
  -1  -5  -3  797.32   31.30
  -1  -5   3  788.82   31.50
  -5   1   3  808.62   32.00
  -1  -5   3  812.32   32.10
  -1  -5   3  742.43   28.00
   1   5   3  820.92   31.80
   5  -1   3  788.72   29.20
   5  -1   3  787.92   30.00
   5  -1   3  783.32   31.30
  -5   1   3  792.82   31.50
  -5   2  -3 1782.22   60.59
  -2  -5  -3 1817.82   58.69
   5  -2  -3 1909.91   63.49
   5  -2  -3 1834.52   56.79
   2   5  -3 1774.32   63.19
   2   5  -3 1790.52   60.19
  -2  -5  -3 1852.01   63.39
   5  -2   3 1896.01   59.99
  -2  -5   3 1881.21   63.09
  -2  -5   3 1766.52   58.29
   5  -2   3 1918.01   63.59
   2   5   3 1907.31   63.89
  -5   2   3 1801.72   63.49
   5  -2   3 1934.11   62.89
  -2  -5   3 1820.42   63.69
   5  -3  -3 1197.88   43.80
   3   5  -3 1137.59   41.70
  -3  -5  -3 1228.88   44.60
   5  -3  -3 1162.98   36.50
  -3  -5  -3 1176.58   38.70
  -5   3  -3 1233.88   41.40
   3   5  -3 1146.99   44.00
  -5   3   3 1151.48   44.10
  -3  -5   3 1166.78   37.60
  -3  -5   3 1209.98   44.70
  -3  -5   3 1199.28   43.10
   5  -3   3 1235.08   44.40
   3   5   3 1170.88   41.80
   5  -3   3 1216.58   44.50
   5  -3   3 1150.18   39.70
   3   5   3 1187.88   44.20
  -4  -5  -3 2449.25   76.89
  -4  -5  -3 2328.77   82.89
  -5   4  -3 2465.15   77.49
   4   5  -3 2504.55   81.69
  -5   4  -3 2507.45   79.89
   4   5  -3 2475.65   83.19
   5  -4  -3 2422.66   82.39
   5  -4   3 2440.36   83.39
  -4  -5   3 2472.45   83.49
   5  -4   3 2582.84   84.19
   5  -4   3 2500.95   77.49
  -4  -5   3 2506.35   81.29
   4   5   3 2418.56   79.99
  -5   4   3 2434.66   83.29
   4   5   3 2483.15   83.09
   5  -5  -3  597.84   26.80
  -5  -5  -3  612.54   28.00
   5   5  -3  617.34   27.20
   5  -5  -3  628.94   28.10
  -5   5  -3  620.74   23.20
  -5  -5  -3  635.74   22.30
   5   5  -3  580.44   27.10
  -5   5  -3  633.24   24.90
   5  -5  -3  578.84   20.50
   5  -5   3  586.44   21.80
   5   5   3  582.84   24.70
  -5  -5   3  628.04   28.00
  -5  -5   3  599.84   25.20
   5   5   3  614.04   27.50
   5  -5   3  610.14   28.60
   5  -5   3  619.04   28.10
   6   5  -3   97.69   11.90
   6   5  -3  102.69   11.80
  -6  -5  -3  112.89    8.50
  -6  -5  -3  134.99   14.00
  -5   6  -3  120.59    9.50
   5  -6  -3  113.59    7.00
   5  -6  -3  104.29   11.60
   5  -6  -3   88.19   11.40
  -5   6  -3  109.49    9.50
   6   5   3  151.38   10.10
  -6  -5   3  133.39    9.80
   6   5   3  125.69   12.70
   5  -6   3  151.88   14.50
   5  -6   3  108.39    6.90
  -6  -5   3  128.99   13.30
   5  -6   3  117.29   13.20
   4  -6  -3  159.58   14.10
   4  -6  -3  148.79    8.80
   6   4  -3  146.29   14.40
  -6  -4  -3  159.38   12.40
  -4   6  -3  130.79   10.10
  -6  -4  -3  138.29    8.20
   6   4  -3  138.59    5.90
  -4   6  -3  151.18   10.00
   6   4  -3  169.58   14.80
   4  -6   3  126.99   13.50
   6   4   3  140.89   10.20
   6   4   3  146.19   11.20
   4  -6   3  154.98   12.00
  -6  -4   3  146.09   10.40
  -6  -4   3  170.08   15.00
   4  -6   3  148.09    7.30
  -6  -3  -3   58.49    8.60
   6   3  -3   66.79    5.10
   3  -6  -3   64.39    7.10
  -3   6  -3   74.89    8.90
   3  -6  -3   83.79    9.60
   6   3  -3   73.89    9.30
  -3   6  -3   81.79    8.80
  -6  -3  -3   77.19    6.00
   6   3  -3   73.99    9.20
   3  -6   3   74.09    9.50
   3  -6   3   90.69   11.30
   6   3   3   86.19    4.60
  -3   6   3  100.39    9.90
   6   3   3   86.19    9.10
   3  -6   3   73.89    4.40
   6   3   3  105.49   10.90
  -6  -3   3   90.89   11.00
  -6  -3   3   87.29    9.00
   6   3   3   98.89   10.10
   2  -6  -3  714.73   27.60
  -2   6  -3  728.53   28.70
   6   2  -3  758.32   30.70
   6   2  -3  730.63   25.50
  -6  -2  -3  759.12   29.70
  -2   6  -3  763.42   29.40
   2  -6  -3  738.23   29.70
   6   2  -3  716.03   28.40
  -6  -2  -3  749.23   25.90
   2  -6   3  706.83   31.30
  -2   6   3  712.43   29.10
   6   2   3  695.93   24.80
   6   2   3  727.33   28.00
  -6  -2   3  663.83   28.00
   2  -6   3  677.53   23.20
   6   2   3  713.33   29.70
   2  -6   3  698.13   29.10
   2  -6   3  684.93   30.40
   6   2   3  687.83   28.30
  -6  -2   3  679.13   30.10
   6   1  -3  161.48    9.70
   1  -6  -3  172.88   12.20
   6   1  -3  172.78   12.60
   1  -6  -3  171.88   11.00
  -1   6  -3  169.78   11.90
  -6  -1  -3  173.18   11.50
  -1   6  -3  168.48   11.40
   6   1  -3  175.08   10.60
   1  -6   3  183.98   12.90
  -6  -1   3  195.88   12.00
  -6  -1   3  161.38   12.40
  -1   6   3  176.78   11.90
   6   1   3  170.78   11.80
   6   1   3  216.48   12.40
   6   1   3  184.88   10.50
   1  -6   3  185.68   13.00
   6   1   3  186.28    9.60
   1  -6   3  185.98   11.50
   6   0  -3  215.28   11.40
   6   0  -3  229.38   12.20
   6   0  -3  213.68   13.70
   0   6  -3  212.78   13.40
   0  -6  -3  217.28   13.00
  -6   0  -3  233.38   12.80
   0  -6   3  231.18   14.50
  -6   0   3  231.78   13.70
  -6   0   3  237.38   14.60
   0  -6   3  187.88   11.60
   0   6   3  206.98   13.50
   6   0   3  221.78   12.80
   6   0   3  227.28   11.80
   0  -6   3  206.78   13.90
   6   0   3  251.37   14.00
   6  -1  -3  197.68   13.10
  -6   1  -3  186.98   11.20
   6  -1  -3  185.08   11.40
  -1  -6  -3  182.18   12.30
   1   6  -3  182.48   12.50
  -1  -6   3  169.58   12.10
   1   6   3  188.28   12.80
  -6   1   3  161.58   12.30
  -1  -6   3  171.48    9.90
   6  -1   3  177.78   11.00
  -1  -6   3  176.08   12.80
   6  -1   3  155.48   10.60
   6  -1   3  191.38   12.50
  -6   2  -3  733.83   27.80
  -2  -6  -3  706.83   26.60
   2   6  -3  658.13   30.00
   6  -2  -3  710.43   29.40
   6  -2  -3  710.83   30.40
  -2  -6  -3  736.33   30.70
   2   6  -3  697.03   27.50
   6  -2   3  728.33   30.40
  -6   2   3  716.33   31.00
   2   6   3  762.22   31.40
  -2  -6   3  719.13   25.80
   6  -2   3  733.73   29.60
  -2  -6   3  742.03   30.20
  -2  -6   3  762.42   31.40
   6  -2   3  762.92   27.90
  -6   3  -3   90.39    8.50
  -3  -6  -3   79.89   10.40
  -3  -6  -3   91.59    7.60
   6  -3  -3   90.89   10.40
   6  -3  -3   83.79   10.30
   3   6  -3   83.79   10.70
   3   6  -3   89.79    9.40
   6  -3   3   86.69   10.40
  -3  -6   3   61.09    9.10
  -3  -6   3   58.79    4.90
   3   6   3   70.09    9.50
   6  -3   3   71.19    9.10
   6  -3   3   71.29    7.30
  -3  -6   3   69.29    8.90
  -6   3   3   84.19   10.30
  -6   4  -3  163.78   10.30
   4   6  -3  158.38   14.70
  -6   4  -3  163.88    8.20
   6  -4  -3  160.38   12.50
  -4  -6  -3  159.88   15.00
   4   6  -3  148.99   13.10
   6  -4  -3  167.48   15.00
  -4  -6  -3  165.28    9.10
   6  -4   3  150.88   14.20
  -6   4   3  158.68   15.00
   6  -4   3  138.39    9.10
   4   6   3  161.88   15.20
  -4  -6   3  152.58   11.40
   6  -4   3  121.89   12.90
  -4  -6   3  150.18   14.60
   6  -5  -3  137.69   13.40
  -6   5  -3  152.08    8.40
  -6   5  -3  141.99    9.90
   5   6  -3  134.19   14.50
  -5  -6  -3  122.59    8.20
  -5  -6  -3  178.98   16.30
   5   6  -3  123.99   12.00
   6  -5  -3  149.59   14.50
  -5  -6  -3  128.59    6.10
   6  -5   3  108.99   12.90
   5   6   3  103.89   12.30
   5   6   3  122.09    9.40
   6  -5   3  105.49   12.30
  -5  -6   3  117.99   11.40
  -5  -6   3  110.39   12.60
   6  -5   3  102.69    7.70
  -6  -6  -3  216.18   11.20
   6   6  -3  187.58   15.20
   6  -6  -3  210.78   18.60
  -6  -6  -3  200.38   15.60
  -6   6  -3  184.08   12.20
  -6   6  -3  207.38   11.00
   6  -6  -3  170.88   13.70
   6   6  -3  211.88   15.10
   6  -6   3  190.88   10.30
  -6  -6   3  192.08   15.00
   6   6   3  180.98   12.20
   6  -6   3  221.28   15.50
  -6  -6   3  190.48   12.50
   6  -6   3  208.78   16.00
   6   6   3  197.88   14.50
  -6   7  -3  736.63   28.00
   7   6  -3  712.13   33.30
   6  -7  -3  681.73   33.60
   6  -7  -3  723.53   25.00
   6  -7  -3  744.03   32.70
  -7  -6  -3  738.43   27.80
  -6   7  -3  735.03   29.60
   7   6  -3  708.53   33.10
  -7  -6  -3  760.42   34.20
   6  -7   3  729.63   35.40
   7   6   3  726.23   29.40
   6  -7   3  760.72   34.40
   6  -7   3  680.63   26.30
  -7  -6   3  723.93   33.60
  -7  -6   3  687.03   29.00
   7   6   3  715.83   32.80
   5  -7  -3   51.39    9.60
   7   5  -3   44.00    8.60
  -5   7  -3   60.99    7.80
   5  -7  -3   64.09    6.70
  -7  -5  -3   51.39    6.40
  -5   7  -3   60.39    8.20
   5  -7  -3   53.59    9.10
   7   5  -3   52.69    9.20
  -7  -5  -3   70.39   11.20
   5  -7   3   70.49    6.40
   7   5   3   98.89   12.30
   5  -7   3   63.09   10.90
   5  -7   3   66.59   10.50
   7   5   3   56.39    7.70
  -7  -5   3   61.39    7.90
  -7  -5   3   64.99   10.40
   7   4  -3  176.58   16.20
   7   4  -3  169.08    7.70
   4  -7  -3  161.78   10.20
  -4   7  -3  166.88   12.30
  -4   7  -3  148.09   11.10
   4  -7  -3  173.18   13.60
  -7  -4  -3  170.08   10.00
  -7  -4  -3  176.78   13.60
   7   4  -3  176.58   13.50
   7   4   3  186.68   11.90
   4  -7   3  196.98   14.40
  -7  -4   3  205.58   15.00
   4  -7   3  183.28   17.30
   4  -7   3  171.28    8.40
  -7  -4   3  164.08   11.40
   7   4   3  175.18   13.00
   7   4   3  199.58   14.60
  -4   7   3  184.38   12.30
  -7  -3  -3 1133.49   43.10
   7   3  -3 1139.89   37.10
   7   3  -3 1145.69   44.30
   3  -7  -3 1095.49   42.70
  -3   7  -3 1138.49   41.90
   7   3  -3 1110.89   41.90
  -3   7  -3 1105.99   41.20
   3  -7  -3 1166.88   40.20
  -7  -3  -3 1099.69   38.40
  -3   7   3 1081.69   41.90
   7   3   3 1072.69   35.30
   7   3   3 1107.69   41.40
  -7  -3   3 1154.18   44.40
   7   3   3 1117.09   43.60
   3  -7   3 1069.29   35.80
   3  -7   3 1128.49   45.60
  -7  -3   3 1092.99   40.60
   3  -7   3 1073.29   44.40
   3  -7   3 1121.19   43.30
   7   3   3 1093.49   41.00
  -2   7  -3  890.31   35.40
  -7  -2  -3  923.11   32.80
   7   2  -3  937.31   37.70
   2  -7  -3  899.21   34.60
   7   2  -3  905.61   34.80
  -7  -2  -3  913.01   36.00
   7   2  -3  892.21   32.00
   2  -7  -3  921.51   36.40
   2  -7   3  882.61   38.40
   7   2   3  872.61   30.80
  -2   7   3  943.01   36.50
   2  -7   3  807.52   36.90
  -7  -2   3  926.51   37.50
   7   2   3  973.90   37.30
   2  -7   3  846.82   35.50
   7   2   3  979.40   34.70
   7   2   3  963.20   35.80
   2  -7   3  879.81   30.00
  -7  -2   3  902.51   34.90
   7   1  -3  985.60   38.60
   7   1  -3  952.70   34.30
   7   1  -3  914.21   34.60
  -1   7  -3  942.51   37.10
  -7  -1  -3  933.81   34.20
   1  -7  -3  966.50   36.50
  -7  -1  -3  976.20   36.70
   1  -7  -3  925.21   37.30
  -7  -1   3  886.61   35.70
  -7  -1   3  947.51   38.60
   7   1   3  955.50   34.30
   7   1   3  976.00   37.00
   1  -7   3  933.11   36.00
   1  -7   3  881.91   38.40
   1  -7   3  905.91   38.20
  -1   7   3  939.71   37.40
   7   1   3  918.91   33.20
   7   1   3 1008.30   37.50
   7   0  -3  142.39   10.20
   0  -7  -3  162.58   12.00
   7   0  -3  170.48   14.90
   7   0  -3  132.29    9.30
   0   7  -3  168.58   12.20
  -7   0  -3  161.78   11.00
   0  -7   3  148.89   10.40
  -7   0   3  144.59   14.20
   0  -7   3  136.59   13.60
   7   0   3  149.49   11.60
   7   0   3  171.98   12.00
   0  -7   3  148.09   14.30
   0   7   3  176.98   15.40
   7   0   3  139.69    9.70
   7  -1  -3  965.10   36.30
  -1  -7  -3  951.10   35.20
   7  -1  -3  905.61   37.90
  -7   1  -3  984.30   35.60
   1   7  -3  939.21   38.00
  -1  -7  -3  971.50   38.00
  -1  -7   3  977.10   39.00
  -1  -7   3  928.31   34.20
   7  -1   3  938.01   35.70
   7  -1   3  948.21   37.70
   7  -1   3  901.41   35.60
   1   7   3  980.90   38.80
  -7   1   3  907.61   38.20
  -1  -7   3  926.21   38.00
   7  -2  -3  923.81   37.60
   2   7  -3  882.51   33.80
  -7   2  -3  936.21   34.20
   2   7  -3  880.91   37.50
  -2  -7  -3  834.82   36.60
   7  -2  -3  978.60   36.70
  -2  -7  -3  905.51   33.60
  -7   2   3  938.11   38.20
   7  -2   3  919.31   36.00
   2   7   3  927.01   38.00
  -2  -7   3  913.71   37.90
   7  -2   3  888.71   37.00
   7  -2   3  916.01   34.40
  -2  -7   3  897.31   32.10
  -2  -7   3  911.41   36.90
  -7   3  -3 1163.88   41.20
  -3  -7  -3 1060.79   44.90
   3   7  -3 1082.29   45.10
   7  -3  -3 1154.98   44.50
  -3  -7  -3 1134.19   40.60
   3   7  -3 1167.98   42.60
   7  -3  -3 1129.59   44.90
  -3  -7   3 1156.28   46.00
   7  -3   3 1207.98   45.10
   7  -3   3 1192.98   41.60
   7  -3   3 1207.68   45.70
  -3  -7   3 1137.59   43.80
  -3  -7   3 1146.39   38.20
  -7   3   3 1138.19   45.60
   3   7   3 1250.17   46.20
   4   7  -3  161.98   12.50
   7  -4  -3  194.38   14.20
   4   7  -3  169.28   16.30
  -4  -7  -3  204.78   11.30
  -4  -7  -3  196.68   14.70
  -7   4  -3  188.38   11.50
  -7   4  -3  201.58    8.80
   7  -4  -3  171.08   16.00
   7  -4   3  182.08   11.20
   4   7   3  165.28   15.80
   7  -4   3  175.28   14.20
  -4  -7   3  183.08   16.90
  -4  -7   3  168.08    7.90
  -4  -7   3  168.58   12.80
  -7   4   3  218.68   15.50
   7  -4   3  196.08   14.50
  -7   5  -3   62.99    5.80
   7  -5  -3   86.19   11.50
  -5  -7  -3   70.39    6.30
  -5  -7  -3   75.99    7.90
  -5  -7  -3   52.59   10.00
  -7   5  -3   83.99    8.90
   5   7  -3   62.59    9.30
   5   7  -3   57.89   10.30
   7  -5  -3   74.39   11.30
   7  -5   3   49.50    9.70
  -7   5   3   44.00    9.20
   5   7   3   58.49   10.50
   7  -5   3   56.39    9.90
  -5  -7   3   57.59    8.60
  -5  -7   3   69.79   11.40
   7  -5   3   85.09    8.70
  -6  -7  -3  732.73   27.60
  -6  -7  -3  733.83   34.20
  -7   6  -3  728.03   26.10
   6   7  -3  710.53   33.20
  -7   6  -3  732.23   28.80
   7  -6  -3  678.63   32.00
   7  -6  -3  685.33   33.30
   6   7  -3  699.33   32.20
   7  -6   3  731.63   34.90
   7  -6   3  682.53   33.50
   7  -6   3  734.73   27.60
  -6  -7   3  710.53   29.80
  -6  -7   3  721.63   33.80
   6   7   3  695.73   28.90
   6   7   3  760.12   33.90
  -7  -7  -3    7.90    6.50
   7   7  -3    4.10    5.90
   7  -7  -3    2.70    5.80
  -7  -7  -3    4.20    3.80
   7  -7  -3    1.70    5.70
  -7   7  -3    4.20    4.90
  -7   7  -3   -1.30    4.30
   7   7  -3    7.60    6.80
  -7  -7   3    7.80    6.70
   7  -7   3    3.10    5.10
   7   7   3    5.60    4.60
   7  -7   3    4.20    3.60
  -7  -7   3    3.60    4.60
   7  -7   3  -12.70    5.50
   7   7   3    6.20    6.10
  -7   8  -3  472.75   22.70
   7  -8  -3  473.65   27.60
  -8  -7  -3  485.55   27.70
   8   7  -3  474.25   26.90
  -7   8  -3  455.75   20.90
   7  -8  -3  466.05   25.70
  -8  -7  -3  473.35   21.70
   8   7  -3  472.15   27.10
   7  -8   3  474.65   20.40
   8   7   3  509.45   27.00
   7  -8   3  484.25   29.30
   7  -8   3  504.85   27.90
  -8  -7   3  482.25   22.40
   8   7   3  480.25   22.30
  -8  -7   3  480.85   27.30
  -8  -6  -3  102.09    9.80
   6  -8  -3  116.29   13.70
   8   6  -3   81.09   13.00
  -6   8  -3   84.59   10.30
   6  -8  -3   57.99   10.90
  -8  -6  -3  110.09   15.10
   8   6  -3   87.79   12.60
   6  -8  -3   96.19    8.20
  -6   8  -3   83.39    9.80
  -8  -6   3   87.99   10.10
   8   6   3  101.59   10.70
   6  -8   3  115.99    9.30
   6  -8   3   80.99   14.10
   8   6   3   99.09   13.30
   6  -8   3   97.09   13.80
  -8  -6   3   90.99   12.80
   5  -8  -3  489.35   20.60
  -5   8  -3  508.75   22.70
   8   5  -3  509.25   25.30
  -8  -5  -3  502.65   26.20
   5  -8  -3  463.25   26.30
   8   5  -3  505.95   26.90
  -5   8  -3  540.45   23.90
  -8  -5  -3  495.55   21.10
   5  -8  -3  457.75   24.50
   5  -8   3  455.65   18.80
   8   5   3  511.05   22.90
   8   5   3  488.55   24.90
  -8  -5   3  488.55   22.10
   5  -8   3  469.15   25.80
  -8  -5   3  481.25   26.30
  -5   8   3  455.35   23.10
   5  -8   3  518.25   28.50
   8   5   3  501.75   26.60
  -4   8  -3  408.56   20.40
   4  -8  -3  430.06   24.20
   8   4  -3  415.46   23.50
  -8  -4  -3  431.16   22.90
   8   4  -3  411.86   15.80
   4  -8  -3  423.56   22.10
   4  -8  -3  372.66   18.50
  -8  -4  -3  392.76   18.10
   8   4  -3  414.96   21.80
   8   4   3  384.56   21.00
   4  -8   3  366.86   23.90
  -4   8   3  412.16   21.40
   4  -8   3  384.06   15.80
   8   4   3  404.76   20.00
  -8  -4   3  452.65   20.30
   8   4   3  420.66   23.30
  -8  -4   3  459.25   24.10
   4  -8   3  427.96   23.20
   8   3  -3  475.45   25.40
   3  -8  -3  470.85   23.90
   3  -8  -3  471.15   21.90
  -3   8  -3  493.25   23.20
   8   3  -3  469.85   19.10
  -8  -3  -3  510.45   24.60
   8   3  -3  474.05   23.00
  -8  -3  -3  502.25   20.90
  -8  -3   3  482.25   22.20
   8   3   3  478.25   17.30
   8   3   3  484.45   25.00
  -8  -3   3  467.05   25.10
   8   3   3  474.05   22.50
   3  -8   3  511.85   26.50
   3  -8   3  477.55   26.60
   8   3   3  498.85   22.70
   3  -8   3  457.85   23.90
  -3   8   3  479.05   23.80
   3  -8   3  495.15   18.10
   8   2  -3  245.08   12.50
   2  -8  -3  236.48   15.60
  -8  -2  -3  228.08   13.00
  -2   8  -3  223.38   15.10
   8   2  -3  267.97   17.50
   8   2  -3  229.98   13.90
   2  -8  -3  239.08   14.60
  -8  -2  -3  240.38   15.20
  -2   8   3  243.18   15.90
  -8  -2   3  236.48   14.20
   2  -8   3  217.38   14.90
   8   2   3  206.38   13.10
   8   2   3  209.98   10.80
   8   2   3  227.28   15.80
  -8  -2   3  202.68   15.80
   2  -8   3  211.88   16.40
   2  -8   3  229.58   16.70
   8   2   3  222.28   14.30
   2  -8   3  200.48   10.50
   1  -8  -3    3.20    4.50
  -8  -1  -3   13.80    4.70
  -1   8  -3    2.70    5.50
   8   1  -3    9.30    5.70
   8   1  -3    8.50    4.40
  -8  -1  -3    5.90    4.80
   1  -8  -3   11.80    5.20
   8   1  -3   12.70    4.30
   1  -8   3    8.30    6.00
   8   1   3    9.10    5.00
   1  -8   3    4.70    4.20
   8   1   3   13.00    4.00
   8   1   3   21.00    6.00
  -8  -1   3   12.60    5.40
   1  -8   3    5.70    5.80
  -1   8   3   10.40    6.50
   8   1   3   12.00    4.50
  -8   0  -3  372.76   18.80
   0  -8  -3  340.97   19.70
   8   0  -3  375.16   21.20
   0   8  -3  379.16   20.90
   8   0  -3  353.86   16.70
   8   0  -3  391.06   18.60
  -8   0   3  398.46   21.80
   8   0   3  356.86   17.40
   8   0   3  363.66   19.50
   0  -8   3  359.96   21.10
   0  -8   3  339.87   20.80
   8   0   3  378.46   20.10
   0  -8   3  344.27   17.90
   0   8   3  356.96   20.50
  -8   1  -3    4.20    4.10
   8  -1  -3   15.40    4.20
  -1  -8  -3   14.30    5.80
   8  -1  -3    7.60    4.60
   8  -1  -3   14.70    6.30
   1   8  -3   10.70    5.60
  -1  -8  -3   11.50    4.80
  -1  -8   3    9.60    4.40
  -1  -8   3    4.60    5.90
   8  -1   3    7.00    4.80
   8  -1   3    9.00    5.20
   8  -1   3    8.40    4.40
  -8   1   3    7.20    6.00
  -1  -8   3   15.00    6.50
   1   8   3    6.50    6.20
   8  -2  -3  220.38   15.10
  -8   2  -3  223.88   13.40
  -2  -8  -3  212.48   13.30
  -2  -8  -3  218.68   16.10
   2   8  -3  220.28   16.00
   8  -2  -3  206.18   15.60
   8  -2   3  246.48   16.30
   8  -2   3  227.38   14.70
   2   8   3  251.27   16.70
  -8   2   3  222.28    9.40
   8  -2   3  217.68   13.80
  -8   2   3  238.58   17.10
  -2  -8   3  220.28   12.00
  -2  -8   3  242.08   15.80
  -2  -8   3  205.48   16.00
   8  -3  -3  515.25   25.80
  -3  -8  -3  448.96   25.00
   8  -3  -3  505.05   25.20
  -3  -8  -3  484.95   21.50
   3   8  -3  519.75   23.10
   3   8  -3  523.95   26.50
  -8   3  -3  501.85   21.60
   8  -3   3  496.25   25.40
   8  -3   3  509.25   22.60
   8  -3   3  510.55   25.10
  -3  -8   3  461.25   19.00
   3   8   3  472.75   25.40
  -3  -8   3  435.96   24.00
  -8   3   3  474.45   25.70
  -3  -8   3  494.85   26.10
  -4  -8  -3  409.76   18.40
  -4  -8  -3  370.66   18.70
  -8   4  -3  435.56   14.90
   4   8  -3  415.76   21.40
   8  -4  -3  435.06   23.50
   8  -4  -3  423.86   23.00
  -8   4  -3  434.76   19.40
   4   8  -3  413.26   23.70
  -4  -8  -3  414.56   24.10
   8  -4   3  441.66   23.90
   4   8   3  397.46   23.30
   8  -4   3  429.46   23.40
  -4  -8   3  403.76   15.50
   8  -4   3  416.06   19.80
  -4  -8   3  429.46   23.80
  -4  -8   3  406.96   21.80
  -8   4   3  409.96   24.10
  -5  -8  -3  459.15   19.10
   8  -5  -3  496.85   25.80
   5   8  -3  454.45   24.20
   8  -5  -3  449.66   25.50
  -5  -8  -3  460.45   26.10
  -5  -8  -3  513.55   21.50
  -8   5  -3  480.35   21.20
  -8   5  -3  482.55   17.20
   5   8  -3  465.25   26.00
   8  -5   3  493.15   26.60
  -5  -8   3  465.45   23.50
   8  -5   3  513.35   27.10
   5   8   3  495.65   26.40
   8  -5   3  501.85   21.80
  -8   5   3  474.85   26.50
  -5  -8   3  524.75   27.30
   8  -6  -3   98.39   13.00
  -8   6  -3  100.29   10.00
   6   8  -3  110.19   14.80
  -8   6  -3   82.59    6.60
  -6  -8  -3   88.59   13.60
  -6  -8  -3  110.89   10.40
   8  -6  -3  105.29   14.90
   6   8  -3   70.69   11.20
   8  -6   3   70.59   11.90
   8  -6   3  110.29   15.10
   6   8   3   75.59   11.90
   8  -6   3   98.79   10.30
  -6  -8   3   97.69   11.40
  -6  -8   3   79.19   12.40
   7   8  -3  463.45   27.00
  -7  -8  -3  513.15   22.20
   7   8  -3  485.05   26.60
  -8   7  -3  469.15   19.20
  -8   7  -3  465.85   21.90
   8  -7  -3  472.85   26.30
  -7  -8  -3  435.86   27.40
   8  -7  -3  498.75   28.80
  -7  -8   3  495.85   27.90
   7   8   3  526.65   27.90
   8  -7   3  532.65   29.70
  -7  -8   3  499.45   23.50
   8  -7   3  475.95   21.50
   8  -7   3  484.05   28.20
   8  -8  -3   24.70    9.10
  -8   8  -3   34.20    8.00
   8   8  -3   29.50    9.80
  -8  -8  -3   45.30   11.70
   8  -8  -3   49.90   11.60
   8   8  -3   41.70   10.50
  -8  -8  -3   26.60    7.30
   8  -8   3   51.49    7.80
   8  -8   3   54.89   12.20
   8   8   3   49.50    8.10
  -8  -8   3   38.50   10.20
  -8  -8   3   45.30    8.10
   8  -8   3   33.50   10.70
   8   8   3   22.90    8.90
  -9  -8  -3  123.09   16.50
   8  -9  -3  156.08   20.10
   9   8  -3  150.28   18.60
   9   8  -3  152.88   18.80
  -9  -8  -3  172.28   14.40
   8  -9  -3  141.59   16.70
  -9  -8   3  102.49   15.70
   8  -9   3  128.59   17.70
   8  -9   3  141.39   20.30
   9   8   3  146.59   17.80
   9   8   3  141.79   13.00
   8  -9   3  151.58   14.00
   9   7  -3   61.19   12.70
   9   7  -3   80.39   13.20
   7  -9  -3   71.09   12.00
  -7   9  -3   78.49    9.90
  -9  -7  -3   87.49   10.30
  -9  -7  -3   72.09   13.10
   7  -9  -3   50.99   11.60
   7  -9   3   51.09   12.90
   9   7   3   83.49   13.30
   7  -9   3   84.39    9.90
   7  -9   3   59.49   12.80
  -9  -7   3   73.79   13.30
  -9  -7   3   62.89    9.00
   9   7   3   84.39   10.30
   9   6  -3  332.67   21.70
  -9  -6  -3  348.77   17.80
   9   6  -3  334.57   22.90
   6  -9  -3  346.67   21.60
   6  -9  -3  388.86   24.60
  -6   9  -3  356.06   19.00
  -9  -6  -3  311.77   22.10
   6  -9  -3  341.77   16.50
   9   6   3  320.67   18.10
   6  -9   3  362.66   23.10
  -9  -6   3  351.96   18.10
   6  -9   3  324.27   15.60
   6  -9   3  395.76   25.80
  -9  -6   3  380.76   23.90
   9   6   3  303.87   20.30
   9   5  -3   61.39   10.60
   5  -9  -3   57.89   10.90
  -9  -5  -3   53.79   10.20
  -5   9  -3   58.29    9.30
   9   5  -3   49.20   10.30
   5  -9  -3   51.79    9.80
  -9  -5  -3   52.89    8.00
   5  -9  -3   67.39    8.60
   9   5   3   38.50    7.40
  -9  -5   3   50.29   10.80
   5  -9   3   65.49    6.90
   5  -9   3   38.10    9.60
   5  -9   3   66.49   12.20
  -9  -5   3   40.20    7.40
  -5   9   3   43.40    9.00
   9   5   3   47.90   10.20
   9   5   3   70.09   11.50
   4  -9  -3  152.68   13.40
   9   4  -3  161.38   16.80
   9   4  -3  150.78    9.00
  -4   9  -3  159.68   12.80
  -9  -4  -3  146.19   11.20
   9   4  -3  189.28   17.20
   4  -9  -3  134.59   16.00
   4  -9  -3  163.38   16.00
  -9  -4  -3  162.58   16.20
  -9  -4   3  162.98   12.10
   4  -9   3  155.18   17.80
   9   4   3  146.29   13.40
   4  -9   3  143.79   15.80
   9   4   3  179.18   16.10
   4  -9   3  156.38   17.90
  -9  -4   3  161.78   16.60
   4  -9   3  153.48    9.10
  -4   9   3  196.48   14.40
   9   4   3  141.69   15.50
   9   3  -3  114.69    9.10
  -9  -3  -3  151.78   15.00
  -9  -3  -3  135.89   10.80
   3  -9  -3  134.79   14.70
  -3   9  -3  131.49   13.50
   3  -9  -3  148.69   13.50
   3  -9  -3  127.89   14.40
   9   3  -3  146.99   16.40
   9   3  -3  135.89   13.50
   9   3   3  140.79    7.70
   9   3   3  133.39   13.10
   9   3   3  132.29   14.70
   9   3   3  139.69   13.10
  -9  -3   3  128.29   14.90
   3  -9   3  133.69   16.50
  -3   9   3  146.19   14.70
   3  -9   3  120.29    8.30
   3  -9   3  129.09   15.70
   3  -9   3  151.48   16.00
  -9  -3   3  156.78   11.90
   2  -9  -3   30.20    7.40
   2  -9  -3   21.30    7.00
  -9  -2  -3   16.70    5.60
   9   2  -3   19.60    5.20
   9   2  -3   28.70    8.50
   9   2  -3   27.30    6.50
  -2   9  -3   34.30    8.20
  -9  -2  -3   37.10    8.30
   2  -9   3   19.00    6.60
   9   2   3   32.40    7.50
  -2   9   3   15.10    7.30
   9   2   3   12.30    5.80
   9   2   3   11.90    3.90
   2  -9   3   21.00    7.90
  -9  -2   3   28.50    7.60
   9   2   3   19.30    6.00
   2  -9   3    9.80    6.80
   2  -9   3   25.90    5.00
  -9  -1  -3  730.33   29.80
   9   1  -3  718.63   29.00
  -9  -1  -3  691.03   30.70
   1  -9  -3  703.53   32.20
   1  -9  -3  708.83   31.70
  -1   9  -3  740.93   32.80
   9   1  -3  699.23   29.10
   9   1  -3  672.93   33.10
   9   1   3  723.63   32.40
   1  -9   3  724.63   34.10
   9   1   3  702.93   27.90
   9   1   3  752.52   32.10
   9   1   3  721.53   28.40
   1  -9   3  667.73   30.70
  -1   9   3  727.03   33.30
  -9  -1   3  816.92   35.10
   1  -9   3  727.83   34.70
   9   0  -3  128.99    9.70
   9   0  -3  110.89   11.70
   9   0  -3  109.39   13.40
   0   9  -3  135.89   14.50
   0  -9  -3  132.89   14.50
  -9   0  -3  145.49   13.20
   9   0   3  141.59   14.00
   0  -9   3  122.29   11.90
   0   9   3  129.69   14.80
  -9   0   3  123.29   14.80
   9   0   3  129.19   10.40
   0  -9   3  117.19   15.50
   0  -9   3   98.59   13.30
   9   0   3  156.48   15.20
  -1  -9  -3  774.72   33.90
   9  -1  -3  750.22   31.40
   9  -1  -3  707.53   33.50
   9  -1  -3  702.13   27.10
   1   9  -3  674.83   32.60
  -1  -9  -3  696.63   30.60
  -9   1  -3  715.83   29.80
   9  -1   3  705.73   31.10
  -1  -9   3  682.03   33.50
  -9   1   3  749.13   34.70
   9  -1   3  728.23   30.50
  -1  -9   3  723.83   33.40
  -9   1   3  698.53   26.20
  -1  -9   3  725.03   29.20
   9  -1   3  799.42   33.60
   1   9   3  727.13   33.70
   9  -2  -3   13.60    6.80
   9  -2  -3   22.50    4.90
   9  -2  -3   19.80    6.50
  -9   2  -3   17.90    5.60
   2   9  -3   36.10    9.40
  -2  -9  -3   26.40    8.40
  -2  -9  -3   20.60    6.00
   9  -2   3   31.60    9.40
  -2  -9   3   23.30    8.10
  -2  -9   3    7.00    5.60
   9  -2   3   24.10    6.50
  -9   2   3   22.00    3.60
  -9   2   3   16.40    7.50
  -2  -9   3   17.40    5.00
   2   9   3   14.10    7.20
   9  -2   3   27.30    7.00
   9  -3  -3  137.09    8.30
  -9   3  -3  132.09   10.70
   9  -3  -3  140.19   15.10
  -3  -9  -3  133.79   15.80
   3   9  -3  145.99   16.10
  -3  -9  -3  140.69   11.40
  -3  -9  -3  130.89   12.20
   9  -3  -3  159.48   16.60
   3   9   3  113.49   14.50
   9  -3   3  166.28   14.70
   9  -3   3   97.49   12.60
  -3  -9   3  146.19   16.50
   9  -3   3  130.69   14.10
  -9   3   3  148.99   16.20
  -3  -9   3  123.99   13.80
  -3  -9   3  117.59    8.90
  -4  -9  -3  170.98   11.40
  -4  -9  -3  162.98   12.00
   9  -4  -3  193.18   18.40
  -4  -9  -3  217.28   20.80
   9  -4  -3  167.08   17.00
   4   9  -3  166.88   17.70
  -9   4  -3  173.18   11.90
   9  -4   3  158.18   12.20
  -4  -9   3  140.09    8.50
   9  -4   3  141.29   15.20
  -4  -9   3  136.99   16.30
  -4  -9   3  136.99   14.70
  -9   4   3  168.38   18.40
   4   9   3  149.59   16.80
   9  -4   3  124.79   15.00
   9  -5  -3   55.59   10.90
   5   9  -3   46.20    9.30
  -5  -9  -3   64.59    8.80
  -9   5  -3   54.69    7.90
   9  -5  -3   44.10    9.80
  -5  -9  -3   61.29    7.20
   5   9  -3   59.99   11.80
  -5  -9  -3   68.09   12.60
   9  -5   3   46.80    8.10
   9  -5   3   45.60   10.60
   9  -5   3   63.79   11.40
  -9   5   3   43.10   10.30
  -5  -9   3   73.79   12.20
  -5  -9   3   55.29    9.80
   5   9   3   53.09   11.60
   6   9  -3  371.36   22.70
  -9   6  -3  365.46   18.20
  -6  -9  -3  378.46   19.10
   6   9  -3  346.57   23.30
   9  -6  -3  329.57   22.90
  -6  -9  -3  433.56   25.80
   9  -6  -3  393.96   23.90
   9  -6   3  393.46   24.30
  -6  -9   3  317.07   23.10
   9  -6   3  331.97   18.70
   6   9   3  321.37   23.00
   9  -6   3  374.66   24.20
  -6  -9   3  390.86   21.20
   9  -7  -3   77.29   12.40
  -9   7  -3   82.89    9.70
   7   9  -3   89.89   15.20
   9  -7  -3   83.19   14.90
   7   9  -3   69.19   12.30
  -7  -9  -3   78.19   14.00
  -7  -9  -3   89.39   10.50
   9  -7   3   88.89   15.60
   9  -7   3   80.29   14.10
  -7  -9   3   73.79   10.80
   9  -7   3   86.19   10.60
   7   9   3   54.89   12.20
  -7  -9   3   91.19   14.30
   8   9  -3  146.29   18.10
  -8  -9  -3  114.49   16.50
  -8  -9  -3  160.18   14.20
  -9   8  -3  159.48   13.50
   9  -8  -3  141.39   18.60
   8   9  -3  139.89   17.50
   9  -8  -3  164.98   18.40
   9  -8   3  145.69   13.30
  -8  -9   3  141.19   13.40
   9  -8   3  180.28   20.20
  -8  -9   3  126.29   17.40
   9  -8   3  135.49   18.80
   8   9   3  153.58   18.30
   9   9  -3  192.18   20.90
   9   9  -3  218.58   22.80
   9  -9  -3  209.68   23.80
  -9  -9  -3  166.58   20.10
   9  -9  -3  219.68   21.70
   9  -9   3  187.98   22.10
   9  -9   3  188.38   21.80
   9   9   3  181.68   20.50
  -9  -9   3  189.98   20.70
  10   9  -3   71.59   15.00
   9 -10  -3   48.40   12.10
   9 -10  -3   63.59   14.20
 -10  -9  -3   75.69   14.00
  10   9  -3   81.89   15.60
   9 -10   3   84.89   15.80
 -10  -9   3   79.79   14.80
   9 -10   3   96.69   17.60
  10   9   3   81.59   15.30
  10   8  -3   28.00   10.50
   8 -10  -3   24.20   10.10
   8 -10  -3   56.39   13.40
  10   8  -3   56.49   12.90
 -10  -8  -3   51.59   12.00
   8 -10   3   35.20   11.20
  10   8   3   54.69   12.00
   8 -10   3   54.49   13.10
 -10  -8   3   50.79   12.00
  -7  10  -3  161.68   14.70
 -10  -7  -3  148.29   13.80
 -10  -7  -3  191.08   20.20
   7 -10  -3  163.58   20.80
  10   7  -3  151.48   18.40
  10   7  -3  134.29   16.90
   7 -10  -3  127.69   16.20
   7 -10   3  189.08   22.40
 -10  -7   3  167.78   19.80
   7 -10   3  179.98   20.10
  10   7   3  150.88   14.10
  10   7   3  134.89   16.90
  -6  10  -3  180.88   14.30
 -10  -6  -3  178.28   20.10
   6 -10  -3  182.78   18.20
   6 -10  -3  179.88   12.80
  10   6  -3  191.68   20.20
  10   6  -3  202.48   19.80
   6 -10  -3  205.68   21.50
 -10  -6  -3  161.58   14.40
  10   6   3  154.58   17.20
  10   6   3  166.78   18.50
  -6  10   3  192.78   16.90
 -10  -6   3  181.68   19.40
   6 -10   3  133.49   18.10
  10   6   3  168.98   15.00
 -10  -6   3  166.58   12.90
   6 -10   3  175.58   19.60
   5 -10  -3  419.76   20.50
   5 -10  -3  409.76   25.90
  10   5  -3  382.46   22.80
 -10  -5  -3  393.76   20.40
  -5  10  -3  425.86   22.50
  10   5  -3  398.66   25.90
 -10  -5  -3  407.76   24.70
   5 -10  -3  420.96   24.00
   5 -10   3  375.36   26.80
  10   5   3  397.06   25.20
  10   5   3  370.56   20.50
  10   5   3  369.06   22.30
   5 -10   3  367.06   17.10
   5 -10   3  398.16   24.70
 -10  -5   3  439.26   26.00
 -10  -5   3  398.16   20.00
  -5  10   3  419.26   22.90
  -4  10  -3  150.18   15.20
 -10  -4  -3  140.69   13.30
  10   4  -3  108.09   14.90
   4 -10  -3  161.48   16.70
 -10  -4  -3  116.99   14.50
   4 -10  -3  124.09   13.00
  10   4  -3  128.99    9.50
  10   4  -3  137.39   14.40
   4 -10  -3  126.49   16.40
   4 -10   3  141.39   16.30
  10   4   3  166.48   15.60
   4 -10   3  163.98   20.00
   4 -10   3  138.29   17.30
  -4  10   3  166.88   16.70
  10   4   3  118.49   15.00
 -10  -4   3  154.18   17.50
   4 -10   3  133.99    9.50
  10   4   3  127.19   13.30
   3 -10  -3  250.47   18.10
   3 -10  -3  227.78   16.20
   3 -10  -3  272.07   23.60
 -10  -3  -3  230.78   17.30
  10   3  -3  229.88   13.40
  -3  10  -3  260.77   17.50
  10   3  -3  218.28   15.60
  10   3  -3  186.88   19.80
 -10  -3  -3  241.68   15.00
   3 -10   3  255.67   18.10
   3 -10   3  199.58   12.20
  10   3   3  233.18   18.40
   3 -10   3  228.88   22.60
  10   3   3  241.98   11.30
   3 -10   3  254.67   19.80
  10   3   3  236.98   16.20
 -10  -3   3  234.48   21.60
  10   3   3  242.48   15.40
  -3  10   3  223.38   17.30
  -2  10  -3  399.06   22.60
  10   2  -3  377.66   20.30
 -10  -2  -3  402.26   20.70
  10   2  -3  384.76   19.40
   2 -10  -3  396.06   22.10
  10   2  -3  440.86   25.60
   2 -10  -3  413.76   23.50
 -10  -2  -3  394.96   22.50
  -2  10   3  391.66   23.40
   2 -10   3  401.06   17.70
   2 -10   3  419.86   25.50
   2 -10   3  402.86   25.40
  10   2   3  397.26   17.70
  10   2   3  397.46   23.60
   2 -10   3  409.46   23.00
 -10  -2   3  395.76   24.30
  10   2   3  393.16   19.90
  10   2   3  385.66   21.60
   1 -10  -3  183.38   18.00
  10   1  -3  169.28   17.60
  10   1  -3  181.18   12.70
 -10  -1  -3  208.28   15.20
  -1  10  -3  233.38   17.10
 -10  -1  -3  185.18   13.90
   1 -10  -3  196.08   18.50
  10   1  -3  191.78   13.40
  10   1   3  187.78   12.30
   1 -10   3  202.78   15.00
  -1  10   3  213.48   19.50
  10   1   3  215.68   19.70
 -10  -1   3  186.98   18.90
   1 -10   3  227.98   21.30
   1 -10   3  178.38   18.40
  10   1   3  182.08   16.90
 -10   0  -3  323.57   18.50
   0 -10  -3  349.57   21.00
   0  10  -3  335.87   21.50
  10   0  -3  376.46   19.60
  10   0  -3  318.07   16.10
   0 -10  -3  319.97   19.70
  10   0  -3  385.76   23.10
  10   0   3  372.46   21.40
   0 -10   3  317.17   18.70
 -10   0   3  324.67   21.70
  10   0   3  299.17   17.20
   0  10   3  311.27   21.40
  10   0   3  295.57   19.60
   0 -10   3  307.07   21.40
 -10   0   3  321.57   16.40
   0 -10   3  314.67   21.80
  10  -1  -3  203.28   19.20
  10  -1  -3  219.68   15.50
  -1 -10  -3  201.18   14.80
  10  -1  -3  194.88   11.70
  -1 -10  -3  184.28   18.00
   1  10  -3  226.38   17.90
 -10   1  -3  234.38   14.60
  -1 -10   3  183.78   13.40
  10  -1   3  199.78   15.80
  -1 -10   3  159.18   17.40
  -1 -10   3  221.88   20.10
   1  10   3  242.08   21.30
 -10   1   3  203.88   19.30
 -10   1   3  190.68   11.30
  10  -1   3  214.98   14.80
  10  -1   3  185.98   14.70
  -2 -10  -3  400.76   22.20
  10  -2  -3  409.86   23.10
  -2 -10  -3  425.26   22.00
  10  -2  -3  412.66   17.10
  -2 -10  -3  393.76   24.30
   2  10  -3  381.76   23.70
  10  -2  -3  399.06   24.40
 -10   2  -3  410.16   20.40
 -10   2   3  391.86   24.70
  10  -2   3  450.65   24.60
  -2 -10   3  416.86   19.60
  -2 -10   3  442.86   24.80
  -2 -10   3  371.46   24.10
 -10   2   3  374.36   15.60
  10  -2   3  396.56   22.30
   2  10   3  412.76   25.00
  10  -2   3  392.06   22.10
 -10   3  -3  236.88   14.60
  -3 -10  -3  250.77   15.70
  10  -3  -3  235.58   11.30
  -3 -10  -3  236.98   18.90
  -3 -10  -3  234.38   15.80
   3  10  -3  246.98   19.30
  10  -3  -3  239.48   17.50
  10  -3  -3  208.08   19.70
  -3 -10   3  217.38   17.20
  10  -3   3  224.98   17.10
  10  -3   3  234.58   18.30
  -3 -10   3  231.78   13.10
  10  -3   3  238.58   16.30
   3  10   3  201.28   20.20
 -10   3   3  235.48   22.40
  -3 -10   3  202.78   19.80
  10  -4  -3  149.79   16.80
  10  -4  -3  180.98   18.30
  -4 -10  -3  143.79   11.70
  -4 -10  -3  146.29   14.00
  -4 -10  -3  158.48   18.10
 -10   4  -3  150.18   11.60
   4  10  -3  145.59   16.90
  -4 -10   3  150.58   15.90
  -4 -10   3  134.99    8.90
  -4 -10   3  140.29   16.60
  10  -4   3  149.69   16.50
  10  -4   3  119.79   15.40
 -10   4   3  121.69   16.70
   4  10   3  113.09   15.70
  10  -4   3  168.98   15.90
  10  -5  -3  378.96   25.10
  -5 -10  -3  396.46   26.60
  -5 -10  -3  402.36   21.00
  10  -5  -3  407.36   25.40
   5  10  -3  434.26   26.90
 -10   5  -3  392.26   19.60
  -5 -10  -3  410.26   19.40
 -10   5   3  405.26   26.40
  -5 -10   3  426.86   23.60
  10  -5   3  402.16   21.60
  10  -5   3  452.45   26.90
  10  -5   3  383.56   24.80
  -5 -10   3  393.16   26.00
   5  10   3  459.65   27.30
   6  10  -3  163.48   17.20
  -6 -10  -3  174.68   14.00
  10  -6  -3  183.38   19.50
  -6 -10  -3  208.48   21.70
  10  -6  -3  171.88   19.00
 -10   6  -3  173.88   12.80
   6  10  -3  200.08   21.60
  10  -6   3  181.58   20.20
  -6 -10   3  186.98   20.30
  10  -6   3  199.98   14.40
   6  10   3  191.48   21.30
  -6 -10   3  187.58   17.20
  10  -6   3  201.18   21.60
  -7 -10  -3  147.39   14.40
  10  -7  -3  168.88   18.80
   7  10  -3  137.49   18.30
   7  10  -3  164.08   18.00
  10  -7  -3  147.19   18.90
  -7 -10  -3  160.08   20.40
   7  10   3  156.08   18.40
  -7 -10   3  154.68   19.00
  10  -7   3  189.68   21.40
  -7 -10   3  160.58   15.40
  10  -7   3  152.58   14.70
  10  -7   3  133.29   18.00
  10  -8  -3   45.30   12.10
  -8 -10  -3   55.09   12.50
   8  10  -3   55.89   13.90
  10  -8  -3   17.40    8.50
  -8 -10  -3   54.99   12.80
   8  10  -3   32.70   11.10
  -8 -10   3   39.80   11.50
  10  -8   3   29.20   10.30
  10  -8   3   50.79    9.40
  10  -8   3   34.30   10.90
   8  10   3   52.39   12.40
   9  10  -3   73.69   14.80
  -9 -10  -3   77.49   15.50
   9  10  -3   50.79   13.00
  10  -9  -3   80.99   15.90
  10  -9  -3  105.69   15.70
   9  10   3   64.59   14.80
  10  -9   3   69.89   15.50
  10  -9   3   85.39   15.80
  -9 -10   3   52.89   13.30
  10 -10  -3  180.78   22.30
  10  10  -3  151.38   21.50
  10  10  -3  130.79   19.10
  10 -10  -3  183.08   21.00
 -10 -10  -3  168.38   22.20
 -10 -10   3  192.68   22.30
  10  10   3  143.49   19.30
  10 -10   3  154.08   21.90
  10 -10   3  197.08   23.00
  11  10  -3   49.30   13.80
  10 -11  -3   66.29   16.00
  10 -11  -3   38.30   13.00
  11  10  -3   25.80   10.90
 -11 -10  -3   57.79   15.10
  11  10   3   47.10   13.00
 -11 -10   3   50.19   14.10
  10 -11   3   72.99   15.80
  10 -11   3   44.50   13.10
  11   9  -3  104.59   17.10
   9 -11  -3   91.49   16.70
  11   9  -3  105.99   16.80
 -11  -9  -3   72.09   14.90
   9 -11  -3   76.69   14.90
   9 -11   3   83.39   15.90
   9 -11   3   69.49   15.90
 -11  -9   3   99.19   16.70
  11   9   3   77.79   15.60
  11   8  -3    7.30    8.40
   8 -11  -3   18.40   10.20
 -11  -8  -3   20.50   10.40
   8 -11  -3   18.70   11.00
  11   8  -3    9.70    9.50
   8 -11   3   25.00   10.10
  11   8   3   16.30   10.20
   8 -11   3    5.10    8.30
 -11  -8   3   10.20    9.10
   7 -11  -3  289.77   21.80
  11   7  -3  232.48   24.10
  11   7  -3  277.47   21.80
   7 -11  -3  255.77   26.20
 -11  -7  -3  295.17   22.70
   7 -11   3  269.77   27.30
   7 -11   3  296.67   27.30
 -11  -7   3  263.17   25.00
  11   7   3  274.37   21.30
   6 -11  -3   65.59   12.50
 -11  -6  -3   82.39   11.70
  -6  11  -3   96.99   12.70
  11   6  -3  110.09   15.90
  11   6  -3   83.89   15.10
   6 -11  -3   67.99   14.00
 -11  -6  -3   97.09   15.20
   6 -11   3   64.19   12.80
 -11  -6   3   63.49   13.60
   6 -11   3   82.89   15.30
  11   6   3   83.99   13.70
  11   6   3   91.49   11.70
  -6  11   3   99.19   13.70
  11   6   3  103.69   15.80
   5 -11  -3  141.19   18.20
 -11  -5  -3  176.08   15.60
  11   5  -3  168.68   18.20
   5 -11  -3  196.08   19.30
 -11  -5  -3  190.58   20.20
  11   5  -3  148.89   19.50
   5 -11  -3  154.48   14.50
  -5  11  -3  187.38   17.50
   5 -11   3  124.49   16.50
   5 -11   3  146.59   19.50
  11   5   3  115.69   16.20
  -5  11   3  170.58   17.70
 -11  -5   3  163.58   19.70
  11   5   3  154.48   16.70
   5 -11   3  154.68   19.80
  11   5   3  157.88   15.40
   4 -11  -3  236.98   16.90
  -4  11  -3  236.88   17.80
  11   4  -3  241.68   17.40
 -11  -4  -3  216.18   20.60
  11   4  -3  202.08   21.20
 -11  -4  -3  228.68   16.30
   4 -11  -3  231.48   18.00
   4 -11  -3  221.58   22.20
  11   4   3  261.67   17.30
 -11  -4   3  299.37   21.50
  -4  11   3  267.07   19.10
  11   4   3  267.47   24.40
  11   4   3  229.68   16.50
   4 -11   3  193.28   21.60
   4 -11   3  211.98   22.20
   4 -11   3  215.18   21.00
   3 -11  -3  152.18   17.60
  -3  11  -3  172.38   17.40
  11   3  -3  156.98   12.10
  11   3  -3  168.98   15.90
   3 -11  -3  156.08   17.40
   3 -11  -3  166.48   16.50
 -11  -3  -3  164.78   15.40
  11   3  -3  171.28   19.80
 -11  -3  -3  195.98   18.40
  -3  11   3  158.38   17.50
 -11  -3   3  159.58   18.90
   3 -11   3  169.28   21.10
   3 -11   3  143.39   10.60
  11   3   3  178.38   16.30
  11   3   3  191.88   19.30
  11   3   3  193.68   16.60
   3 -11   3  133.19   17.50
   3 -11   3  149.39   17.30
  11   2  -3  133.69   13.40
  -2  11  -3  112.69   14.80
  11   2  -3  128.29   12.50
 -11  -2  -3  136.99   14.10
   2 -11  -3  130.59   15.80
 -11  -2  -3  151.18   15.60
  11   2  -3   97.89   15.40
   2 -11  -3  133.99   14.90
   2 -11  -3  130.19   15.80
  11   2   3  150.58   13.70
   2 -11   3  128.09   11.30
  11   2   3  141.79   15.20
   2 -11   3  114.59   14.30
  11   2   3  151.48   17.70
  11   2   3  135.49   11.20
 -11  -2   3  178.78   19.20
   2 -11   3  150.18   18.30
   2 -11   3  121.19   16.90
  -2  11   3  124.59   15.30
   1 -11  -3  230.98   17.70
  11   1  -3  226.18   14.50
  11   1  -3  244.08   16.00
   1 -11  -3  212.98   19.90
  11   1  -3  220.58   20.90
   1 -11  -3  243.08   21.40
  -1  11  -3  238.18   19.10
 -11  -1  -3  276.77   17.80
 -11  -1  -3  226.98   16.60
  -1  11   3  190.48   19.80
   1 -11   3  220.68   21.60
  11   1   3  214.68   19.20
 -11  -1   3  254.47   15.70
  11   1   3  238.68   14.40
   1 -11   3  233.48   14.10
  11   1   3  225.58   20.50
 -11  -1   3  247.38   22.70
   1 -11   3  219.68   16.90
   1 -11   3  268.77   24.70
   0 -11  -3   74.99   11.70
  11   0  -3   68.49    8.50
   0  11  -3   65.09   12.00
 -11   0  -3   57.09    9.90
  11   0  -3   76.29   10.60
   0 -11  -3   58.39   11.60
  11   0  -3   58.99   12.20
   0 -11  -3   57.19   11.20
   0 -11   3   60.39   11.90
 -11   0   3   66.79   12.30
  11   0   3   59.39   11.50
   0  11   3   70.29   13.50
  11   0   3   62.69    9.50
  11   0   3   68.19   11.60
 -11   0   3   51.59    7.90
   0 -11   3   73.49   11.00
   0 -11   3   54.69   12.00
  -1 -11  -3  205.78   16.90
 -11   1  -3  235.28   15.90
  -1 -11  -3  236.48   22.00
  11  -1  -3  284.87   18.50
  11  -1  -3  264.47   20.50
  11  -1  -3  237.68   13.10
   1  11  -3  219.28   21.00
  -1 -11  -3  234.58   18.20
 -11   1   3  271.27   24.40
 -11   1   3  206.38   12.70
  -1 -11   3  231.38   18.90
   1  11   3  258.57   23.50
  11  -1   3  253.87   18.30
  11  -1   3  247.18   22.00
  -1 -11   3  255.17   23.40
  -1 -11   3  246.18   16.00
  11  -1   3  233.28   16.50
  11  -2  -3  101.09   13.20
  -2 -11  -3  113.59   13.90
 -11   2  -3  164.58   14.10
  11  -2  -3  134.59   17.20
   2  11  -3  140.29   17.40
  -2 -11  -3  124.79   14.40
  -2 -11  -3  121.09   16.10
  11  -2   3  137.59   14.80
   2  11   3  120.59   16.90
  11  -2   3  142.79   17.10
 -11   2   3  151.78   17.90
  11  -2   3  128.39   15.10
  -2 -11   3   92.49   14.10
  -2 -11   3  136.69   12.70
  -2 -11   3  161.08   19.20
  11  -3  -3  205.08   20.30
 -11   3  -3  175.28   14.60
   3  11  -3  150.48   18.00
  11  -3  -3  157.58   17.30
  -3 -11  -3  143.89   17.20
  -3 -11  -3  159.48   15.40
  -3 -11  -3  167.28   16.00
 -11   3   3  139.39   17.50
  11  -3   3  168.28   16.80
  11  -3   3  151.48   17.90
  -3 -11   3  151.48   11.90
   3  11   3  137.29   17.20
  -3 -11   3  181.48   18.50
  -3 -11   3  141.99   17.50
  11  -3   3  147.99   16.40
   4  11  -3  224.98   22.40
  11  -4  -3  200.88   20.10
 -11   4  -3  242.18   15.20
  -4 -11  -3  198.68   16.00
  11  -4  -3  233.98   21.60
  -4 -11  -3  226.98   15.80
  -4 -11  -3  258.47   24.20
  11  -4   3  239.18   19.00
   4  11   3  233.28   22.60
  -4 -11   3  251.17   19.20
 -11   4   3  239.78   22.60
  -4 -11   3  225.98   22.50
  11  -4   3  260.07   17.70
  11  -4   3  207.68   20.70
  11  -5  -3  157.18   18.60
  11  -5  -3  164.08   18.90
  -5 -11  -3  164.38   20.40
  -5 -11  -3  182.48   16.50
 -11   5  -3  154.28   18.30
   5  11  -3  126.69   17.50
  -5 -11   3  149.79   18.40
 -11   5   3  150.48   18.90
  11  -5   3  137.59   17.10
  11  -5   3  167.28   18.60
   5  11   3  164.78   19.50
  11  -5   3  161.58   15.90
  -5 -11   3  162.08   17.40
  11  -6  -3  115.49   16.10
  11  -6  -3   78.19   13.80
   6  11  -3   74.69   14.30
  -6 -11  -3   96.49   16.40
  -6 -11  -3  101.59   13.00
  11  -6   3   81.79   11.80
  11  -6   3   72.59   13.60
  -6 -11   3   98.39   13.40
   6  11   3   90.79   15.30
  11  -6   3   72.29   13.50
  -6 -11   3   86.39   15.00
  -7 -11  -3  248.28   18.40
  11  -7  -3  263.97   25.50
  11  -7  -3  290.37   22.30
  -7 -11  -3  260.77   26.20
   7  11  -3  204.18   22.60
  11  -7   3  288.47   18.40
  11  -7   3  282.27   26.80
   7  11   3  307.37   24.00
  -7 -11   3  306.47   27.50
  11  -7   3  283.87   26.40
   8  11  -3   14.10   10.80
  11  -8  -3   17.80    9.50
  11  -8  -3   11.50    8.80
   8  11  -3   -2.40    7.30
  -8 -11  -3    9.90    9.50
  11  -8   3   29.10   11.00
  11  -8   3   10.70    8.70
   8  11   3   22.30   11.30
  -8 -11   3   29.90   11.30
  11  -9  -3  101.29   18.00
   9  11  -3   92.59   16.30
   9  11  -3   88.99   16.40
  -9 -11  -3   77.69   16.30
  11  -9  -3  105.69   16.40
   9  11   3  103.49   17.80
  -9 -11   3  111.49   17.70
  11  -9   3   91.49   16.00
  11  -9   3  101.29   18.10
 -10 -11  -3   62.09   15.70
  10  11  -3   44.80   13.40
  11 -10  -3   71.49   16.30
  11 -10  -3   43.40   14.10
  10  11  -3   31.50   11.70
  11 -10   3   46.10   14.20
 -10 -11   3   54.19   14.40
  11 -10   3   49.40   14.10
  10  11   3    7.00    9.90
  11  11  -3   70.99   15.50
  11  11  -3   59.59   15.30
  11 -11  -3   46.30   14.20
  11 -11  -3   40.10   13.00
 -11 -11  -3   54.19   16.00
  11 -11   3   48.30   14.90
 -11 -11   3   58.59   15.50
  11  11   3   36.00   12.30
  11 -11   3   66.19   16.10
 -12 -11  -3   22.00   12.40
  12  11  -3   30.50   13.60
  12  11  -3    7.40   11.70
  11 -12  -3   12.80   11.30
  11 -12  -3   24.60   12.30
  11 -12   3   19.20   12.70
  12  11   3   32.60   14.20
  11 -12   3   12.70   10.20
 -12 -11   3    1.70   10.90
 -12 -10  -3   42.90   14.00
  12  10  -3  102.99   18.20
  10 -12  -3   75.19   15.80
  12  10  -3   85.89   17.30
  10 -12  -3   78.19   16.90
 -12 -10   3   75.19   16.30
  10 -12   3   74.69   16.70
  10 -12   3   62.89   15.10
  12  10   3   50.69   15.50
 -12  -9  -3  105.89   18.80
   9 -12  -3   85.99   17.00
   9 -12  -3   92.89   16.40
  12   9  -3   91.99   16.80
  12   9  -3  122.49   19.60
   9 -12   3   69.19   16.30
 -12  -9   3   95.89   17.60
   9 -12   3   50.29   14.80
  12   9   3   69.99   14.90
   8 -12  -3   96.69   17.90
 -12  -8  -3   83.19   15.70
  12   8  -3   85.99   14.90
   8 -12  -3  100.79   16.50
  12   8  -3  121.49   19.30
 -12  -8   3   93.09   17.30
   8 -12   3   71.29   15.70
   8 -12   3   66.79   15.10
  12   8   3   85.19   15.60
  12   7  -3  115.39   17.40
   7 -12  -3  113.59   16.40
   7 -12  -3  156.38   21.20
 -12  -7  -3   99.39   16.40
  12   7  -3  103.39   17.60
  12   7   3   82.79   14.90
   7 -12   3   83.09   15.80
 -12  -7   3   89.69   16.30
  12   7   3   95.09   16.60
   7 -12   3   86.39   17.30
   6 -12  -3   96.09   14.70
  -6  12  -3   65.59   12.20
  12   6  -3   69.69   15.00
   6 -12  -3   73.89   14.90
 -12  -6  -3   65.29   13.70
  12   6  -3   55.49   12.40
   6 -12   3   57.09   13.40
  -6  12   3   50.69   11.80
   6 -12   3   88.29   17.30
   6 -12   3   80.29   15.60
 -12  -6   3   65.39   14.40
  12   6   3   48.40   11.80
  12   6   3   72.49   13.30
  12   5  -3  234.98   21.40
  12   5  -3  206.88   22.30
  -5  12  -3  205.58   19.40
 -12  -5  -3  175.68   17.50
   5 -12  -3  186.98   17.50
 -12  -5  -3  203.48   20.80
   5 -12  -3  200.48   22.10
   5 -12  -3  213.38   20.90
   5 -12   3  204.68   22.10
  12   5   3  241.78   18.10
   5 -12   3  253.47   25.60
   5 -12   3  185.58   22.70
  -5  12   3  222.28   20.80
  12   5   3  207.58   16.30
  12   5   3  171.28   21.00
 -12  -5   3  211.18   22.30
   4 -12  -3  290.77   23.20
 -12  -4  -3  298.17   21.80
 -12  -4  -3  315.87   19.60
  -4  12  -3  314.07   21.70
  12   4  -3  340.87   21.30
   4 -12  -3  316.77   20.50
   4 -12  -3  306.77   21.30
  12   4  -3  342.27   25.60
  12   4   3  288.77   19.50
  12   4   3  299.77   20.20
   4 -12   3  259.57   26.00
 -12  -4   3  323.97   24.00
 -12  -4   3  275.37   20.50
   4 -12   3  297.77   22.60
   4 -12   3  293.47   27.30
  -4  12   3  347.07   22.80
  12   4   3  308.17   23.60
  -3  12  -3  410.46   25.00
   3 -12  -3  374.26   23.30
   3 -12  -3  391.26   24.40
   3 -12  -3  375.16   26.00
 -12  -3  -3  366.56   22.40
 -12  -3  -3  433.06   25.20
  12   3  -3  399.96   27.40
  12   3  -3  368.26   22.40
  12   3   3  431.96   22.50
 -12  -3   3  409.46   27.20
   3 -12   3  405.16   28.50
 -12  -3   3  423.66   23.70
   3 -12   3  425.06   28.50
  12   3   3  378.46   23.10
  12   3   3  404.96   26.30
  -3  12   3  393.96   25.30
   3 -12   3  400.56   25.30
 -12  -2  -3  180.78   16.90
 -12  -2  -3  168.98   17.40
  12   2  -3  173.78   15.70
  -2  12  -3  179.58   18.80
   2 -12  -3  181.88   18.90
   2 -12  -3  184.58   19.00
  12   2  -3  166.28   20.50
   2 -12  -3  181.18   19.40
  12   2  -3  166.08   15.20
 -12  -2   3  148.89   19.00
 -12  -2   3  147.39   15.10
  12   2   3  174.38   17.40
   2 -12   3  137.49   16.80
   2 -12   3  153.58   20.40
  -2  12   3  167.08   18.70
  12   2   3  153.18   18.80
  12   2   3  168.48   15.00
   2 -12   3  153.68   19.80
  12   1  -3  208.68   22.00
  12   1  -3  226.88   16.50
  -1  12  -3  215.68   21.80
   1 -12  -3  234.38   21.90
   1 -12  -3  249.97   19.60
 -12  -1  -3  228.18   17.50
   1 -12  -3  241.38   21.70
   1 -12  -3  249.18   22.30
   1 -12  -3  216.98   22.20
  12   1  -3  204.98   14.70
   1 -12   3  222.68   14.80
  12   1   3  237.38   18.20
   1 -12   3  249.18   23.80
  12   1   3  234.28   22.50
 -12  -1   3  223.78   15.70
 -12  -1   3  241.58   23.50
  12   1   3  191.48   14.10
   1 -12   3  231.88   17.70
   1 -12   3  238.98   24.10
  -1  12   3  224.68   22.30
  12   0  -3  150.88   15.80
   0 -12  -3  150.28   18.20
   0 -12  -3  120.79   16.30
   0 -12  -3  136.59   15.80
 -12   0  -3  147.79   15.10
  12   0  -3  183.58   20.60
   0  12  -3  162.48   18.90
   0 -12  -3  142.89   16.40
  12   0  -3  158.38   14.60
   0 -12  -3  138.99   17.70
  12   0   3  175.08   18.50
   0 -12   3  151.88   18.80
  12   0   3  142.19   14.10
   0  12   3  146.89   18.00
  12   0   3  137.09   17.00
   0 -12   3  166.58   19.70
   0 -12   3  176.48   17.00
 -12   0   3  132.19   12.40
 -12   0   3  171.08   19.30
  12  -1  -3  271.77   25.00
   1  12  -3  238.58   23.10
  -1 -12  -3  200.18   20.70
  12  -1  -3  221.98   17.70
  -1 -12  -3  227.58   18.20
  -1 -12  -3  225.48   21.20
 -12   1  -3  237.28   16.80
 -12   1   3  202.38   21.80
   1  12   3  221.78   22.20
  12  -1   3  220.88   20.70
  12  -1   3  272.67   19.60
  -1 -12   3  229.48   22.40
  -1 -12   3  234.98   23.40
  -1 -12   3  249.28   16.70
  12  -1   3  217.98   16.40
  -2 -12  -3  143.19   18.70
  12  -2  -3  155.68   19.10
   2  12  -3  131.39   17.90
 -12   2  -3  179.48   15.50
  -2 -12  -3  159.18   16.90
  12  -2  -3  135.99   16.30
  -2 -12  -3  128.59   15.90
  -2 -12   3  140.89   13.70
  12  -2   3  161.08   17.50
 -12   2   3  180.38   20.50
  12  -2   3  127.19   15.20
  -2 -12   3  131.69   18.00
   2  12   3  171.08   19.60
  -2 -12   3  139.19   17.80
  12  -2   3  163.68   18.50
  -3 -12  -3  423.86   23.60
  -3 -12  -3  376.06   26.10
  -3 -12  -3  372.66   22.40
 -12   3  -3  405.26   20.60
   3  12  -3  357.76   25.80
  12  -3  -3  422.36   25.60
  12  -3  -3  410.96   26.60
 -12   3   3  358.56   26.70
  12  -3   3  371.06   24.90
  12  -3   3  376.26   23.10
  -3 -12   3  379.66   25.00
   3  12   3  383.06   26.10
  -3 -12   3  364.56   25.60
  12  -3   3  357.36   23.60
  -4 -12  -3  312.77   21.30
  12  -4  -3  340.07   24.40
  12  -4  -3  301.67   23.20
  -4 -12  -3  286.47   19.60
  -4 -12  -3  305.27   24.50
   4  12  -3  316.77   24.30
  12  -4   3  366.26   22.50
   4  12   3  324.97   24.30
  -4 -12   3  350.06   26.00
  12  -4   3  313.67   24.10
  -4 -12   3  313.77   22.60
  12  -4   3  341.87   23.50
 -12   4   3  316.97   24.60
   5  12  -3  193.98   21.80
  12  -5  -3  205.28   22.10
  12  -5  -3  203.38   22.30
  -5 -12  -3  229.58   19.90
  -5 -12  -3  197.58   22.50
  12  -5   3  226.98   20.40
  12  -5   3  166.18   19.60
   5  12   3  198.68   22.60
  12  -5   3  219.28   23.40
  -5 -12   3  207.18   20.70
  -5 -12   3  226.38   24.00
  -6 -12  -3   70.89   15.90
  12  -6  -3   67.59   14.10
  -6 -12  -3   61.29   11.10
  12  -6  -3   56.29   12.70
   6  12  -3   57.99   13.90
  12  -6   3   63.69   11.00
  12  -6   3   75.79   14.00
   6  12   3   57.19   13.10
  -6 -12   3   69.89   12.60
  -6 -12   3   60.19   14.10
  12  -6   3   53.79   12.90
  -7 -12  -3  110.39   18.90
  12  -7  -3   85.89   15.70
  12  -7  -3  116.09   18.40
   7  12  -3   78.29   15.50
  -7 -12   3  136.69   18.80
  12  -7   3   98.99   13.50
  12  -7   3  118.89   18.90
  12  -7   3   67.79   14.40
   7  12   3  110.19   18.00
   8  12  -3   71.29   16.40
  12  -8  -3  105.69   18.80
  -8 -12  -3   69.79   16.00
  12  -8  -3  128.79   18.50
  12  -8   3  103.19   17.80
   8  12   3   81.69   16.00
  -8 -12   3   97.59   16.70
  12  -8   3   79.89   15.40
  12  -9  -3  104.49   17.70
  -9 -12  -3   76.19   17.20
   9  12  -3  100.39   18.70
  12  -9  -3   42.70   13.70
  12  -9   3   84.59   17.90
   9  12   3   59.09   14.60
  12  -9   3   92.99   18.00
  -9 -12   3   87.29   17.40
 -10 -12  -3   61.99   15.70
  12 -10  -3   80.39   16.60
  12 -10  -3   42.50   15.00
  10  12  -3   72.39   15.40
  12 -10   3   63.19   16.70
  12 -10   3   47.30   14.50
  10  12   3   61.49   15.90
 -10 -12   3   65.79   15.80
  11  12  -3   17.90   11.70
  11  12  -3   21.10   12.00
 -11 -12  -3   21.40   11.90
  12 -11  -3    7.10   11.40
  12 -11  -3   14.90   12.10
  12 -11   3   12.50   11.80
  12 -11   3   12.10   10.70
 -11 -12   3    6.40   10.70
  11  12   3   19.10   13.60
  12  12  -3   14.00   11.50
  12 -12  -3   -2.50   10.50
 -12 -12  -3    2.00   10.00
  12 -12  -3   -1.20   11.70
  12 -12  -3    3.30   10.60
  12  12  -3   22.90   12.60
  12  12   3   19.80   13.40
  12 -12   3   -0.80    9.40
 -12 -12   3   16.30   12.90
  12 -12   3   15.40   12.90
  13  12  -3   46.80   17.10
 -13 -12  -3   45.40   16.10
  13  12  -3   76.79   18.70
  12 -13  -3   55.59   16.20
  12 -13  -3   63.99   18.50
  12 -13   3   31.50   13.00
  12 -13   3   40.60   15.70
 -13 -12   3   39.40   15.60
  13  12   3   62.29   17.40
 -13 -12   3   37.30   16.50
  11 -13  -3   61.69   16.60
 -13 -11  -3   44.90   14.70
  13  11  -3   26.50   13.90
  13  11  -3   55.89   14.80
  11 -13  -3   24.90   12.30
  11 -13  -3   36.20   14.10
  11 -13   3   31.90   13.70
 -13 -11   3   17.40   13.00
  13  11   3   27.90   13.70
 -13 -11   3   34.90   14.90
  11 -13   3   27.60   13.60
  13  10  -3   12.60   11.70
  10 -13  -3    7.70    9.80
  10 -13  -3   28.20   13.10
 -13 -10  -3    5.60   10.50
  10 -13  -3   26.50   12.60
  13  10  -3    8.10   12.40
  10 -13   3   13.00   12.20
  13  10   3   13.50   12.40
 -13 -10   3   22.50   13.30
 -13 -10   3    1.90   10.50
  10 -13   3   34.60   13.10
  13   9  -3   33.60   12.20
   9 -13  -3   53.69   14.10
   9 -13  -3   46.80   13.80
 -13  -9  -3   27.30   12.60
  13   9  -3   47.30   14.70
   9 -13  -3   47.70   13.90
 -13  -9   3   37.30   14.60
 -13  -9   3   88.69   17.60
   9 -13   3   70.39   16.10
  13   9   3   32.50   13.00
   9 -13   3   44.50   15.30
   8 -13  -3    3.90   10.20
   8 -13  -3   19.50   10.60
 -13  -8  -3    4.40    9.20
  13   8  -3   12.50   11.10
   8 -13  -3   -0.90    9.40
  13   8  -3   30.30   12.30
   8 -13   3   11.50    9.40
  13   8   3    2.60   10.30
 -13  -8   3   22.80   11.70
   8 -13   3   -3.90    9.40
 -13  -8   3   14.70   11.30
  13   7  -3   36.40   12.10
 -13  -7  -3   13.50   10.60
   7 -13  -3   21.00   11.30
   7 -13  -3   31.90   11.20
   7 -13  -3   11.30    9.90
  13   7  -3   23.40   11.60
  13   7   3   18.50   10.70
 -13  -7   3   28.70   11.00
   7 -13   3    0.00   10.10
   7 -13   3   20.60   11.90
  13   7   3   17.20   10.40
 -13  -7   3   12.10    9.40
   7 -13   3   31.40   12.10
  13   6  -3   38.80   13.50
  13   6  -3   84.49   15.20
   6 -13  -3   60.49   14.80
 -13  -6  -3   88.49   15.50
  -6  13  -3   57.89   12.80
   6 -13  -3   64.69   13.30
   6 -13  -3   83.49   16.80
   6 -13   3   61.99   15.40
  13   6   3   89.99   14.90
 -13  -6   3   84.49   16.40
   6 -13   3   50.79   14.20
  -6  13   3   80.79   14.40
  13   6   3   66.29   13.70
 -13  -6   3   48.90   12.60
   6 -13   3   42.00   12.00
   5 -13  -3  101.89   17.80
  13   5  -3   76.29   15.60
  13   5  -3  100.89   14.90
 -13  -5  -3  100.69   16.00
   5 -13  -3   91.29   14.80
  -5  13  -3   73.39   13.90
   5 -13  -3   71.29   15.60
   5 -13   3  104.99   19.00
 -13  -5   3   86.49   14.80
  -5  13   3   96.89   15.60
   5 -13   3   64.99   13.60
 -13  -5   3   70.19   14.90
  13   5   3   87.59   15.50
   5 -13   3   82.49   16.90
  13   5   3   97.29   14.50
  -4  13  -3   12.70    9.80
   4 -13  -3   25.10   10.40
   4 -13  -3    5.30    7.30
 -13  -4  -3   13.80    8.00
   4 -13  -3   14.80    8.60
  13   4  -3   15.20    8.80
   4 -13  -3   12.30    9.20
  13   4  -3   20.30   10.80
 -13  -4  -3   31.60   10.90
  13   4   3   19.00    8.80
 -13  -4   3    8.00    8.50
   4 -13   3   19.30   10.10
   4 -13   3   18.30    9.70
  13   4   3   16.90    9.40
  13   4   3   14.60    8.30
 -13  -4   3   27.20    9.80
   4 -13   3   30.00   11.60
   3 -13  -3   14.20    8.40
   3 -13  -3    1.50    7.10
  13   3  -3   11.80    8.00
  13   3  -3   11.20    9.50
 -13  -3  -3   23.80    9.70
 -13  -3  -3    6.70    7.30
   3 -13  -3   15.00    9.40
  -3  13  -3   21.20   10.40
   3 -13  -3   29.80    9.80
   3 -13   3    5.50    7.50
 -13  -3   3   14.70    8.20
   3 -13   3   33.60   12.60
 -13  -3   3    9.60    8.80
  13   3   3   20.10    9.30
  -3  13   3    2.80    9.10
  13   3   3    8.50    8.00
   3 -13   3    8.40    8.50
  13   3   3   10.20    7.80
  13   2  -3  134.49   15.90
   2 -13  -3  155.78   17.90
   2 -13  -3  130.59   18.40
 -13  -2  -3  146.29   17.20
 -13  -2  -3  145.89   16.30
  13   2  -3  132.19   14.70
   2 -13  -3  138.49   16.90
   2 -13  -3   95.69   15.10
  -2  13  -3  136.39   18.10
  13   2  -3  134.59   19.20
   2 -13   3  112.79   18.20
  13   2   3  136.59   15.90
  13   2   3  110.99   16.50
  -2  13   3   89.79   15.60
 -13  -2   3  104.49   16.20
   2 -13   3  135.79   17.10
 -13  -2   3  117.29   14.30
   2 -13   3  133.79   20.10
   1 -13  -3   10.90    7.30
  13   1  -3   -2.00    8.10
   1 -13  -3   11.00    8.70
   1 -13  -3    8.80    8.10
  13   1  -3   17.70    7.50
 -13  -1  -3    3.50    7.00
  -1  13  -3    3.00    9.30
   1 -13  -3   13.30    8.70
   1 -13  -3    0.10    7.60
 -13  -1   3   10.40    9.40
  13   1   3   11.40    8.10
   1 -13   3   14.30    7.90
  13   1   3   -2.30    7.00
  -1  13   3    2.40    9.80
   1 -13   3    5.90    8.70
   1 -13   3    6.60    8.80
   0  13  -3  208.48   22.80
   0 -13  -3  218.08   21.90
   0 -13  -3  182.68   20.70
  13   0  -3  164.28   17.30
  13   0  -3  167.68   20.50
 -13   0  -3  177.18   17.30
   0 -13  -3  181.08   19.90
   0 -13  -3  166.18   19.10
   0 -13  -3  199.88   20.90
 -13   0   3  190.58   22.10
  13   0   3  162.38   19.10
   0  13   3  156.98   20.40
  13   0   3  163.78   15.60
   0 -13   3  176.18   21.70
   0 -13   3  150.78   16.50
  13   0   3  142.49   17.40
   0 -13   3  132.09   18.40
  -1 -13  -3   14.10    7.80
  -1 -13  -3   -6.20    7.10
  13  -1  -3   11.90    7.70
  -1 -13  -3    1.20    7.30
 -13   1  -3    6.90    6.90
  -1 -13  -3    2.30    7.00
   1  13  -3   15.50    9.30
  13  -1  -3   -0.50    7.90
  13  -1   3   13.80    8.80
   1  13   3    9.80    8.70
  13  -1   3   16.60    7.30
  -1 -13   3    6.20    5.60
  13  -1   3   10.20    8.00
 -13   1   3   14.10   11.60
  -1 -13   3    4.00    7.80
  -1 -13   3    4.00    8.00
  13  -2  -3  115.99   16.60
  -2 -13  -3  132.59   15.80
  -2 -13  -3  121.09   15.70
  13  -2  -3  133.49   18.50
  -2 -13  -3  116.39   17.10
   2  13  -3  126.09   18.80
  -2 -13  -3  136.29   15.80
 -13   2   3  130.79   18.70
  -2 -13   3  134.09   19.00
  -2 -13   3  144.29   18.80
  13  -2   3  143.29   17.70
  13  -2   3  134.19   16.00
  13  -2   3  107.39   16.80
   2  13   3  116.29   17.60
  13  -3  -3    4.30    9.40
   3  13  -3    2.20    8.60
  -3 -13  -3   11.30    8.80
  -3 -13  -3    6.50    7.30
  -3 -13  -3    0.20    6.60
  13  -3  -3   12.40    8.60
  13  -3   3   10.90    7.70
   3  13   3   20.00   10.40
 -13   3   3   -3.70    8.30
  13  -3   3   17.70    9.40
  -3 -13   3   13.20    8.70
  -3 -13   3    5.60    8.10
  13  -3   3   15.30    8.00
  13  -4  -3   24.10   10.50
  -4 -13  -3   21.70    9.20
  -4 -13  -3   16.40   10.20
   4  13  -3   25.80   11.00
  13  -4  -3   19.00    9.70
  -4 -13   3    8.90   10.00
  13  -4   3    4.80    8.70
   4  13   3   15.10    9.30
  13  -4   3   11.90    8.20
 -13   4   3   16.10   10.50
  13  -4   3   19.50    8.50
  -4 -13   3    4.60    8.10
  13  -5  -3   87.69   16.30
  -5 -13  -3  117.69   18.70
   5  13  -3   83.79   15.90
  13  -5  -3   92.39   16.30
  -5 -13  -3   78.49   13.80
  -5 -13   3  110.59   17.80
  13  -5   3   82.19   15.00
  13  -5   3   87.69   14.00
   5  13   3   72.49   14.80
  13  -5   3   60.99   13.30
  -5 -13   3   66.89   12.80
  -6 -13  -3   74.69   16.20
   6  13  -3   47.50   15.20
  13  -6  -3   67.09   15.10
  13  -6  -3   56.59   14.30
  13  -6   3   50.29   13.10
  13  -6   3   46.30   11.00
  13  -6   3   58.99   13.20
  -6 -13   3   86.49   16.50
   6  13   3   35.00   12.50
   7  13  -3   31.20   12.50
  13  -7  -3   19.30   10.30
  13  -7  -3   17.60   10.40
  -7 -13  -3    0.60    8.60
  13  -7   3   16.20   10.20
  13  -7   3   27.60   11.50
  -7 -13   3    5.70   10.30
   7  13   3    8.60    9.60
  13  -7   3   26.40   10.40
  13  -8  -3   19.50   11.30
   8  13  -3    1.80    9.80
  -8 -13  -3   17.90   10.90
  13  -8  -3   19.80   12.20
  -8 -13   3    9.60   10.40
   8  13   3   28.80   11.90
  13  -8   3   -1.00    7.20
  13  -8   3    6.40    9.70
   9  13  -3   26.70   12.70
  13  -9  -3   68.39   15.70
  -9 -13  -3   65.59   17.20
  13  -9  -3   56.09   15.30
  -9 -13   3   31.70   14.50
   9  13   3   41.00   14.10
  13  -9   3   38.60   14.50
  13  -9   3   39.10   13.70
  13 -10  -3   19.90   11.70
 -10 -13  -3   22.00   12.00
  13 -10  -3   34.20   13.10
  10  13  -3   38.60   15.50
  13 -10   3   31.50   12.90
  10  13   3    7.10   13.50
  13 -10   3   19.20   12.70
 -10 -13   3    9.60   12.40
  13 -11  -3   48.30   16.30
  11  13  -3   33.70   14.20
  13 -11  -3   32.40   13.70
 -11 -13  -3   23.20   14.70
  11  13   3   25.10   13.80
  13 -11   3   23.80   12.00
 -11 -13   3   26.40   13.50
  13 -11   3   45.30   16.20
  13 -12  -3   23.50   13.70
 -12 -13  -3   28.60   15.20
  13 -12  -3   33.60   15.00
  12  13  -3   60.99   16.80
  13 -12  -3   56.39   17.70
  13 -12   3   54.99   17.90
 -12 -13   3   37.90   16.30
  13 -12   3   32.50   15.00
  12  13   3   63.49   17.70
  13 -13  -3    3.10   10.50
  13 -13  -3   14.70   13.60
 -13 -13  -3   -2.10   11.70
  13  13  -3   -4.50   13.40
  13 -13   3    0.50   12.80
 -13 -13   3  -16.50   12.70
  13  13   3  -17.90   12.50
 -13 -13   3   -0.30   12.00
  13 -13   3   -4.40   12.40
  14  13  -3   25.90   16.70
  13 -14  -3   23.20   15.30
  13 -14  -3   21.70   14.90
 -14 -13  -3   12.90   13.40
 -14 -13   3    4.00   14.70
  14  13   3   29.90   15.70
  13 -14   3   17.70   14.10
  13 -14   3   -3.10   11.00
 -14 -12  -3   38.00   16.30
  12 -14  -3  -11.10    9.90
  12 -14  -3   -2.70   12.10
  14  12  -3   -0.70   13.90
  14  12  -3    6.30   13.10
  12 -14   3    1.90   12.50
 -14 -12   3  -12.20   13.10
  14  12   3   -6.90   12.50
 -14 -12   3   -1.60   13.80
  12 -14   3   -6.70   11.40
  11 -14  -3   23.60   14.30
  14  11  -3   -2.80   11.00
 -14 -11  -3   21.30   12.90
  14  11  -3   14.20   13.80
  11 -14  -3   30.50   14.70
  11 -14   3   24.20   14.10
  14  11   3   17.90   14.40
 -14 -11   3    0.80   13.30
 -14 -11   3   36.80   15.50
  11 -14   3   38.30   15.80
  14  10  -3   21.20   13.10
  14  10  -3   37.90   14.80
 -14 -10  -3   54.59   15.80
  10 -14  -3   46.30   15.90
  10 -14  -3   22.10   13.20
  10 -14   3   30.30   14.60
  10 -14   3   44.10   15.70
  14  10   3   24.50   15.00
 -14 -10   3   60.39   16.40
 -14 -10   3   54.09   15.80
  14   9  -3   35.60   13.60
   9 -14  -3   11.10   12.30
  14   9  -3   40.40   14.80
   9 -14  -3    5.20   11.90
 -14  -9  -3   11.70   12.20
   9 -14  -3    5.20   11.80
   9 -14   3   -1.90    9.90
   9 -14   3    6.40   11.10
  14   9   3    4.90   11.30
 -14  -9   3   17.90   12.60
 -14  -9   3   11.90   12.40
 -14  -8  -3  113.99   19.00
   8 -14  -3   77.99   18.00
  14   8  -3   94.09   17.90
   8 -14  -3   97.19   19.30
[truncated: 1,197,388 more chars]
