# Supplementary material for: Δ-Bis[(S)-2-(4-isopropyl-4,5-di­hydro­oxazol-2-yl)phenolato-κ2N,O1](1,10-phenanthroline-κ2N,N′)ruthenium(III) hexa­fluorido­phosphate
Source: IUCrdata. 2024 Sep 17;9(Pt 9):x240893. doi: 10.1107/S2414314624008939 (PMC11451036; doi:10.1107/S2414314624008939)
Supplement: Supplementary file 2 [file x-09-x240893-Isup3.hkl]

data_I                                                                          
_shelx_title ' mo_21mk_fm2_0m_a.res in P4(1)2(1)2'                              
_shelx_refln_list_code          4                                               
_shelx_F_calc_maximum      228.81                                               
_exptl_crystal_F_000      1700.00                                               
_reflns_d_resolution_high  0.7471                                               
                                                                                
loop_                                                                           
 _space_group_symop_operation_xyz                                               
 'x, y, z'                                                                      
 '-y+1/2, x+1/2, z+1/4'                                                         
 'y+1/2, -x+1/2, z+3/4'                                                         
 'x+1/2, -y+1/2, -z+3/4'                                                        
 '-x+1/2, y+1/2, -z+1/4'                                                        
 '-x, -y, z+1/2'                                                                
 'y, x, -z'                                                                     
 '-y, -x, -z+1/2'                                                               
                                                                                
_cell_length_a    15.3094                                                       
_cell_length_b    15.3094                                                       
_cell_length_c    15.3150                                                       
_cell_angle_alpha  90.000                                                       
_cell_angle_beta   90.000                                                       
_cell_angle_gamma  90.000                                                       
                                                                                
_shelx_F_squared_multiplier     1.000                                           
                                                                                
loop_                                                                           
 _refln_index_h                                                                 
 _refln_index_k                                                                 
 _refln_index_l                                                                 
 _refln_F_squared_calc                                                          
 _refln_F_squared_meas                                                          
 _refln_F_squared_sigma                                                         
 _refln_observed_status                                                         
   1   1   0       4365.62       3093.98        71.52 o                         
   0   2   0       8223.81      12858.62       154.23 o                         
   1   2   0        272.32        162.84         3.21 o                         
   2   2   0      23595.34      24074.84       218.98 o                         
   1   3   0       2163.45       1893.74        20.19 o                         
   2   3   0      16542.37      13295.60        99.55 o                         
   3   3   0       3289.54       4297.77        48.68 o                         
   0   4   0        916.81        873.67        15.05 o                         
   1   4   0       6821.52       5343.36        45.23 o                         
   2   4   0       4747.55       3803.48        36.50 o                         
   3   4   0       4077.70       4112.30        37.21 o                         
   4   4   0       2066.99       2500.52        34.71 o                         
   1   5   0        191.89        288.05         8.06 o                         
   2   5   0          1.76          0.12         2.90 o                         
   3   5   0        269.78        302.34         8.83 o                         
   4   5   0       2223.02       2392.95        24.41 o                         
   5   5   0       6540.83       6172.11        82.62 o                         
   0   6   0       6847.55       7308.32        83.70 o                         
   1   6   0      16403.57      14954.16       116.07 o                         
   2   6   0       1240.26       1139.71        19.85 o                         
   3   6   0        198.27        197.04         7.82 o                         
   4   6   0          2.46         -1.55         3.94 o                         
   5   6   0       3376.65       3116.27        37.39 o                         
   6   6   0        535.12        646.89        27.26 o                         
   1   7   0         17.15          6.94         3.92 o                         
   2   7   0        762.00        780.48        16.90 o                         
   3   7   0       1192.21       1078.53        17.00 o                         
   4   7   0         18.13         19.94         4.85 o                         
   5   7   0      10938.84      11147.69       105.47 o                         
   6   7   0         66.38         53.46         6.92 o                         
   7   7   0       8264.98       8134.85       142.71 o                         
   0   8   0         16.92          1.44         6.25 o                         
   1   8   0       4691.72       4055.15        38.54 o                         
   2   8   0          1.07         24.25         5.20 o                         
   3   8   0       5871.78       5469.77        52.10 o                         
   4   8   0        811.47        846.87        16.93 o                         
   5   8   0       1923.33       2001.50        28.35 o                         
   6   8   0        202.40        184.69        11.20 o                         
   7   8   0          5.07         -0.93         6.73 o                         
   8   8   0       1979.58       2039.87        47.56 o                         
   1   9   0         21.35          2.10         5.74 o                         
   2   9   0       6226.99       6325.86        58.28 o                         
   3   9   0       1382.59       1321.40        20.55 o                         
   4   9   0       1179.65       1029.88        18.69 o                         
   5   9   0       2934.83       2725.17        34.03 o                         
   6   9   0        765.83        755.11        22.65 o                         
   7   9   0       5030.91       5028.11        63.37 o                         
   8   9   0        959.02       1092.59        28.69 o                         
   9   9   0         64.18        105.53        17.79 o                         
   0  10   0       7861.85       8601.82       104.49 o                         
   1  10   0       2508.13       2636.71        31.05 o                         
   2  10   0       1111.91       1077.09        19.43 o                         
   3  10   0       3672.19       3918.90        42.86 o                         
   4  10   0        557.08        577.10        15.80 o                         
   5  10   0       1092.23       1080.47        23.48 o                         
   6  10   0        134.75        146.00        12.37 o                         
   7  10   0        746.82        843.40        25.69 o                         
   8  10   0         79.91         31.64        12.58 o                         
   9  10   0         99.68         84.20        12.89 o                         
  10  10   0          1.05        -15.46        15.46 o                         
   1  11   0         62.14         68.18         8.04 o                         
   2  11   0         34.16         24.92         7.37 o                         
   3  11   0        170.90        165.78        11.44 o                         
   4  11   0       1592.16       1627.25        27.53 o                         
   5  11   0       1091.25       1106.90        26.49 o                         
   6  11   0       3256.54       3423.33        48.77 o                         
   7  11   0        105.90        115.66        13.48 o                         
   8  11   0        648.39        596.26        23.87 o                         
   9  11   0       1318.61       1117.33        37.36 o                         
  10  11   0         83.52         84.57        14.81 o                         
  11  11   0        305.19        357.42        36.56 o                         
   0  12   0       5341.76       5484.09        83.26 o                         
   1  12   0        657.81        680.61        18.60 o                         
   2  12   0       1861.84       1843.44        28.56 o                         
   3  12   0        414.52        459.54        17.41 o                         
   4  12   0         81.93         81.31        11.01 o                         
   5  12   0        346.30        340.76        18.30 o                         
   6  12   0        193.17        186.66        15.97 o                         
   7  12   0          0.09         -0.43        11.20 o                         
   8  12   0         14.51          5.82        11.71 o                         
   9  12   0        221.20        221.23        19.12 o                         
  10  12   0        336.15        361.60        23.58 o                         
  11  12   0        108.38        132.52        23.85 o                         
  12  12   0        399.46        404.28        45.55 o                         
   1  13   0          0.00         -8.54         8.54 o                         
   2  13   0        250.39        224.91        14.37 o                         
   3  13   0        148.84        140.19        12.96 o                         
   4  13   0       1702.56       1687.97        32.02 o                         
   5  13   0        182.47        140.76        15.07 o                         
   6  13   0       1611.16       1707.10        38.19 o                         
   7  13   0         88.85         77.15        15.24 o                         
   8  13   0       1509.96       1385.79        47.02 o                         
   9  13   0        106.70        119.49        17.86 o                         
  10  13   0        467.12        528.53        34.84 o                         
  11  13   0         22.57         -4.64        20.39 o                         
  12  13   0        112.63         94.05        26.04 o                         
  13  13   0          3.32         -3.39        30.60 o                         
   0  14   0       1617.11       1736.62        42.14 o                         
   1  14   0        156.26        177.15        14.49 o                         
   2  14   0       1008.67       1018.96        27.41 o                         
   3  14   0        117.22         93.80        13.58 o                         
   4  14   0        249.14        250.20        20.63 o                         
   5  14   0          0.19         -6.58        12.73 o                         
   6  14   0        251.78        260.33        20.98 o                         
   7  14   0         24.60          7.99        14.33 o                         
   8  14   0        111.43        105.60        17.90 o                         
   9  14   0          0.01         -5.67        16.57 o                         
  10  14   0        104.48        118.34        23.76 o                         
  11  14   0         17.23          8.62        20.80 o                         
  12  14   0        327.95        309.35        32.07 o                         
  13  14   0          6.11          7.87        24.06 o                         
  14  14   0        296.44        205.35        45.25 o                         
   1  15   0          9.81          3.77        11.56 o                         
   2  15   0        289.67        289.56        20.95 o                         
   3  15   0          3.70          0.90        13.79 o                         
   4  15   0        303.60        363.51        23.22 o                         
   5  15   0        224.67        186.53        19.46 o                         
   6  15   0        417.98        414.13        26.24 o                         
   7  15   0         15.43         15.40        15.55 o                         
   8  15   0        323.96        338.89        26.67 o                         
   9  15   0         11.42         19.04        19.83 o                         
  10  15   0        276.01        237.35        27.99 o                         
  11  15   0          6.24        -15.74        22.17 o                         
  12  15   0         73.35         26.61        24.32 o                         
  13  15   0         12.28         35.74        26.93 o                         
   0  16   0        225.24        274.86        28.12 o                         
   1  16   0         51.35         54.10        15.49 o                         
   2  16   0        402.40        451.56        26.97 o                         
   3  16   0        222.35        235.59        22.05 o                         
   4  16   0        189.42        182.16        21.36 o                         
   5  16   0         79.55         52.97        17.10 o                         
   6  16   0          1.28        -15.66        15.66 o                         
   7  16   0          0.08          5.73        18.21 o                         
   8  16   0        130.70        140.31        25.62 o                         
   9  16   0         46.39         20.34        23.83 o                         
  10  16   0         12.79         14.48        23.58 o                         
  11  16   0         74.72         59.78        26.14 o                         
  12  16   0        100.11         96.25        30.26 o                         
   1  17   0         12.40         14.98        18.40 o                         
   2  17   0         82.47         65.58        20.29 o                         
   3  17   0        106.16         70.90        19.71 o                         
   4  17   0        205.33        267.37        23.96 o                         
   5  17   0        159.83        142.29        23.51 o                         
   6  17   0        393.77        338.91        30.72 o                         
   7  17   0        290.23        283.28        28.47 o                         
   8  17   0        157.79        134.58        26.60 o                         
   9  17   0         88.37         39.56        24.78 o                         
  10  17   0          0.17          9.60        25.69 o                         
  11  17   0         54.20         27.55        30.19 o                         
   0  18   0        390.60        408.36        43.28 o                         
   1  18   0        268.41        190.82        24.70 o                         
   2  18   0         44.77         56.30        20.33 o                         
   3  18   0        127.61        123.31        22.75 o                         
   4  18   0         16.08         12.42        21.73 o                         
   5  18   0        120.42         62.59        25.42 o                         
   6  18   0          5.76         14.51        22.32 o                         
   7  18   0          1.44         -5.78        23.57 o                         
   8  18   0         22.18        -18.70        24.24 o                         
   9  18   0          2.13          2.10        25.90 o                         
   1  19   0         40.25         48.54        23.80 o                         
   2  19   0         41.69         24.39        24.43 o                         
   3  19   0         71.20         76.51        26.67 o                         
   4  19   0         48.24         31.10        25.70 o                         
   5  19   0        165.56        112.38        29.67 o                         
   6  19   0         21.56         35.82        28.41 o                         
   7  19   0        272.94        257.06        38.70 o                         
   0  20   0          5.68         45.56        39.68 o                         
   1  20   0        206.29        102.12        33.37 o                         
   2  20   0         11.50         29.03        29.19 o                         
   3  20   0         40.69         59.76        34.72 o                         
   4  20   0          0.06        -14.45        31.36 o                         
   0   1   1      52351.91      44829.08       957.89 o                         
   1   1   1      23092.86      22353.29       146.65 o                         
  -1   2   1      18057.84      16126.70       117.86 o                         
   0   2   1      21287.60      21354.95       188.19 o                         
   1   2   1      17608.26      15732.05       111.34 o                         
   2   2   1         67.73        169.18         4.06 o                         
  -2   3   1      14435.63      15473.60       122.39 o                         
  -1   3   1      37139.56      39778.16       297.17 o                         
   0   3   1         47.30        112.92         4.17 o                         
   1   3   1      36736.77      39133.04       288.34 o                         
   2   3   1      15147.10      16139.58       118.92 o                         
   3   3   1         19.49         26.37         4.21 o                         
  -3   4   1       1987.63       1967.08        18.77 o                         
  -2   4   1        573.88        561.78         8.10 o                         
  -1   4   1      16640.00      15637.23       131.24 o                         
   0   4   1       3476.46       3803.62        35.14 o                         
   1   4   1      16883.16      15803.24       122.97 o                         
   2   4   1        728.59        692.39        10.96 o                         
   3   4   1       1936.57       1886.39        20.85 o                         
   4   4   1       2222.62       2202.42        23.30 o                         
  -4   5   1       3069.90       2914.76        27.80 o                         
  -3   5   1       1043.87       1029.32        14.48 o                         
  -2   5   1        730.25        693.01        14.17 o                         
  -1   5   1       2454.82       2554.85        27.38 o                         
   0   5   1        310.60        318.72         8.69 o                         
   1   5   1       2359.19       2465.21        26.14 o                         
   2   5   1        707.24        666.83        11.00 o                         
   3   5   1       1178.25       1196.05        15.17 o                         
   4   5   1       3126.46       2995.95        31.00 o                         
   5   5   1        311.39        296.30        10.48 o                         
  -5   6   1       5768.19       5428.78        48.20 o                         
  -4   6   1       5513.31       5615.76        50.95 o                         
  -3   6   1       3751.55       3499.91        35.09 o                         
  -2   6   1       7479.46       7330.25        62.60 o                         
  -1   6   1       5353.32       4891.96        44.81 o                         
   0   6   1        748.59        722.88        12.45 o                         
   1   6   1       5305.26       4796.12        45.86 o                         
   2   6   1       7503.41       7289.43        63.01 o                         
   3   6   1       3840.73       3648.85        37.86 o                         
   4   6   1       5489.43       5555.98        52.56 o                         
   5   6   1       5718.30       5399.20        57.28 o                         
   6   6   1       1873.32       1581.98        22.49 o                         
  -6   7   1       2889.03       2837.97        30.71 o                         
  -5   7   1        375.47        380.03        11.07 o                         
  -4   7   1       2035.24       1781.14        22.67 o                         
  -3   7   1        366.74        298.10         9.57 o                         
  -2   7   1        424.16        314.83        12.89 o                         
  -1   7   1       4417.85       4582.46        43.01 o                         
   0   7   1          1.33         -0.73         3.89 o                         
   1   7   1       4632.12       4744.92        44.64 o                         
   2   7   1        395.21        280.12         9.33 o                         
   3   7   1        339.74        280.25        10.04 o                         
   4   7   1       2030.44       1803.22        23.51 o                         
   5   7   1        377.19        349.51        11.61 o                         
   6   7   1       2791.67       2759.01        36.58 o                         
   7   7   1         20.11         32.29         7.35 o                         
  -7   8   1       5077.09       4884.70        50.28 o                         
  -6   8   1        269.06        323.97        14.12 o                         
  -5   8   1       1710.42       1589.54        23.98 o                         
  -4   8   1       4351.96       4370.77        47.48 o                         
  -3   8   1        465.27        467.68        12.68 o                         
  -2   8   1       3346.51       3297.06        33.60 o                         
  -1   8   1        779.52        767.42        14.96 o                         
   0   8   1       7948.23       8510.09        70.48 o                         
   1   8   1        761.09        749.71        15.29 o                         
   2   8   1       3454.71       3343.75        35.53 o                         
   3   8   1        412.95        412.72        13.02 o                         
   4   8   1       4392.78       4395.15        45.95 o                         
   5   8   1       1697.73       1583.29        25.07 o                         
   6   8   1        298.46        328.75        14.37 o                         
   7   8   1       5207.10       5059.95        57.63 o                         
   8   8   1        221.62        185.59        14.59 o                         
  -8   9   1        545.42        504.55        21.45 o                         
  -7   9   1       1422.74       1412.14        27.86 o                         
  -6   9   1       3317.97       3375.21        39.75 o                         
  -5   9   1        571.09        576.72        16.52 o                         
  -4   9   1       2077.50       1999.57        27.74 o                         
  -3   9   1       2703.11       2819.04        32.67 o                         
  -2   9   1        575.28        576.07        12.98 o                         
  -1   9   1       5094.23       5089.53        45.55 o                         
   0   9   1       6199.71       6583.33        58.19 o                         
   1   9   1       4989.40       4895.58        46.89 o                         
   2   9   1        496.78        523.58        13.82 o                         
   3   9   1       2664.95       2807.24        32.73 o                         
   4   9   1       2037.02       1993.74        31.72 o                         
   5   9   1        547.62        518.17        15.13 o                         
   6   9   1       3292.00       3359.41        44.51 o                         
   7   9   1       1422.82       1320.77        27.16 o                         
   8   9   1        477.59        432.74        20.72 o                         
   9   9   1          6.53         16.57        11.17 o                         
  -9  10   1         66.58         40.71        11.40 o                         
  -8  10   1       1089.21       1171.36        39.58 o                         
  -7  10   1       2142.29       2087.88        35.81 o                         
  -6  10   1       1038.99       1076.86        24.87 o                         
  -5  10   1       1627.73       1620.22        27.56 o                         
  -4  10   1        607.38        626.77        16.93 o                         
  -3  10   1        754.85        797.89        18.12 o                         
  -2  10   1       1670.56       1610.73        23.00 o                         
  -1  10   1       2180.24       2330.04        26.71 o                         
   0  10   1       2288.77       2321.86        27.44 o                         
   1  10   1       2279.40       2385.54        28.32 o                         
   2  10   1       1747.23       1724.97        23.78 o                         
   3  10   1        735.38        759.04        16.91 o                         
   4  10   1        592.52        622.00        17.64 o                         
   5  10   1       1590.09       1593.74        27.50 o                         
   6  10   1       1056.18       1108.14        30.61 o                         
   7  10   1       2125.84       2032.35        38.74 o                         
   8  10   1       1113.64       1277.61        38.81 o                         
   9  10   1         72.03         58.03        12.35 o                         
  10  10   1         32.73         32.38        12.22 o                         
 -10  11   1        273.45        304.49        22.40 o                         
  -9  11   1        323.26        351.65        21.38 o                         
  -8  11   1        308.49        326.49        19.66 o                         
  -7  11   1        474.73        538.69        21.97 o                         
  -6  11   1        249.61        265.66        16.36 o                         
  -5  11   1        958.85        968.75        23.08 o                         
  -4  11   1        534.64        512.27        17.76 o                         
  -3  11   1       2211.61       2134.69        29.86 o                         
  -2  11   1       1463.17       1515.71        23.06 o                         
  -1  11   1       1959.21       1993.11        25.32 o                         
   0  11   1        966.33       1003.70        19.11 o                         
   1  11   1       2003.80       2052.43        26.95 o                         
   2  11   1       1383.98       1444.52        22.99 o                         
   3  11   1       2154.46       2114.37        33.26 o                         
   4  11   1        524.28        568.58        17.85 o                         
   5  11   1        962.96        997.90        27.55 o                         
   6  11   1        235.89        232.22        14.69 o                         
   7  11   1        473.25        493.10        21.41 o                         
   8  11   1        311.29        382.12        21.59 o                         
   9  11   1        314.69        346.97        20.88 o                         
  10  11   1        252.19        305.54        21.75 o                         
  11  11   1        141.76        130.87        19.73 o                         
 -11  12   1        294.59        289.08        24.94 o                         
 -10  12   1        309.14        276.97        24.41 o                         
  -9  12   1        313.74        328.10        21.72 o                         
  -8  12   1        655.68        670.82        27.91 o                         
  -7  12   1         95.62         72.04        15.04 o                         
  -6  12   1       1200.16       1310.14        33.65 o                         
  -5  12   1        302.54        364.73        19.11 o                         
  -4  12   1       1029.37        980.49        25.13 o                         
  -3  12   1        879.19        971.66        26.00 o                         
  -2  12   1        615.53        608.96        19.62 o                         
  -1  12   1        921.70        950.26        20.72 o                         
   0  12   1        443.80        486.84        17.03 o                         
   1  12   1        921.05       1021.90        21.89 o                         
   2  12   1        589.47        578.95        18.11 o                         
   3  12   1        876.22        906.63        22.63 o                         
   4  12   1       1021.63       1023.47        27.76 o                         
   5  12   1        294.07        347.68        17.71 o                         
   6  12   1       1178.80       1274.28        39.62 o                         
   7  12   1        111.05         97.99        14.41 o                         
   8  12   1        689.16        757.32        28.83 o                         
   9  12   1        321.42        391.04        23.37 o                         
  10  12   1        305.19        253.48        22.55 o                         
  11  12   1        302.51        297.89        25.40 o                         
  12  12   1        221.24        184.74        26.39 o                         
 -12  13   1        137.55        123.00        25.87 o                         
 -11  13   1        110.63        110.37        23.99 o                         
 -10  13   1        291.59        295.69        28.89 o                         
  -9  13   1        658.80        628.88        30.64 o                         
  -8  13   1        264.02        256.75        24.72 o                         
  -7  13   1        274.12        300.48        21.97 o                         
  -6  13   1        174.83        161.98        17.10 o                         
  -5  13   1        570.10        573.28        25.11 o                         
  -4  13   1        536.77        605.15        22.23 o                         
  -3  13   1        816.66        794.01        23.30 o                         
  -2  13   1        699.92        751.48        23.24 o                         
  -1  13   1        145.11        128.14        11.79 o                         
   0  13   1        789.82        816.54        24.93 o                         
   1  13   1        143.79        151.66        12.39 o                         
   2  13   1        694.22        726.95        21.82 o                         
   3  13   1        851.66        875.60        31.28 o                         
   4  13   1        548.26        605.37        23.52 o                         
   5  13   1        588.47        548.80        23.21 o                         
   6  13   1        163.27        163.68        17.25 o                         
   7  13   1        261.59        281.39        20.07 o                         
   8  13   1        265.49        257.06        21.85 o                         
   9  13   1        658.53        588.99        32.84 o                         
  10  13   1        282.11        273.40        26.05 o                         
  11  13   1        108.95        108.93        23.04 o                         
  12  13   1        137.92        136.20        26.31 o                         
  13  13   1          5.77         28.18        22.29 o                         
 -13  14   1        134.73        138.42        27.96 o                         
 -12  14   1         83.63         89.79        26.08 o                         
 -11  14   1        215.91        192.54        29.26 o                         
 -10  14   1        338.96        325.64        29.78 o                         
  -9  14   1         55.01         35.75        16.88 o                         
  -8  14   1        319.91        346.34        24.99 o                         
  -7  14   1         38.89         16.43        15.19 o                         
  -6  14   1        246.65        248.84        20.99 o                         
  -5  14   1        202.46        156.21        16.87 o                         
  -4  14   1        291.34        272.24        20.20 o                         
  -3  14   1        236.57        282.00        18.95 o                         
  -2  14   1        236.05        297.25        17.97 o                         
  -1  14   1       1013.17       1048.31        30.19 o                         
   0  14   1         18.71         20.79        10.76 o                         
   1  14   1       1002.85       1086.06        27.61 o                         
   2  14   1        225.12        285.05        16.95 o                         
   3  14   1        222.17        213.90        16.70 o                         
   4  14   1        288.07        320.72        23.91 o                         
   5  14   1        206.03        139.56        24.22 o                         
   6  14   1        259.56        308.41        22.36 o                         
   7  14   1         38.61         17.47        15.58 o                         
   8  14   1        310.69        318.49        25.52 o                         
   9  14   1         59.17         35.20        18.75 o                         
  10  14   1        342.17        355.19        37.63 o                         
  11  14   1        211.07        232.16        27.70 o                         
  12  14   1         81.52         59.19        24.10 o                         
  13  14   1        133.07        110.60        28.21 o                         
  14  14   1          0.35        -16.94        24.76 o                         
 -13  15   1          4.27         42.39        27.50 o                         
 -12  15   1        105.23         90.06        26.66 o                         
 -11  15   1         61.34         59.63        24.82 o                         
 -10  15   1         22.79         48.26        22.97 o                         
  -9  15   1        246.04        230.68        25.21 o                         
  -8  15   1         14.75          1.77        16.88 o                         
  -7  15   1        166.75        150.99        20.75 o                         
  -6  15   1         94.57         40.69        16.29 o                         
  -5  15   1        501.61        479.09        25.75 o                         
  -4  15   1        103.98        114.10        18.50 o                         
  -3  15   1        188.06        175.64        19.79 o                         
  -2  15   1        328.62        346.41        23.43 o                         
  -1  15   1        105.36         82.20        14.39 o                         
   0  15   1        116.68        145.30        14.68 o                         
   1  15   1        115.70        105.80        14.49 o                         
   2  15   1        347.65        425.26        20.76 o                         
   3  15   1        186.25        212.88        16.95 o                         
   4  15   1        101.50         95.41        16.01 o                         
   5  15   1        502.67        562.73        29.04 o                         
   6  15   1         89.05         76.97        19.80 o                         
   7  15   1        180.67        203.54        23.02 o                         
   8  15   1         15.50         20.93        18.73 o                         
   9  15   1        256.00        316.71        29.54 o                         
  10  15   1         22.40         17.47        20.34 o                         
  11  15   1         61.96         40.00        22.55 o                         
  12  15   1        103.07        105.45        27.09 o                         
  13  15   1          3.87         -2.34        26.60 o                         
 -12  16   1         26.99          5.61        27.47 o                         
 -11  16   1         22.81         35.36        25.54 o                         
 -10  16   1         48.30         20.67        24.92 o                         
  -9  16   1         75.36         45.90        23.29 o                         
  -8  16   1         60.47         79.29        22.11 o                         
  -7  16   1        102.30         61.54        19.50 o                         
  -6  16   1        425.56        383.38        27.48 o                         
  -5  16   1        216.14        190.37        22.07 o                         
  -4  16   1        159.26        159.68        20.57 o                         
  -3  16   1        175.09        157.34        25.43 o                         
  -2  16   1         77.05         41.37        16.25 o                         
  -1  16   1        199.15        194.47        19.06 o                         
   0  16   1          9.23         -1.91        13.24 o                         
   1  16   1        190.35        183.22        17.95 o                         
   2  16   1         82.44         79.66        16.33 o                         
   3  16   1        176.58        168.03        19.25 o                         
   4  16   1        168.79        182.75        21.68 o                         
   5  16   1        218.33        173.70        22.49 o                         
   6  16   1        428.12        437.96        29.70 o                         
   7  16   1        108.03         77.67        21.88 o                         
   8  16   1         67.72         81.62        24.35 o                         
   9  16   1         70.42         84.09        25.18 o                         
  10  16   1         39.57         22.21        22.09 o                         
  11  16   1         23.60         58.40        24.12 o                         
  12  16   1         27.09         14.61        26.37 o                         
 -11  17   1         19.83         26.92        29.13 o                         
 -10  17   1         52.11         58.14        29.62 o                         
  -9  17   1         12.90         19.49        23.42 o                         
  -8  17   1        136.96        133.91        24.76 o                         
  -7  17   1        228.68        215.60        31.25 o                         
  -6  17   1         64.50         48.13        21.12 o                         
  -5  17   1        190.75        194.27        24.82 o                         
  -4  17   1        125.36        122.66        20.50 o                         
  -3  17   1        210.52        184.23        22.70 o                         
  -2  17   1         76.91         70.37        19.55 o                         
  -1  17   1        171.33        120.18        20.66 o                         
   0  17   1        241.35        249.96        24.89 o                         
   1  17   1        170.22        179.09        20.33 o                         
   2  17   1         82.52         92.37        20.00 o                         
   3  17   1        209.30        217.70        26.27 o                         
   4  17   1        119.89        123.88        27.62 o                         
   5  17   1        185.36        179.92        25.56 o                         
   6  17   1         66.23         70.90        23.32 o                         
   7  17   1        233.03        209.84        28.70 o                         
   8  17   1        130.35        151.42        28.69 o                         
   9  17   1         15.37          6.11        24.63 o                         
  10  17   1         51.75         49.45        26.58 o                         
  11  17   1         20.80         28.61        27.55 o                         
  -9  18   1         31.10         16.31        27.86 o                         
  -8  18   1        101.04         75.56        28.70 o                         
  -7  18   1        183.70        165.01        28.28 o                         
  -6  18   1         85.38        112.47        26.40 o                         
  -5  18   1         61.65         54.38        25.03 o                         
  -4  18   1        107.56         95.23        25.03 o                         
  -3  18   1         75.42         89.72        22.24 o                         
  -2  18   1        150.53        137.73        26.16 o                         
  -1  18   1         79.89         93.16        24.39 o                         
   0  18   1         62.91         44.64        20.79 o                         
   1  18   1         78.81         56.97        24.89 o                         
   2  18   1        144.80        129.69        23.18 o                         
   3  18   1         78.65         33.10        22.98 o                         
   4  18   1        109.48         79.16        25.79 o                         
   5  18   1         62.24        113.66        25.71 o                         
   6  18   1         85.15         81.09        26.34 o                         
   7  18   1        184.66        154.37        29.27 o                         
   8  18   1        100.52         52.46        27.84 o                         
   9  18   1         36.72         17.00        26.15 o                         
  -7  19   1         18.98          2.97        27.89 o                         
  -6  19   1        104.90         82.75        28.82 o                         
  -5  19   1         58.98         62.91        27.46 o                         
  -4  19   1         67.15         59.33        28.12 o                         
  -3  19   1         84.91         74.52        28.55 o                         
  -2  19   1         54.70         44.54        25.13 o                         
  -1  19   1        133.61        142.29        27.61 o                         
   0  19   1         30.56         27.73        24.75 o                         
   1  19   1        136.72        141.39        29.98 o                         
   2  19   1         51.66         32.81        27.57 o                         
   3  19   1         89.05         65.89        26.29 o                         
   4  19   1         67.09         35.69        24.50 o                         
   5  19   1         56.20         33.63        27.63 o                         
   6  19   1        103.19         89.32        31.25 o                         
   7  19   1         18.06          9.21        29.32 o                         
  -4  20   1         27.73        -11.08        42.83 o                         
  -3  20   1         37.87         75.33        34.73 o                         
  -2  20   1         62.67         81.88        30.64 o                         
  -1  20   1         22.64         18.11        28.22 o                         
   0  20   1        113.59        135.14        31.49 o                         
   1  20   1         24.03         31.18        31.60 o                         
   2  20   1         60.63         85.73        31.75 o                         
   3  20   1         37.76         26.41        30.87 o                         
   4  20   1         27.50         15.97        37.67 o                         
   0   1   2       1023.71        963.21        12.53 o                         
   1   1   2      47567.25      51148.82       383.44 o                         
  -1   2   2       1409.03       2009.90        23.80 o                         
   0   2   2       6011.63       5153.83        44.20 o                         
   1   2   2       1374.58       1976.19        18.65 o                         
   2   2   2      17183.17      17039.02       131.51 o                         
  -2   3   2      26320.05      23556.38       178.04 o                         
  -1   3   2      31342.75      32871.95       247.69 o                         
   0   3   2        205.36         80.54         4.54 o                         
   1   3   2      32921.68      34409.10       247.91 o                         
   2   3   2      25469.08      22915.69       167.83 o                         
   3   3   2      45912.37      42157.26       319.50 o                         
  -3   4   2        437.04        461.23        10.38 o                         
  -2   4   2       2772.99       2910.38        26.92 o                         
  -1   4   2       8517.92       8114.88        69.27 o                         
   0   4   2         39.07         39.21         3.89 o                         
   1   4   2       8535.12       8042.39        64.81 o                         
   2   4   2       2638.13       2823.83        26.78 o                         
   3   4   2        340.57        370.96         8.80 o                         
   4   4   2       6558.54       6502.53        56.33 o                         
  -4   5   2       3464.59       3360.75        31.83 o                         
  -3   5   2       6825.68       6944.21        58.85 o                         
  -2   5   2      11018.39      10731.69        87.99 o                         
  -1   5   2       1045.36       1100.24        19.02 o                         
   0   5   2       4757.30       3850.00        37.65 o                         
   1   5   2       1095.95       1132.29        14.71 o                         
   2   5   2      11133.09      10800.06        85.59 o                         
   3   5   2       7009.88       7117.90        58.62 o                         
   4   5   2       3371.14       3175.03        31.94 o                         
   5   5   2        690.57        769.82        13.26 o                         
  -5   6   2       1245.00       1225.41        19.54 o                         
  -4   6   2       4888.98       4481.19        40.09 o                         
  -3   6   2       1431.44       1439.89        17.57 o                         
  -2   6   2       4958.57       5344.04        46.90 o                         
  -1   6   2         95.96         91.25         5.55 o                         
   0   6   2        128.67        150.15         7.04 o                         
   1   6   2         90.59         88.21         5.76 o                         
   2   6   2       4881.66       5191.93        46.31 o                         
   3   6   2       1489.66       1515.61        18.08 o                         
   4   6   2       4800.17       4403.77        41.48 o                         
   5   6   2       1311.23       1318.06        19.07 o                         
   6   6   2       2930.77       2862.42        33.24 o                         
  -6   7   2        133.92        134.35         8.09 o                         
  -5   7   2        261.75        283.43        11.63 o                         
  -4   7   2       2525.70       2262.47        27.08 o                         
  -3   7   2        205.81        224.62         7.99 o                         
  -2   7   2       8590.48       8347.46        68.07 o                         
  -1   7   2       1078.36       1246.90        21.00 o                         
   0   7   2      11014.36       9894.77        84.21 o                         
   1   7   2       1090.99       1252.83        17.51 o                         
   2   7   2       8671.18       8266.54        70.00 o                         
   3   7   2        201.30        223.68         8.88 o                         
   4   7   2       2411.71       2187.85        25.23 o                         
   5   7   2        261.11        287.64        11.08 o                         
   6   7   2        136.26        119.64         9.53 o                         
   7   7   2        303.28        345.69        12.89 o                         
  -7   8   2         84.37        110.00         9.04 o                         
  -6   8   2       6283.45       6138.74        55.00 o                         
  -5   8   2        625.01        584.02        18.67 o                         
  -4   8   2       4078.33       4025.77        44.16 o                         
  -3   8   2       1123.55       1133.82        16.74 o                         
  -2   8   2       1430.88       1512.11        19.77 o                         
  -1   8   2       2698.81       2732.58        31.44 o                         
   0   8   2       1823.93       1963.27        24.04 o                         
   1   8   2       2667.32       2770.34        30.48 o                         
   2   8   2       1419.55       1486.24        19.75 o                         
   3   8   2       1132.75       1126.90        18.01 o                         
   4   8   2       4014.52       3852.71        39.70 o                         
   5   8   2        641.78        644.93        17.77 o                         
   6   8   2       6190.91       6218.91        64.46 o                         
   7   8   2         98.60        122.17         9.55 o                         
   8   8   2       3428.28       3605.41        49.80 o                         
  -8   9   2        919.28       1076.17        30.62 o                         
  -7   9   2        271.87        321.49        17.61 o                         
  -6   9   2         34.43         43.13         7.37 o                         
  -5   9   2        664.03        674.79        16.61 o                         
  -4   9   2       3149.35       3045.83        36.83 o                         
  -3   9   2        586.34        631.51        17.26 o                         
  -2   9   2       5199.35       5292.69        48.98 o                         
  -1   9   2       1425.90       1437.57        26.56 o                         
   0   9   2       3062.00       3069.37        32.87 o                         
   1   9   2       1348.64       1473.93        20.99 o                         
   2   9   2       5167.47       5252.09        49.16 o                         
   3   9   2        603.17        666.39        16.08 o                         
   4   9   2       3163.47       3018.63        35.15 o                         
   5   9   2        705.09        705.80        22.70 o                         
   6   9   2         27.11         36.43         8.44 o                         
   7   9   2        269.24        299.16        17.52 o                         
   8   9   2        912.43       1042.54        30.94 o                         
   9   9   2         13.81          4.84        11.03 o                         
  -9  10   2        194.45        128.82        16.51 o                         
  -8  10   2        373.62        445.08        22.10 o                         
  -7  10   2       2651.51       2623.52        41.21 o                         
  -6  10   2       1609.48       1597.96        32.32 o                         
  -5  10   2        922.27        896.91        20.95 o                         
  -4  10   2       1466.11       1560.32        26.26 o                         
  -3  10   2       1352.21       1340.26        20.17 o                         
  -2  10   2       1547.08       1434.25        20.57 o                         
  -1  10   2        637.39        697.55        16.43 o                         
   0  10   2          9.76          9.04         6.00 o                         
   1  10   2        659.46        733.13        16.85 o                         
   2  10   2       1534.63       1440.69        21.62 o                         
   3  10   2       1345.27       1359.75        22.42 o                         
   4  10   2       1393.84       1505.59        24.46 o                         
   5  10   2        905.29        940.48        24.12 o                         
   6  10   2       1543.79       1550.64        28.46 o                         
   7  10   2       2691.89       2745.66        41.08 o                         
   8  10   2        389.62        446.29        22.34 o                         
   9  10   2        202.83        139.55        17.02 o                         
  10  10   2       1022.08       1015.71        39.16 o                         
 -10  11   2        580.47        542.62        31.23 o                         
  -9  11   2         79.59         39.14        17.73 o                         
  -8  11   2        168.62        147.16        24.75 o                         
  -7  11   2         96.23         74.68        14.19 o                         
  -6  11   2         54.68         11.94        11.01 o                         
  -5  11   2        399.51        399.96        16.70 o                         
  -4  11   2       1797.61       1874.53        28.07 o                         
  -3  11   2       1161.02       1175.82        23.26 o                         
  -2  11   2       1748.13       1764.97        25.48 o                         
  -1  11   2       3855.79       3848.11        39.16 o                         
   0  11   2       2440.29       2548.62        31.00 o                         
   1  11   2       3924.03       3998.19        40.37 o                         
   2  11   2       1728.57       1726.90        26.07 o                         
   3  11   2       1122.86       1190.19        22.20 o                         
   4  11   2       1753.74       1821.16        33.37 o                         
   5  11   2        387.51        374.04        17.11 o                         
   6  11   2         60.22         42.70        10.97 o                         
   7  11   2         91.99        121.62        16.51 o                         
   8  11   2        159.77        149.12        15.93 o                         
   9  11   2         67.47         78.61        17.24 o                         
  10  11   2        583.67        535.98        34.58 o                         
  11  11   2        524.27        599.67        31.67 o                         
 -11  12   2        130.44        148.78        21.38 o                         
 -10  12   2        189.90        187.34        22.69 o                         
  -9  12   2        741.97        748.62        37.72 o                         
  -8  12   2        443.07        382.50        25.07 o                         
  -7  12   2        803.79        851.24        31.69 o                         
  -6  12   2        108.60        129.98        15.46 o                         
  -5  12   2       2603.31       2758.04        52.54 o                         
  -4  12   2        580.52        595.48        27.24 o                         
  -3  12   2        331.06        341.85        15.09 o                         
  -2  12   2        134.21        157.46        11.48 o                         
  -1  12   2         48.41         46.00         8.51 o                         
   0  12   2          0.73         -7.05         7.05 o                         
   1  12   2         43.60         37.74         8.27 o                         
   2  12   2        124.10        140.65        10.90 o                         
   3  12   2        344.62        361.50        14.97 o                         
   4  12   2        561.86        571.43        20.26 o                         
   5  12   2       2603.34       2703.44        39.79 o                         
   6  12   2        110.96        103.64        13.49 o                         
   7  12   2        812.42        834.09        29.79 o                         
   8  12   2        476.18        457.17        25.42 o                         
   9  12   2        741.28        732.21        44.48 o                         
  10  12   2        188.44        196.34        22.47 o                         
  11  12   2        135.92        140.04        20.25 o                         
  12  12   2          9.15         26.68        19.85 o                         
 -12  13   2         62.61         85.29        24.32 o                         
 -11  13   2        396.23        403.99        29.36 o                         
 -10  13   2         38.74         39.58        17.89 o                         
  -9  13   2        182.01        186.70        22.75 o                         
  -8  13   2         21.46         19.13        16.35 o                         
  -7  13   2         79.55         39.65        15.64 o                         
  -6  13   2         65.03         71.82        14.39 o                         
  -5  13   2        224.21        233.08        21.98 o                         
  -4  13   2         73.04         44.74        11.54 o                         
  -3  13   2       1063.39       1129.82        32.94 o                         
  -2  13   2        189.40        222.72        15.22 o                         
  -1  13   2       1887.90       1927.89        32.46 o                         
   0  13   2        226.38        229.44        13.93 o                         
   1  13   2       1875.22       1908.43        30.11 o                         
   2  13   2        179.45        194.80        12.51 o                         
   3  13   2       1044.04       1082.12        29.66 o                         
   4  13   2         74.45         57.65        11.45 o                         
   5  13   2        209.18        233.88        16.35 o                         
   6  13   2         64.95         71.17        13.78 o                         
   7  13   2         78.84         43.59        14.74 o                         
   8  13   2         23.57         33.26        16.07 o                         
   9  13   2        176.25        205.43        22.49 o                         
  10  13   2         39.21         58.44        19.81 o                         
  11  13   2        390.01        413.14        29.05 o                         
  12  13   2         59.19         68.19        22.28 o                         
  13  13   2        324.72        332.31        35.44 o                         
 -13  14   2          2.78        -21.89        21.89 o                         
 -12  14   2         10.45        -22.00        22.00 o                         
 -11  14   2        203.32        192.68        26.89 o                         
 -10  14   2          3.34         17.57        18.93 o                         
  -9  14   2        728.00        687.65        35.65 o                         
  -8  14   2          3.53         -9.35        15.99 o                         
  -7  14   2        415.05        406.42        26.00 o                         
  -6  14   2         40.42         29.89        15.25 o                         
  -5  14   2        601.94        641.89        27.88 o                         
  -4  14   2         24.93         20.37        13.77 o                         
  -3  14   2        302.56        321.94        18.29 o                         
  -2  14   2         28.62         26.04        13.10 o                         
  -1  14   2        154.58        150.11        15.17 o                         
   0  14   2        146.91        153.13        14.48 o                         
   1  14   2        160.27        139.73        12.68 o                         
   2  14   2         28.65         17.94        11.01 o                         
   3  14   2        321.99        355.20        18.53 o                         
   4  14   2         24.37         20.54        11.91 o                         
   5  14   2        643.16        704.36        26.83 o                         
   6  14   2         41.74         26.85        15.07 o                         
   7  14   2        420.54        452.93        26.71 o                         
   8  14   2          3.63         21.57        18.35 o                         
   9  14   2        727.49        770.62        39.31 o                         
  10  14   2          2.82         -0.92        19.19 o                         
  11  14   2        201.69        164.63        24.26 o                         
  12  14   2         11.30          5.01        20.77 o                         
  13  14   2          3.64        -22.63        22.99 o                         
  14  14   2          2.74         -2.20        25.86 o                         
 -13  15   2        271.85        263.43        34.71 o                         
 -12  15   2         12.15         -3.36        24.02 o                         
 -11  15   2        147.49        127.09        31.77 o                         
 -10  15   2         13.81         22.01        21.59 o                         
  -9  15   2         51.94         38.28        20.52 o                         
  -8  15   2         37.08         30.59        18.42 o                         
  -7  15   2         70.63         69.37        19.03 o                         
  -6  15   2         48.24         44.85        20.45 o                         
  -5  15   2        136.79        104.50        19.28 o                         
  -4  15   2        212.64        226.92        20.34 o                         
  -3  15   2        897.27        913.71        35.42 o                         
  -2  15   2         67.54         38.35        13.62 o                         
  -1  15   2        617.83        644.52        25.15 o                         
   0  15   2         13.33         -7.80        11.70 o                         
   1  15   2        622.89        649.82        31.48 o                         
   2  15   2         67.80         63.91        13.32 o                         
   3  15   2        901.77        856.36        27.29 o                         
   4  15   2        220.46        207.69        19.09 o                         
   5  15   2        133.65        170.08        19.65 o                         
   6  15   2         49.83         46.23        18.52 o                         
   7  15   2         71.60         98.73        21.69 o                         
   8  15   2         37.61         28.86        20.63 o                         
   9  15   2         52.97         76.71        22.69 o                         
  10  15   2         13.34          7.93        18.80 o                         
  11  15   2        144.86        214.41        31.11 o                         
  12  15   2         12.92        -11.35        22.60 o                         
  13  15   2        272.24        232.23        33.82 o                         
 -12  16   2         10.36         10.69        26.81 o                         
 -11  16   2        126.50        105.38        28.99 o                         
 -10  16   2         58.03         54.83        26.20 o                         
  -9  16   2        111.47        141.19        26.30 o                         
  -8  16   2         64.54         52.56        20.54 o                         
  -7  16   2        585.81        591.88        32.76 o                         
  -6  16   2         60.72         76.41        20.98 o                         
  -5  16   2        616.80        631.57        34.36 o                         
  -4  16   2        108.64         98.92        20.63 o                         
  -3  16   2        324.55        361.22        25.95 o                         
  -2  16   2          8.44         -6.30        15.42 o                         
  -1  16   2         12.49         16.30        13.85 o                         
   0  16   2         16.24         -8.72        13.61 o                         
   1  16   2         10.87         -5.48        13.70 o                         
   2  16   2          8.76         14.58        14.28 o                         
   3  16   2        314.16        335.90        23.79 o                         
   4  16   2        103.72         92.14        19.44 o                         
   5  16   2        609.80        612.76        32.96 o                         
   6  16   2         61.05         52.25        21.33 o                         
   7  16   2        624.83        619.19        39.31 o                         
   8  16   2         58.28         75.73        24.68 o                         
   9  16   2        121.72        107.02        27.18 o                         
  10  16   2         58.51         47.69        24.80 o                         
  11  16   2        124.10         88.16        27.05 o                         
  12  16   2         10.00          5.79        24.42 o                         
 -11  17   2         51.64         76.04        29.23 o                         
 -10  17   2         30.00         23.73        27.00 o                         
  -9  17   2         54.20         48.48        24.89 o                         
  -8  17   2          3.94         25.86        22.13 o                         
  -7  17   2         21.48         43.94        22.23 o                         
  -6  17   2         14.47          4.53        19.96 o                         
  -5  17   2         63.31         54.46        21.11 o                         
  -4  17   2        154.28        123.93        23.69 o                         
  -3  17   2        179.61        217.45        25.06 o                         
  -2  17   2        215.90        184.34        22.36 o                         
  -1  17   2        189.67        200.99        25.13 o                         
   0  17   2        136.70        105.49        19.82 o                         
   1  17   2        198.35        234.19        22.44 o                         
   2  17   2        214.08        183.67        21.77 o                         
   3  17   2        185.06        196.96        25.41 o                         
   4  17   2        156.40        118.94        23.81 o                         
   5  17   2         59.65         42.32        21.37 o                         
   6  17   2         13.25         -4.22        20.68 o                         
   7  17   2         20.98         26.07        23.55 o                         
   8  17   2          4.06         -1.84        24.05 o                         
   9  17   2         54.76         28.19        25.33 o                         
  10  17   2         28.71         14.20        25.25 o                         
  11  17   2         47.91         -1.92        26.80 o                         
  -9  18   2         52.45         82.40        31.29 o                         
  -8  18   2         90.75         85.16        27.23 o                         
  -7  18   2        226.83        157.29        28.27 o                         
  -6  18   2        283.59        277.72        29.76 o                         
  -5  18   2        112.46        141.52        25.55 o                         
  -4  18   2        149.52        123.38        25.90 o                         
  -3  18   2         70.18         83.69        24.52 o                         
  -2  18   2         58.92         24.71        22.10 o                         
  -1  18   2         43.66         18.48        21.72 o                         
   0  18   2         12.47         -9.38        20.56 o                         
   1  18   2         42.15         25.92        20.66 o                         
   2  18   2         55.54         48.41        22.67 o                         
   3  18   2         67.94         80.22        23.55 o                         
   4  18   2        145.12        113.67        28.05 o                         
   5  18   2        108.67        128.81        27.85 o                         
   6  18   2        289.21        282.08        35.55 o                         
   7  18   2        224.60        182.76        32.30 o                         
   8  18   2         92.24         88.50        29.34 o                         
   9  18   2         52.59         78.99        29.49 o                         
  -7  19   2          0.40          6.57        25.53 o                         
  -6  19   2         14.31         24.16        28.25 o                         
  -5  19   2          0.51          2.53        25.70 o                         
  -4  19   2         83.14        101.25        29.04 o                         
  -3  19   2         18.33         36.27        26.89 o                         
  -2  19   2        107.27        118.41        31.57 o                         
  -1  19   2         43.45         67.08        27.26 o                         
   0  19   2        341.58        335.73        32.87 o                         
   1  19   2         40.86         44.32        27.83 o                         
   2  19   2        107.32         82.28        30.71 o                         
   3  19   2         17.16         25.02        24.30 o                         
   4  19   2         82.24         67.36        27.72 o                         
   5  19   2          0.77        -13.10        29.52 o                         
   6  19   2         12.61        -17.65        28.41 o                         
   7  19   2          0.30          8.35        29.72 o                         
  -3  20   2         14.17        -11.01        29.33 o                         
  -2  20   2         65.00         67.30        29.77 o                         
  -1  20   2          0.55        -24.64        27.00 o                         
   0  20   2          0.39          9.20        30.80 o                         
   1  20   2          0.49          0.02        32.51 o                         
   2  20   2         64.61         43.72        34.52 o                         
   3  20   2         14.97         23.40        32.77 o                         
   0   1   3        148.21        135.28         4.30 o                         
   1   1   3      18133.70      20086.58       149.69 o                         
  -1   2   3      20983.07      18517.17       141.48 o                         
   0   2   3       7355.14       7667.33        59.11 o                         
   1   2   3      21690.78      19261.57       137.94 o                         
   2   2   3        904.62        949.65        12.30 o                         
  -2   3   3      16814.11      16574.58       135.98 o                         
  -1   3   3      17175.56      18070.74       150.93 o                         
   0   3   3      10069.33       9846.00        82.65 o                         
   1   3   3      17213.90      18019.15       141.26 o                         
   2   3   3      17045.01      16859.51       124.19 o                         
   3   3   3       9416.54       9945.81        81.31 o                         
  -3   4   3       7889.81       8175.78        70.00 o                         
  -2   4   3      13407.93      12870.23       109.65 o                         
  -1   4   3        547.53        718.99        11.47 o                         
   0   4   3         13.21         19.82         3.52 o                         
   1   4   3        442.23        588.50        11.45 o                         
   2   4   3      13097.00      12656.17        99.69 o                         
   3   4   3       8331.03       8610.16        68.54 o                         
   4   4   3         37.29         20.62         3.96 o                         
  -4   5   3      12822.17      13095.11       115.17 o                         
  -3   5   3       6453.47       6258.80        56.36 o                         
  -2   5   3      10146.21       9759.16        79.15 o                         
  -1   5   3       4741.66       4364.98        43.74 o                         
   0   5   3       1869.55       1372.71        19.55 o                         
   1   5   3       4603.14       4173.12        40.73 o                         
   2   5   3      10205.24       9797.61        81.94 o                         
   3   5   3       6321.67       6247.27        52.09 o                         
   4   5   3      12966.39      13184.50       107.98 o                         
   5   5   3       3266.43       3236.24        33.70 o                         
  -5   6   3        745.33        714.03        17.94 o                         
  -4   6   3        965.42        825.15        15.07 o                         
  -3   6   3        497.15        460.41        10.47 o                         
  -2   6   3       3771.07       3723.37        35.52 o                         
  -1   6   3        971.16        989.69        16.18 o                         
   0   6   3       1267.51       1179.28        17.87 o                         
   1   6   3        910.00        914.98        15.19 o                         
   2   6   3       3916.13       3935.77        37.19 o                         
   3   6   3        443.95        377.68         9.94 o                         
   4   6   3        885.75        775.44        14.28 o                         
   5   6   3        621.92        589.55        13.63 o                         
   6   6   3       1080.96       1053.84        18.37 o                         
  -6   7   3       4161.93       3802.69        42.26 o                         
  -5   7   3        324.31        369.23        12.93 o                         
  -4   7   3       1075.79        991.94        16.24 o                         
  -3   7   3       6128.66       5907.54        52.60 o                         
  -2   7   3       4729.42       4830.74        53.42 o                         
  -1   7   3       4689.11       5017.19        48.68 o                         
   0   7   3        798.03        812.77        18.54 o                         
   1   7   3       4691.06       5019.66        48.59 o                         
   2   7   3       4825.71       4848.24        47.16 o                         
   3   7   3       6253.06       6118.35        54.50 o                         
   4   7   3        992.68        920.50        15.18 o                         
   5   7   3        279.35        316.54        11.60 o                         
   6   7   3       4224.83       3853.88        40.92 o                         
   7   7   3         17.14         16.56         6.91 o                         
  -7   8   3       2453.44       2560.46        33.53 o                         
  -6   8   3        476.52        514.06        15.18 o                         
  -5   8   3       2546.28       2549.94        28.82 o                         
  -4   8   3       2003.49       2208.87        25.68 o                         
  -3   8   3       2604.10       2603.16        28.78 o                         
  -2   8   3       1249.46       1155.47        18.29 o                         
  -1   8   3         63.50         58.12         6.62 o                         
   0   8   3       2140.13       1941.47        27.66 o                         
   1   8   3         65.76         45.07         6.68 o                         
   2   8   3       1341.67       1238.84        18.23 o                         
   3   8   3       2616.18       2566.44        30.74 o                         
   4   8   3       1995.14       2191.01        26.70 o                         
   5   8   3       2569.03       2643.88        32.55 o                         
   6   8   3        465.82        487.52        19.23 o                         
   7   8   3       2483.58       2568.89        35.73 o                         
   8   8   3        182.17        217.60        13.51 o                         
  -8   9   3        808.21        768.20        23.76 o                         
  -7   9   3        391.75        415.23        16.64 o                         
  -6   9   3       1894.54       1904.61        40.98 o                         
  -5   9   3        262.21        292.59        12.77 o                         
  -4   9   3        952.53        886.78        19.27 o                         
  -3   9   3        810.90        732.82        14.81 o                         
  -2   9   3        113.32        110.74         7.93 o                         
  -1   9   3       3830.44       3846.66        41.81 o                         
   0   9   3        819.91        681.46        18.41 o                         
   1   9   3       3822.66       3817.92        40.23 o                         
   2   9   3        111.75        123.13         8.31 o                         
   3   9   3        790.42        703.11        17.68 o                         
   4   9   3        876.26        802.63        17.28 o                         
   5   9   3        269.63        298.95        13.59 o                         
   6   9   3       1846.95       1859.98        33.30 o                         
   7   9   3        409.35        409.12        17.73 o                         
   8   9   3        831.68        793.58        25.63 o                         
   9   9   3        966.40       1038.06        38.15 o                         
  -9  10   3        417.53        437.59        27.03 o                         
  -8  10   3        209.82        244.40        19.53 o                         
  -7  10   3        815.00        838.47        28.65 o                         
  -6  10   3        967.52        925.73        23.14 o                         
  -5  10   3       2095.32       2105.95        29.85 o                         
  -4  10   3        777.34        784.12        19.47 o                         
  -3  10   3       1325.02       1252.58        20.03 o                         
  -2  10   3       2157.01       2138.56        27.18 o                         
  -1  10   3       1070.95       1086.29        22.21 o                         
   0  10   3       1678.06       1751.33        29.43 o                         
   1  10   3       1027.30       1044.08        22.42 o                         
   2  10   3       2157.24       2134.79        28.13 o                         
   3  10   3       1298.19       1230.09        22.03 o                         
   4  10   3        762.87        721.13        18.82 o                         
   5  10   3       2128.10       2191.36        32.84 o                         
   6  10   3        977.93        993.27        24.83 o                         
   7  10   3        802.63        826.91        25.15 o                         
   8  10   3        247.68        232.13        19.88 o                         
   9  10   3        405.07        365.15        25.41 o                         
  10  10   3        800.40        891.55        37.72 o                         
 -10  11   3        279.34        279.39        24.67 o                         
  -9  11   3        441.78        475.50        28.99 o                         
  -8  11   3         76.00         59.68        16.15 o                         
  -7  11   3       1393.00       1403.90        41.53 o                         
  -6  11   3        405.32        476.05        21.47 o                         
  -5  11   3        781.23        819.96        25.29 o                         
  -4  11   3       1176.62       1262.39        35.31 o                         
  -3  11   3        800.37        874.77        21.91 o                         
  -2  11   3        675.15        720.77        20.74 o                         
  -1  11   3       1395.25       1258.72        22.34 o                         
   0  11   3        342.96        340.88        13.93 o                         
   1  11   3       1396.63       1266.69        22.61 o                         
   2  11   3        686.47        701.39        19.38 o                         
   3  11   3        795.73        853.80        20.98 o                         
   4  11   3       1169.34       1243.63        26.49 o                         
   5  11   3        820.10        877.12        24.31 o                         
   6  11   3        383.19        457.09        20.10 o                         
   7  11   3       1386.32       1510.22        39.46 o                         
   8  11   3         88.83         94.55        17.78 o                         
   9  11   3        441.30        508.72        29.34 o                         
  10  11   3        272.45        228.50        25.72 o                         
  11  11   3        299.68        287.28        25.85 o                         
 -11  12   3         91.05         84.79        20.86 o                         
 -10  12   3        396.49        354.32        29.62 o                         
  -9  12   3        415.11        417.58        37.55 o                         
  -8  12   3        481.61        469.81        35.15 o                         
  -7  12   3        530.20        488.67        29.18 o                         
  -6  12   3        366.93        342.09        20.65 o                         
  -5  12   3       1067.43       1129.32        30.93 o                         
  -4  12   3       1624.95       1619.26        31.02 o                         
  -3  12   3       2147.01       2146.91        32.94 o                         
  -2  12   3        778.94        819.51        23.06 o                         
  -1  12   3       1133.95       1212.30        24.55 o                         
   0  12   3        819.28        805.41        20.32 o                         
   1  12   3       1165.66       1223.87        24.59 o                         
   2  12   3        789.80        875.48        22.54 o                         
   3  12   3       2090.66       2026.20        33.79 o                         
   4  12   3       1670.04       1722.12        31.08 o                         
   5  12   3       1014.60       1088.89        29.33 o                         
   6  12   3        342.17        361.08        20.30 o                         
   7  12   3        561.61        595.14        28.58 o                         
   8  12   3        497.95        501.92        29.32 o                         
   9  12   3        419.24        489.84        30.53 o                         
  10  12   3        387.08        378.81        28.32 o                         
  11  12   3         89.88         84.40        21.07 o                         
  12  12   3         49.23         42.77        19.04 o                         
 -12  13   3        277.27        219.30        25.99 o                         
 -11  13   3        196.70        161.78        25.03 o                         
 -10  13   3         91.02        113.21        22.08 o                         
  -9  13   3        273.49        298.88        31.79 o                         
  -8  13   3         54.14         59.49        18.74 o                         
  -7  13   3         95.57         90.53        16.83 o                         
  -6  13   3        350.26        351.99        22.05 o                         
  -5  13   3        417.70        471.33        23.02 o                         
  -4  13   3         77.64        104.38        14.20 o                         
  -3  13   3         45.33         49.28        11.49 o                         
  -2  13   3        625.59        651.49        22.84 o                         
  -1  13   3         47.43         31.68        10.85 o                         
   0  13   3        819.38        917.33        24.72 o                         
   1  13   3         51.08         44.54        10.15 o                         
   2  13   3        623.83        712.02        22.13 o                         
   3  13   3         62.50         67.59        11.42 o                         
   4  13   3         64.74         74.29        11.98 o                         
   5  13   3        427.21        451.66        21.98 o                         
   6  13   3        353.42        342.51        25.22 o                         
   7  13   3         83.52        104.51        17.18 o                         
   8  13   3         61.50         53.45        16.61 o                         
   9  13   3        271.84        218.01        23.11 o                         
  10  13   3         90.21         80.48        20.16 o                         
  11  13   3        199.12        196.56        23.52 o                         
  12  13   3        271.81        284.70        30.02 o                         
  13  13   3          1.57        -16.12        21.81 o                         
 -13  14   3         70.60         56.50        25.82 o                         
 -12  14   3          9.27        -10.81        21.72 o                         
 -11  14   3        140.16         96.81        23.43 o                         
 -10  14   3        255.89        251.35        28.02 o                         
  -9  14   3         94.54         64.91        21.17 o                         
  -8  14   3        451.71        584.93        32.80 o                         
  -7  14   3        107.56         90.10        18.00 o                         
  -6  14   3        501.18        481.95        26.30 o                         
  -5  14   3         63.33         72.47        15.91 o                         
  -4  14   3        425.85        446.72        24.29 o                         
  -3  14   3        935.22       1008.58        30.70 o                         
  -2  14   3        177.55        165.67        15.79 o                         
  -1  14   3        486.31        509.49        22.72 o                         
   0  14   3         40.15          7.03        10.92 o                         
   1  14   3        496.39        506.70        21.21 o                         
   2  14   3        166.58        189.76        15.11 o                         
   3  14   3        932.71        917.54        28.25 o                         
   4  14   3        436.39        436.19        21.43 o                         
   5  14   3         51.53         39.37        14.39 o                         
   6  14   3        523.92        516.13        27.12 o                         
   7  14   3        107.43         98.39        19.12 o                         
   8  14   3        450.11        544.46        32.05 o                         
   9  14   3         92.48         81.35        20.35 o                         
  10  14   3        260.26        196.47        28.05 o                         
  11  14   3        136.52        110.50        24.33 o                         
  12  14   3         10.93         -6.47        19.80 o                         
  13  14   3         70.94         79.77        26.97 o                         
  14  14   3          6.68        -19.92        26.55 o                         
 -13  15   3         13.02         -1.81        26.18 o                         
 -12  15   3        113.36        105.89        28.02 o                         
 -11  15   3         72.17         60.02        23.65 o                         
 -10  15   3        128.92        186.68        25.59 o                         
  -9  15   3        103.18        111.17        25.78 o                         
  -8  15   3          1.32        -17.64        17.64 o                         
  -7  15   3        193.30        174.90        22.99 o                         
  -6  15   3         27.30         16.36        17.69 o                         
  -5  15   3        465.21        461.73        27.85 o                         
  -4  15   3        377.11        362.31        26.64 o                         
  -3  15   3        255.60        247.81        21.55 o                         
  -2  15   3        537.91        536.90        24.60 o                         
  -1  15   3         30.45         36.53        13.00 o                         
   0  15   3        546.21        583.67        25.48 o                         
   1  15   3         33.45         12.42        14.15 o                         
   2  15   3        506.89        539.68        24.98 o                         
   3  15   3        247.00        269.65        24.24 o                         
   4  15   3        378.79        344.44        23.24 o                         
   5  15   3        481.82        502.44        34.39 o                         
   6  15   3         23.17         11.32        17.35 o                         
   7  15   3        218.73        215.41        30.65 o                         
   8  15   3          0.52        -17.83        19.15 o                         
   9  15   3        112.07         85.35        23.02 o                         
  10  15   3        127.34         95.62        24.24 o                         
  11  15   3         70.68         57.76        23.54 o                         
  12  15   3        117.17         79.82        25.02 o                         
  13  15   3         13.89        -12.73        26.17 o                         
 -12  16   3         46.09         35.82        28.24 o                         
 -11  16   3         64.34        106.26        27.66 o                         
 -10  16   3        105.99        100.34        27.33 o                         
  -9  16   3        117.69         91.70        23.34 o                         
  -8  16   3        149.55        133.33        26.42 o                         
  -7  16   3         10.68         20.93        19.59 o                         
  -6  16   3        369.30        363.78        30.23 o                         
  -5  16   3        132.31        113.23        22.61 o                         
  -4  16   3        581.87        588.71        33.59 o                         
  -3  16   3        184.39        174.69        22.57 o                         
  -2  16   3        163.46        148.57        21.25 o                         
  -1  16   3        128.24        114.90        16.63 o                         
   0  16   3         55.43         14.07        14.88 o                         
   1  16   3        133.04        156.47        18.49 o                         
   2  16   3        156.83        198.75        20.16 o                         
   3  16   3        194.45        194.07        21.20 o                         
   4  16   3        570.56        587.35        29.62 o                         
   5  16   3        127.62        128.93        21.47 o                         
   6  16   3        384.98        308.07        30.62 o                         
   7  16   3          7.67          1.23        21.64 o                         
   8  16   3        157.42        155.38        28.48 o                         
   9  16   3        120.76        100.11        26.31 o                         
  10  16   3        106.72        107.27        25.44 o                         
  11  16   3         64.12         42.19        25.47 o                         
  12  16   3         43.28         45.84        27.48 o                         
 -11  17   3         23.97         59.37        35.54 o                         
 -10  17   3         52.36         60.07        27.64 o                         
  -9  17   3         46.53         18.69        24.36 o                         
  -8  17   3         30.34         17.15        23.93 o                         
  -7  17   3        230.71        243.53        29.01 o                         
  -6  17   3         85.44         87.07        23.81 o                         
  -5  17   3        144.52        150.02        25.41 o                         
  -4  17   3        187.48        171.74        24.74 o                         
  -3  17   3        101.87         60.01        21.08 o                         
  -2  17   3        278.94        287.44        27.60 o                         
  -1  17   3         25.99          7.93        19.00 o                         
   0  17   3         85.92        108.85        19.12 o                         
   1  17   3         22.36         19.03        16.62 o                         
   2  17   3        283.79        324.09        24.26 o                         
   3  17   3        102.30        116.28        22.07 o                         
   4  17   3        178.86        156.32        25.71 o                         
   5  17   3        141.67         96.74        27.23 o                         
   6  17   3         91.17         72.58        25.93 o                         
   7  17   3        232.36        296.11        38.57 o                         
   8  17   3         30.59         -7.49        24.16 o                         
   9  17   3         45.27         58.95        27.56 o                         
  10  17   3         48.72         18.86        25.78 o                         
  11  17   3         25.52        -10.41        34.42 o                         
  -9  18   3         47.98         66.94        30.91 o                         
  -8  18   3         52.16         58.47        28.74 o                         
  -7  18   3         78.28         80.17        25.70 o                         
  -6  18   3         72.55         85.42        26.00 o                         
  -5  18   3         64.07         49.66        24.78 o                         
  -4  18   3        105.05        103.35        24.65 o                         
  -3  18   3         76.29         39.22        23.98 o                         
  -2  18   3         98.14         81.95        23.93 o                         
  -1  18   3         69.81         80.66        33.52 o                         
   0  18   3        156.75        103.49        23.58 o                         
   1  18   3         68.63         92.56        21.33 o                         
   2  18   3         97.34        103.71        23.07 o                         
   3  18   3         68.79         51.99        23.94 o                         
   4  18   3         97.34        102.34        27.18 o                         
   5  18   3         60.79         50.03        28.57 o                         
   6  18   3         74.14         61.99        29.64 o                         
   7  18   3         80.28         77.49        29.59 o                         
   8  18   3         54.34         69.24        28.38 o                         
   9  18   3         46.65         23.47        30.47 o                         
  -7  19   3         20.69         10.51        34.17 o                         
  -6  19   3        103.62        101.37        29.00 o                         
  -5  19   3         32.88         37.06        28.77 o                         
  -4  19   3         72.78         33.92        28.85 o                         
  -3  19   3         56.44         53.15        25.23 o                         
  -2  19   3         48.89         78.87        27.45 o                         
  -1  19   3        113.74         93.12        27.80 o                         
   0  19   3          4.76         -0.74        24.99 o                         
   1  19   3        113.53        120.64        32.33 o                         
   2  19   3         46.55         65.21        26.11 o                         
   3  19   3         56.10         54.05        26.39 o                         
   4  19   3         70.75         90.08        30.74 o                         
   5  19   3         29.81         30.97        29.22 o                         
   6  19   3        103.67         52.69        32.17 o                         
   7  19   3         20.59         13.41        38.01 o                         
  -3  20   3         44.05         41.70        49.40 o                         
  -2  20   3         61.92         80.99        30.97 o                         
  -1  20   3          9.52          4.46        28.25 o                         
   0  20   3        103.38        138.10        37.37 o                         
   1  20   3          9.65        -15.20        32.52 o                         
   2  20   3         62.52         78.33        39.51 o                         
   3  20   3         43.46         48.41        52.42 o                         
   0   0   4       8024.40       8199.06       134.89 o                         
   0   1   4         30.69         65.19         3.92 o                         
   1   1   4       4424.04       4004.39        33.38 o                         
  -1   2   4       1039.99       1217.19        15.03 o                         
   0   2   4      15431.37      15819.58       114.50 o                         
   1   2   4       1160.05       1347.67        14.97 o                         
   2   2   4      25625.78      24805.48       192.48 o                         
  -2   3   4        235.58        183.91         7.61 o                         
  -1   3   4       1067.70        957.45        13.33 o                         
   0   3   4       1229.11       1427.31        16.74 o                         
   1   3   4       1004.95        902.63        12.75 o                         
   2   3   4        309.91        257.46         9.34 o                         
   3   3   4       1143.71       1056.92        14.91 o                         
  -3   4   4      12842.87      12729.94       103.78 o                         
  -2   4   4       5468.48       5586.38        54.02 o                         
  -1   4   4      13247.83      12812.80       112.14 o                         
   0   4   4       3319.10       3006.47        30.87 o                         
   1   4   4      13238.98      12883.29       108.77 o                         
   2   4   4       5783.92       6024.71        53.09 o                         
   3   4   4      12450.54      12340.87       102.65 o                         
   4   4   4       4356.02       3944.21        40.65 o                         
  -4   5   4        732.50        740.04        14.38 o                         
  -3   5   4       4856.80       4816.32        46.83 o                         
  -2   5   4       4782.20       4697.07        46.12 o                         
  -1   5   4       2899.92       3216.68        35.78 o                         
   0   5   4         39.10         44.82         4.92 o                         
   1   5   4       2813.48       3240.99        36.42 o                         
   2   5   4       4796.06       4734.34        45.61 o                         
   3   5   4       4727.35       4740.67        45.87 o                         
   4   5   4        758.20        767.45        16.04 o                         
   5   5   4       6936.27       6630.27        60.41 o                         
  -5   6   4       2761.58       2697.47        30.58 o                         
  -4   6   4       1882.41       1834.71        25.17 o                         
  -3   6   4      13186.21      13446.52       115.73 o                         
  -2   6   4        456.28        511.93        12.96 o                         
  -1   6   4      10744.91      10361.04        92.26 o                         
   0   6   4         66.21         72.55         6.95 o                         
   1   6   4      10962.59      10477.74        89.65 o                         
   2   6   4        499.73        577.69        19.96 o                         
   3   6   4      13318.11      13649.84       112.59 o                         
   4   6   4       1938.01       1904.02        21.94 o                         
   5   6   4       2593.78       2507.66        30.79 o                         
   6   6   4        146.25        162.48         8.38 o                         
  -6   7   4        586.58        614.70        16.92 o                         
  -5   7   4       2753.32       2659.16        32.34 o                         
  -4   7   4        822.02        740.24        18.69 o                         
  -3   7   4       2907.51       2747.62        33.01 o                         
  -2   7   4       2043.03       1980.57        24.90 o                         
  -1   7   4        887.31        984.74        19.07 o                         
   0   7   4        268.29        279.77        11.64 o                         
   1   7   4        874.10        974.09        17.58 o                         
   2   7   4       2029.74       1951.09        25.66 o                         
   3   7   4       2806.35       2763.47        30.65 o                         
   4   7   4        815.52        759.96        14.77 o                         
   5   7   4       2760.06       2640.97        32.83 o                         
   6   7   4        587.20        648.68        16.63 o                         
   7   7   4       7375.80       7916.00        76.72 o                         
  -7   8   4         54.79         51.45         8.50 o                         
  -6   8   4        422.67        468.48        13.70 o                         
  -5   8   4        667.43        584.81        15.22 o                         
  -4   8   4        881.98        922.46        24.62 o                         
  -3   8   4       3178.62       3030.86        34.51 o                         
  -2   8   4        496.03        473.31        13.95 o                         
  -1   8   4       5594.01       5287.51        56.83 o                         
   0   8   4        676.92        807.53        22.11 o                         
   1   8   4       5442.10       5197.91        54.37 o                         
   2   8   4        508.44        525.66        15.26 o                         
   3   8   4       3271.27       3107.79        34.26 o                         
   4   8   4        878.94        883.51        16.92 o                         
   5   8   4        624.57        560.59        17.97 o                         
   6   8   4        411.84        475.24        15.91 o                         
   7   8   4         54.29         33.31         8.31 o                         
   8   8   4        355.84        416.68        17.36 o                         
  -8   9   4        358.96        357.49        18.98 o                         
  -7   9   4       3378.20       3232.41        45.41 o                         
  -6   9   4         69.20         59.80        10.25 o                         
  -5   9   4       3227.18       3293.06        41.43 o                         
  -4   9   4        203.41        250.05        11.03 o                         
  -3   9   4       2174.26       2165.67        27.67 o                         
  -2   9   4        343.97        360.39        12.83 o                         
  -1   9   4        253.53        260.44        12.64 o                         
   0   9   4        157.74        133.69         9.92 o                         
   1   9   4        255.25        251.03        12.09 o                         
   2   9   4        340.92        379.22        14.43 o                         
   3   9   4       2185.43       2183.00        29.18 o                         
   4   9   4        195.66        231.53        10.80 o                         
   5   9   4       3305.29       3459.85        40.92 o                         
   6   9   4         59.34         48.40         8.75 o                         
   7   9   4       3299.44       3210.37        43.73 o                         
   8   9   4        384.30        371.31        20.52 o                         
   9   9   4       1648.52       1877.94        43.19 o                         
  -9  10   4        469.50        545.78        29.84 o                         
  -8  10   4         37.89         21.86        14.10 o                         
  -7  10   4        145.84        131.67        14.28 o                         
  -6  10   4        196.57        205.63        14.23 o                         
  -5  10   4        417.41        479.33        17.40 o                         
  -4  10   4        261.49        254.35        13.06 o                         
  -3  10   4       1352.61       1301.64        22.22 o                         
  -2  10   4       1154.56       1116.52        21.81 o                         
  -1  10   4       1177.94       1222.99        24.44 o                         
   0  10   4       1890.04       1846.46        29.01 o                         
   1  10   4       1170.46       1223.68        23.77 o                         
   2  10   4       1197.64       1190.84        27.49 o                         
   3  10   4       1373.26       1370.71        23.50 o                         
   4  10   4        288.38        291.66        13.91 o                         
   5  10   4        420.27        520.46        19.85 o                         
   6  10   4        212.70        224.86        15.25 o                         
   7  10   4        141.09        113.99        13.45 o                         
   8  10   4         34.53         33.25        14.21 o                         
   9  10   4        441.29        456.19        28.15 o                         
  10  10   4        262.75        326.87        25.70 o                         
 -10  11   4        428.07        354.17        36.12 o                         
  -9  11   4        685.05        641.01        41.50 o                         
  -8  11   4        777.79        792.60        35.18 o                         
  -7  11   4        364.13        378.22        24.63 o                         
  -6  11   4       2615.31       2824.70        52.55 o                         
  -5  11   4       1201.60       1261.19        29.87 o                         
  -4  11   4       1447.29       1513.05        29.28 o                         
  -3  11   4       1074.82       1090.72        25.85 o                         
  -2  11   4        184.23        169.14        11.84 o                         
  -1  11   4        415.74        408.08        15.47 o                         
   0  11   4         31.44         24.69         8.33 o                         
   1  11   4        407.35        391.50        15.61 o                         
   2  11   4        211.83        187.72        12.51 o                         
   3  11   4       1054.04       1070.26        23.02 o                         
   4  11   4       1483.08       1445.71        28.53 o                         
   5  11   4       1133.25       1171.49        27.57 o                         
   6  11   4       2632.38       2806.02        46.52 o                         
   7  11   4        390.37        404.35        23.35 o                         
   8  11   4        803.15        799.16        50.96 o                         
   9  11   4        702.52        606.47        57.63 o                         
  10  11   4        421.40        402.70        38.16 o                         
  11  11   4         79.17         60.25        18.96 o                         
 -11  12   4        176.35        214.43        25.76 o                         
 -10  12   4        282.99        299.95        27.11 o                         
  -9  12   4        121.52        154.14        21.55 o                         
  -8  12   4         11.46          2.33        15.99 o                         
  -7  12   4         28.26         43.57        16.75 o                         
  -6  12   4         11.22        -11.04        12.84 o                         
  -5  12   4          5.67          7.40        12.11 o                         
  -4  12   4       1343.81       1518.51        33.01 o                         
  -3  12   4        333.34        369.39        19.40 o                         
  -2  12   4       1648.99       1698.00        32.81 o                         
  -1  12   4        326.39        328.53        15.70 o                         
   0  12   4       1880.26       1823.71        30.32 o                         
   1  12   4        292.80        323.75        16.88 o                         
   2  12   4       1687.71       1772.29        30.89 o                         
   3  12   4        313.58        361.36        18.02 o                         
   4  12   4       1264.07       1405.40        30.65 o                         
   5  12   4          4.34          9.86        11.27 o                         
   6  12   4         11.42         12.55        12.46 o                         
   7  12   4         28.53         25.57        15.43 o                         
   8  12   4         10.34          0.93        15.42 o                         
   9  12   4        128.51        140.13        21.52 o                         
  10  12   4        276.85        281.91        26.04 o                         
  11  12   4        173.18        181.25        24.40 o                         
  12  12   4        307.90        296.27        28.23 o                         
 -12  13   4         25.98         25.26        21.40 o                         
 -11  13   4          0.58        -13.90        20.15 o                         
 -10  13   4        455.15        445.71        34.22 o                         
  -9  13   4          2.91         -8.12        18.79 o                         
  -8  13   4       1088.47       1134.34        45.23 o                         
  -7  13   4        131.53        139.07        21.17 o                         
  -6  13   4        826.63        801.44        36.57 o                         
  -5  13   4         48.17         47.37        14.44 o                         
  -4  13   4       1419.99       1468.93        40.37 o                         
  -3  13   4        226.48        254.56        17.15 o                         
  -2  13   4        246.49        309.05        18.06 o                         
  -1  13   4          3.34          0.73         9.94 o                         
   0  13   4          0.52         -9.67         9.67 o                         
   1  13   4          3.67          0.27         9.66 o                         
   2  13   4        257.11        296.56        18.35 o                         
   3  13   4        213.19        246.79        16.58 o                         
   4  13   4       1512.66       1530.66        38.03 o                         
   5  13   4         48.94         28.24        13.04 o                         
   6  13   4        801.84        710.73        29.75 o                         
   7  13   4        141.06        130.68        20.66 o                         
   8  13   4       1066.95       1055.31        42.98 o                         
   9  13   4          3.96          8.36        18.03 o                         
  10  13   4        460.29        453.67        31.71 o                         
  11  13   4          0.44         13.06        20.48 o                         
  12  13   4         30.44         32.98        22.29 o                         
  13  13   4          8.45        -20.88        20.88 o                         
 -13  14   4          1.44        -22.28        22.28 o                         
 -12  14   4        251.24        195.46        30.95 o                         
 -11  14   4         15.79         -9.24        21.03 o                         
 -10  14   4        208.45        192.13        25.37 o                         
  -9  14   4         10.88         -1.41        17.66 o                         
  -8  14   4         15.07         20.26        17.82 o                         
  -7  14   4        140.13        114.29        20.96 o                         
  -6  14   4        120.08        154.64        20.83 o                         
  -5  14   4         16.95         31.27        15.41 o                         
  -4  14   4        241.47        236.69        20.04 o                         
  -3  14   4        112.55        110.68        19.46 o                         
  -2  14   4       1526.38       1600.48        39.24 o                         
  -1  14   4          0.13         -3.80        11.53 o                         
   0  14   4       1495.73       1524.47        37.94 o                         
   1  14   4          0.09         -0.86        11.75 o                         
   2  14   4       1522.02       1630.70        36.20 o                         
   3  14   4        113.30        109.63        15.20 o                         
   4  14   4        243.80        243.51        20.27 o                         
   5  14   4         16.00         -2.38        13.63 o                         
   6  14   4        109.64        110.16        20.39 o                         
   7  14   4        143.31        122.51        22.19 o                         
   8  14   4         17.00         13.45        19.25 o                         
   9  14   4         11.76          4.71        19.78 o                         
  10  14   4        203.33        189.89        25.44 o                         
  11  14   4         16.67         -2.75        19.72 o                         
  12  14   4        255.20        265.04        29.90 o                         
  13  14   4          1.55          1.70        22.22 o                         
  14  14   4        103.63        112.24        30.79 o                         
 -13  15   4          1.53        -27.02        27.14 o                         
 -12  15   4         53.11         54.29        25.99 o                         
 -11  15   4         43.84         14.11        21.90 o                         
 -10  15   4        265.38        223.03        27.83 o                         
  -9  15   4         58.18         62.43        22.12 o                         
  -8  15   4        364.48        371.73        30.05 o                         
  -7  15   4         34.42         24.35        19.86 o                         
  -6  15   4        973.62        958.04        40.31 o                         
  -5  15   4         10.73         39.15        18.16 o                         
  -4  15   4       1142.01       1154.79        43.55 o                         
  -3  15   4         19.35         23.65        16.07 o                         
  -2  15   4        187.10        244.83        20.01 o                         
  -1  15   4          0.37         11.60        12.73 o                         
   0  15   4         16.83         17.78        13.82 o                         
   1  15   4          0.35         -6.83        12.63 o                         
   2  15   4        171.52        177.58        17.72 o                         
   3  15   4         19.33         24.87        13.68 o                         
   4  15   4       1099.61       1147.83        36.44 o                         
   5  15   4          9.54         -2.85        15.62 o                         
   6  15   4       1036.46       1017.74        43.82 o                         
   7  15   4         29.93         31.97        19.11 o                         
   8  15   4        370.36        358.11        28.82 o                         
   9  15   4         57.71         60.64        22.92 o                         
  10  15   4        269.87        247.84        29.10 o                         
  11  15   4         42.53         39.71        23.52 o                         
  12  15   4         53.19         21.81        24.16 o                         
  13  15   4          1.55        -15.89        24.96 o                         
 -12  16   4        123.13        113.10        29.35 o                         
 -11  16   4          4.19         28.55        23.80 o                         
 -10  16   4         83.28         57.89        26.22 o                         
  -9  16   4         12.14        -16.80        22.54 o                         
  -8  16   4         17.44        -11.01        21.30 o                         
  -7  16   4          5.00         -9.28        21.58 o                         
  -6  16   4          9.59        -15.26        20.65 o                         
  -5  16   4         44.77         20.72        20.21 o                         
  -4  16   4        339.50        311.15        27.77 o                         
  -3  16   4         48.31         30.23        19.01 o                         
  -2  16   4        611.97        652.38        31.06 o                         
  -1  16   4         82.81         50.59        17.87 o                         
   0  16   4        592.88        570.45        28.22 o                         
   1  16   4         78.74         73.91        16.91 o                         
   2  16   4        623.12        680.96        30.45 o                         
   3  16   4         48.43         34.86        16.47 o                         
   4  16   4        333.29        367.70        27.14 o                         
   5  16   4         47.06         16.99        19.92 o                         
   6  16   4          7.78        -15.18        19.08 o                         
   7  16   4          5.07        -21.34        21.34 o                         
   8  16   4         19.27          5.76        22.31 o                         
   9  16   4         13.05        -23.07        23.07 o                         
  10  16   4         82.62         91.48        26.22 o                         
  11  16   4          4.17         -7.78        25.01 o                         
  12  16   4        122.30         91.19        30.41 o                         
 -10  17   4         60.65         42.36        26.57 o                         
  -9  17   4         71.21         51.61        27.88 o                         
  -8  17   4        156.70        155.97        30.22 o                         
  -7  17   4        105.37        132.56        28.34 o                         
  -6  17   4        274.27        245.69        31.36 o                         
  -5  17   4        146.57         91.27        24.45 o                         
  -4  17   4        128.59        131.58        24.88 o                         
  -3  17   4        150.39        142.05        24.81 o                         
  -2  17   4         68.90         53.21        21.73 o                         
  -1  17   4         10.87        -15.27        18.63 o                         
   0  17   4          0.46         -3.92        16.14 o                         
   1  17   4          9.78          3.49        16.69 o                         
   2  17   4         66.53         33.62        18.69 o                         
   3  17   4        138.15        120.23        21.92 o                         
   4  17   4        120.69        132.33        24.07 o                         
   5  17   4        145.55        113.60        26.84 o                         
   6  17   4        279.26        326.63        33.24 o                         
   7  17   4        111.36        107.83        27.52 o                         
   8  17   4        162.69        203.23        31.34 o                         
   9  17   4         69.62         72.15        27.57 o                         
  10  17   4         62.08         59.72        28.80 o                         
  -8  18   4          4.64          1.44        26.61 o                         
  -7  18   4          1.23        -19.70        25.75 o                         
  -6  18   4          2.08        -24.56        24.56 o                         
  -5  18   4         16.99         11.57        23.22 o                         
  -4  18   4         74.50         25.22        24.75 o                         
  -3  18   4        122.48        124.00        26.68 o                         
  -2  18   4        124.81        108.00        25.65 o                         
  -1  18   4        199.79        199.93        28.55 o                         
   0  18   4        142.64        169.21        27.20 o                         
   1  18   4        197.87        160.47        23.59 o                         
   2  18   4        120.32        158.95        24.69 o                         
   3  18   4        121.77        128.52        25.00 o                         
   4  18   4         77.41         34.29        27.63 o                         
   5  18   4         15.16          0.17        30.05 o                         
   6  18   4          2.26         16.98        28.35 o                         
   7  18   4          1.09        -13.96        27.69 o                         
   8  18   4          4.71          3.36        26.96 o                         
  -6  19   4         34.84         62.02        30.35 o                         
  -5  19   4        104.77         88.60        29.81 o                         
  -4  19   4         13.17          1.50        26.28 o                         
  -3  19   4         87.72         61.29        27.90 o                         
  -2  19   4          3.11          5.56        24.56 o                         
  -1  19   4         12.43         19.66        24.65 o                         
   0  19   4          2.06          9.31        27.11 o                         
   1  19   4         13.38         12.47        30.47 o                         
   2  19   4          3.03         15.72        25.19 o                         
   3  19   4         82.77         50.81        30.71 o                         
   4  19   4         13.66          7.39        30.62 o                         
   5  19   4        103.94         78.24        32.05 o                         
   6  19   4         33.88         58.61        32.51 o                         
  -1  20   4        175.78        114.01        46.54 o                         
   0  20   4         17.84         41.21        33.80 o                         
   1  20   4        176.65        208.27        72.45 o                         
   0   1   5       2547.82       2070.09        20.99 o                         
   1   1   5       2289.59       2150.53        21.15 o                         
  -1   2   5       1036.50        922.54        12.97 o                         
   0   2   5       1102.48       1067.45        13.85 o                         
   1   2   5        955.35        855.22        12.50 o                         
   2   2   5        723.35        612.70        12.92 o                         
  -2   3   5       1021.01       1032.64        15.78 o                         
  -1   3   5       6813.32       7118.87        62.35 o                         
   0   3   5      11518.73      11464.67        89.21 o                         
   1   3   5       6846.73       7172.82        60.44 o                         
   2   3   5       1008.15       1034.10        14.91 o                         
   3   3   5        285.40        371.18        11.11 o                         
  -3   4   5      10342.13      10687.23        94.00 o                         
  -2   4   5       4945.14       5013.70        47.54 o                         
  -1   4   5       4196.23       3738.67        36.95 o                         
   0   4   5       3275.73       2899.41        29.75 o                         
   1   4   5       4082.36       3668.46        36.99 o                         
   2   4   5       4803.83       4857.25        47.33 o                         
   3   4   5      10384.29      10638.32        88.24 o                         
   4   4   5      17394.97      17490.81       142.13 o                         
  -4   5   5        666.63        671.50        16.14 o                         
  -3   5   5      13621.58      13412.60       116.07 o                         
  -2   5   5       2598.50       2468.14        29.98 o                         
  -1   5   5       5659.28       5482.83        55.47 o                         
   0   5   5        502.04        437.66        12.19 o                         
   1   5   5       5614.02       5450.37        54.11 o                         
   2   5   5       2648.48       2540.15        28.85 o                         
   3   5   5      13593.11      13415.33       115.98 o                         
   4   5   5        662.49        658.20        18.20 o                         
   5   5   5       1007.16       1149.50        21.32 o                         
  -5   6   5       3943.57       3963.22        45.60 o                         
  -4   6   5        881.42        836.33        18.28 o                         
  -3   6   5       4497.67       4743.52        49.78 o                         
  -2   6   5       6218.50       6255.83        63.49 o                         
  -1   6   5        533.29        528.69        16.76 o                         
   0   6   5       4672.25       4408.13        44.71 o                         
   1   6   5        506.22        453.12        14.99 o                         
   2   6   5       6250.63       6389.63        62.58 o                         
   3   6   5       4420.11       4663.34        47.66 o                         
   4   6   5        862.19        841.26        19.15 o                         
   5   6   5       3949.97       3992.68        44.23 o                         
   6   6   5       1639.25       1796.85        26.15 o                         
  -6   7   5       1580.18       1458.11        23.48 o                         
  -5   7   5       2282.82       2373.20        32.08 o                         
  -4   7   5       1177.44       1222.47        19.40 o                         
  -3   7   5       1878.64       1764.16        25.59 o                         
  -2   7   5       3576.08       3676.22        44.40 o                         
  -1   7   5       3108.07       2841.50        36.38 o                         
   0   7   5        813.80        988.33        22.36 o                         
   1   7   5       3112.45       2871.24        34.41 o                         
   2   7   5       3568.47       3692.99        42.19 o                         
   3   7   5       1963.57       1793.00        26.25 o                         
   4   7   5       1008.37       1059.70        23.16 o                         
   5   7   5       2284.90       2431.03        28.76 o                         
   6   7   5       1719.41       1634.46        23.66 o                         
   7   7   5        218.82        233.55        12.32 o                         
  -7   8   5       1682.64       1708.83        31.56 o                         
  -6   8   5        670.60        721.24        19.67 o                         
  -5   8   5       4417.12       4221.28        47.82 o                         
  -4   8   5       2249.98       2139.18        29.56 o                         
  -3   8   5       1425.48       1511.29        24.97 o                         
  -2   8   5       1656.62       1621.09        25.37 o                         
  -1   8   5        138.13        162.87        10.99 o                         
   0   8   5       4701.46       4699.91        51.50 o                         
   1   8   5        134.04        165.60        10.86 o                         
   2   8   5       1635.21       1634.99        24.74 o                         
   3   8   5       1449.93       1463.70        23.30 o                         
   4   8   5       2180.45       2049.21        32.79 o                         
   5   8   5       4318.68       4046.52        44.28 o                         
   6   8   5        650.10        685.60        18.92 o                         
   7   8   5       1630.64       1681.31        30.11 o                         
   8   8   5         81.46         75.42        11.83 o                         
  -8   9   5       1008.01       1015.80        30.68 o                         
  -7   9   5         26.61         45.00        11.39 o                         
  -6   9   5       1498.80       1655.77        32.13 o                         
  -5   9   5        378.48        361.26        15.28 o                         
  -4   9   5       1465.38       1548.87        28.65 o                         
  -3   9   5        243.30        214.91        13.44 o                         
  -2   9   5       1181.05       1169.50        23.19 o                         
  -1   9   5       1408.92       1393.55        25.85 o                         
   0   9   5       1339.56       1228.95        23.14 o                         
   1   9   5       1447.58       1468.45        25.30 o                         
   2   9   5       1162.94       1177.69        22.22 o                         
   3   9   5        239.87        245.94        15.83 o                         
   4   9   5       1480.03       1550.18        24.89 o                         
   5   9   5        396.75        398.06        15.83 o                         
   6   9   5       1503.50       1680.82        29.30 o                         
   7   9   5         31.71         41.13        11.92 o                         
   8   9   5        994.90        975.08        43.88 o                         
   9   9   5         69.11         47.58        13.00 o                         
  -9  10   5        532.96        480.84        29.23 o                         
  -8  10   5        784.63        802.86        30.97 o                         
  -7  10   5        549.75        629.09        34.20 o                         
  -6  10   5        346.41        404.34        21.04 o                         
  -5  10   5       1565.27       1538.74        31.71 o                         
  -4  10   5        350.56        355.75        16.47 o                         
  -3  10   5       1482.25       1484.03        30.18 o                         
  -2  10   5       1116.08       1108.81        23.09 o                         
  -1  10   5        433.04        393.93        14.75 o                         
   0  10   5       2098.03       2065.02        31.71 o                         
   1  10   5        461.47        414.99        16.53 o                         
   2  10   5       1075.03       1066.08        24.50 o                         
   3  10   5       1490.40       1458.27        26.66 o                         
   4  10   5        375.16        370.44        18.03 o                         
   5  10   5       1519.92       1594.68        29.72 o                         
   6  10   5        349.61        361.16        17.92 o                         
   7  10   5        519.15        572.91        24.32 o                         
   8  10   5        774.97        812.98        30.77 o                         
   9  10   5        521.71        499.63        30.22 o                         
  10  10   5        561.87        575.13        32.01 o                         
 -10  11   5        159.90        176.37        27.51 o                         
  -9  11   5        334.88        332.01        26.35 o                         
  -8  11   5        739.23        750.95        33.60 o                         
  -7  11   5        173.97        136.55        19.20 o                         
  -6  11   5        635.72        657.93        24.59 o                         
  -5  11   5        184.66        193.06        18.72 o                         
  -4  11   5        867.35        883.83        25.62 o                         
  -3  11   5        326.06        391.69        18.99 o                         
  -2  11   5        665.12        734.38        23.33 o                         
  -1  11   5       1140.29       1150.22        25.80 o                         
   0  11   5         92.42        108.80        11.66 o                         
   1  11   5       1113.86       1102.09        28.15 o                         
   2  11   5        646.63        730.51        22.25 o                         
   3  11   5        309.30        361.33        19.69 o                         
   4  11   5        858.83        896.50        27.67 o                         
   5  11   5        161.34        184.80        14.84 o                         
   6  11   5        620.95        632.43        30.68 o                         
   7  11   5        192.59        191.18        19.82 o                         
   8  11   5        753.27        753.72        37.73 o                         
   9  11   5        352.62        344.66        29.73 o                         
  10  11   5        162.07        164.07        22.45 o                         
  11  11   5        320.43        279.67        26.90 o                         
 -11  12   5         64.23         36.15        20.66 o                         
 -10  12   5        263.72        286.20        27.60 o                         
  -9  12   5        167.41        134.29        22.30 o                         
  -8  12   5        601.54        651.86        32.33 o                         
  -7  12   5        140.55        155.83        20.98 o                         
  -6  12   5        782.27        707.08        34.27 o                         
  -5  12   5        763.60        746.79        29.97 o                         
  -4  12   5        351.84        351.96        21.59 o                         
  -3  12   5        352.60        357.23        20.77 o                         
  -2  12   5         25.34          3.97        10.61 o                         
  -1  12   5        797.37        854.08        26.80 o                         
   0  12   5         99.72        136.01        12.38 o                         
   1  12   5        831.58        878.05        25.05 o                         
   2  12   5         34.26         15.11        10.48 o                         
   3  12   5        338.62        342.56        19.24 o                         
   4  12   5        414.11        418.81        19.82 o                         
   5  12   5        744.80        794.43        28.16 o                         
   6  12   5        740.58        680.52        28.21 o                         
   7  12   5        144.00        138.58        20.32 o                         
   8  12   5        595.05        649.04        54.19 o                         
   9  12   5        157.27        118.29        21.56 o                         
  10  12   5        260.01        246.01        26.19 o                         
  11  12   5         59.48         54.05        20.63 o                         
  12  12   5         94.28         78.39        22.90 o                         
 -12  13   5        143.68        130.48        26.33 o                         
 -11  13   5        153.40        100.60        30.40 o                         
 -10  13   5        137.02         80.84        20.75 o                         
  -9  13   5        356.89        366.55        37.71 o                         
  -8  13   5         42.77         61.18        19.58 o                         
  -7  13   5       1027.76       1101.06        44.21 o                         
  -6  13   5         16.95         43.80        17.67 o                         
  -5  13   5        330.40        399.12        26.14 o                         
  -4  13   5        530.76        535.72        28.26 o                         
  -3  13   5       1360.69       1444.22        42.13 o                         
  -2  13   5        843.09        924.61        28.85 o                         
  -1  13   5        331.64        335.96        18.73 o                         
   0  13   5        434.86        522.71        22.40 o                         
   1  13   5        314.09        270.67        17.76 o                         
   2  13   5        874.67        917.77        30.12 o                         
   3  13   5       1380.96       1449.54        34.71 o                         
   4  13   5        507.56        531.44        23.34 o                         
   5  13   5        331.98        374.49        21.53 o                         
   6  13   5         21.90         31.94        15.53 o                         
   7  13   5       1011.67        977.48        41.49 o                         
   8  13   5         47.48         40.38        18.98 o                         
   9  13   5        353.88        395.80        30.56 o                         
  10  13   5        134.92        105.02        23.25 o                         
  11  13   5        159.38        141.41        25.16 o                         
  12  13   5        148.10        195.89        27.91 o                         
  13  13   5          0.78        -10.22        22.05 o                         
 -13  14   5         42.73          0.05        26.83 o                         
 -12  14   5          7.77         10.44        21.83 o                         
 -11  14   5        167.89        136.48        26.14 o                         
 -10  14   5        215.93        199.56        27.14 o                         
  -9  14   5         71.02         67.36        21.70 o                         
  -8  14   5        308.27        332.71        29.28 o                         
  -7  14   5         22.37         -2.70        18.43 o                         
  -6  14   5        259.33        271.71        26.22 o                         
  -5  14   5        202.49        162.36        24.59 o                         
  -4  14   5       1010.75       1095.06        38.84 o                         
  -3  14   5         95.38         58.58        16.39 o                         
  -2  14   5        104.47         96.23        16.36 o                         
  -1  14   5        930.00        950.63        29.22 o                         
   0  14   5         77.40         86.90        14.53 o                         
   1  14   5        933.53        979.72        32.44 o                         
   2  14   5        107.99         94.83        15.40 o                         
   3  14   5        100.56        102.67        16.02 o                         
   4  14   5       1004.90       1059.64        34.20 o                         
   5  14   5        200.76        212.98        20.67 o                         
   6  14   5        280.75        326.68        27.16 o                         
   7  14   5         21.93         45.60        19.53 o                         
   8  14   5        310.40        297.51        29.79 o                         
   9  14   5         67.21         64.66        22.07 o                         
  10  14   5        221.58        233.27        27.98 o                         
  11  14   5        165.50        143.08        26.83 o                         
  12  14   5          9.63        -22.36        22.36 o                         
  13  14   5         40.68         40.13        25.52 o                         
  14  14   5          2.79         15.74        29.40 o                         
 -13  15   5          7.05        -31.74        31.74 o                         
 -12  15   5         93.45         73.34        26.13 o                         
 -11  15   5         42.77         22.56        26.83 o                         
 -10  15   5        149.53        118.39        24.55 o                         
  -9  15   5        153.16        108.20        23.58 o                         
  -8  15   5         51.58         24.27        20.76 o                         
  -7  15   5        288.80        300.61        28.92 o                         
  -6  15   5         34.51         32.08        20.54 o                         
  -5  15   5        466.88        526.37        36.48 o                         
  -4  15   5        122.01        132.18        20.88 o                         
  -3  15   5        361.80        345.16        25.03 o                         
  -2  15   5        563.38        571.73        28.71 o                         
  -1  15   5         45.01         47.84        15.72 o                         
   0  15   5        597.89        650.17        28.67 o                         
   1  15   5         42.02         28.69        14.08 o                         
   2  15   5        545.60        612.89        30.41 o                         
   3  15   5        343.36        364.71        24.47 o                         
   4  15   5        125.43        115.93        19.14 o                         
   5  15   5        493.07        533.51        31.62 o                         
   6  15   5         36.55         32.50        21.79 o                         
   7  15   5        294.57        313.72        29.02 o                         
   8  15   5         51.23         44.11        21.56 o                         
   9  15   5        151.16        160.20        26.52 o                         
  10  15   5        151.29        133.54        25.50 o                         
  11  15   5         43.64         18.24        23.80 o                         
  12  15   5         88.03         75.57        26.36 o                         
  13  15   5          6.39         53.38        40.33 o                         
 -11  16   5         79.26         83.35        28.62 o                         
 -10  16   5         91.06         63.79        25.75 o                         
  -9  16   5         68.29         63.83        24.59 o                         
  -8  16   5        168.11        143.06        26.82 o                         
  -7  16   5         35.03         14.75        22.81 o                         
  -6  16   5        183.52        177.69        30.79 o                         
  -5  16   5         13.07        -20.37        20.37 o                         
  -4  16   5        101.24         76.57        20.67 o                         
  -3  16   5        443.52        493.18        43.87 o                         
  -2  16   5         69.48         80.17        18.86 o                         
  -1  16   5        453.36        474.99        28.92 o                         
   0  16   5         89.30         71.26        18.86 o                         
   1  16   5        453.42        533.51        27.49 o                         
   2  16   5         64.79         41.02        16.85 o                         
   3  16   5        448.86        434.55        26.41 o                         
   4  16   5         94.41         85.77        21.76 o                         
   5  16   5         12.59         19.47        18.73 o                         
   6  16   5        191.18        194.41        26.74 o                         
   7  16   5         34.23         25.13        22.45 o                         
   8  16   5        166.71        208.83        29.53 o                         
   9  16   5         67.51         79.24        25.99 o                         
  10  16   5         93.20         82.42        25.88 o                         
  11  16   5         76.00         72.63        27.78 o                         
 -10  17   5         65.71         62.82        29.50 o                         
  -9  17   5         32.02         10.05        25.86 o                         
  -8  17   5         57.27         61.77        27.93 o                         
  -7  17   5        106.07         61.37        27.54 o                         
  -6  17   5         69.44         69.57        26.48 o                         
  -5  17   5         98.47        154.07        34.09 o                         
  -4  17   5         24.85         27.01        20.98 o                         
  -3  17   5        120.31        139.66        24.58 o                         
  -2  17   5         91.21         75.15        22.64 o                         
  -1  17   5         73.03         79.33        20.52 o                         
   0  17   5        294.72        282.49        25.61 o                         
   1  17   5         71.71         68.64        19.49 o                         
   2  17   5         90.34        101.32        20.95 o                         
   3  17   5        121.72         86.38        21.86 o                         
   4  17   5         25.54         13.56        21.34 o                         
   5  17   5         95.39         93.07        30.69 o                         
   6  17   5         74.43         73.57        26.50 o                         
   7  17   5        109.64         69.72        26.54 o                         
   8  17   5         59.99        107.22        29.19 o                         
   9  17   5         33.86         21.00        26.88 o                         
  10  17   5         66.69         58.73        31.76 o                         
  -8  18   5         40.00         41.00        29.10 o                         
  -7  18   5         35.21         48.51        28.94 o                         
  -6  18   5         55.64         69.77        28.80 o                         
  -5  18   5         90.54         76.10        28.69 o                         
  -4  18   5         43.32         38.37        29.22 o                         
  -3  18   5        162.15        194.00        28.62 o                         
  -2  18   5         74.99        121.42        27.02 o                         
  -1  18   5         51.80         37.89        23.81 o                         
   0  18   5        144.17        121.63        24.87 o                         
   1  18   5         51.64         15.07        22.91 o                         
   2  18   5         80.91         96.71        24.75 o                         
   3  18   5        154.64        176.18        27.34 o                         
   4  18   5         44.77         48.90        26.67 o                         
   5  18   5         87.29         83.12        30.18 o                         
   6  18   5         57.02          2.47        30.07 o                         
   7  18   5         36.29          5.88        28.27 o                         
   8  18   5         40.30         54.42        36.32 o                         
  -5  19   5         14.55          4.59        31.90 o                         
  -4  19   5         23.76         25.85        30.32 o                         
  -3  19   5         72.44         65.09        33.23 o                         
  -2  19   5         78.44         70.82        28.45 o                         
  -1  19   5        117.14        140.89        29.52 o                         
   0  19   5         41.50         48.31        27.70 o                         
   1  19   5        120.08        102.72        30.08 o                         
   2  19   5         76.51        105.65        33.06 o                         
   3  19   5         70.66         82.52        32.94 o                         
   4  19   5         22.46         19.66        32.45 o                         
   5  19   5         15.71         -6.30        29.49 o                         
   0   1   6       1362.24       1339.31        16.45 o                         
   1   1   6       2609.94       2409.38        24.12 o                         
  -1   2   6       2342.20       2392.90        24.08 o                         
   0   2   6         53.06         51.14         4.71 o                         
   1   2   6       2313.84       2350.00        24.63 o                         
   2   2   6       1771.73       1616.67        19.60 o                         
  -2   3   6       3482.63       3385.86        34.62 o                         
  -1   3   6       4429.41       4006.56        38.29 o                         
   0   3   6       6880.10       6952.29        58.84 o                         
   1   3   6       4637.46       4213.29        38.57 o                         
   2   3   6       3617.76       3489.00        33.61 o                         
   3   3   6        173.20        108.47         7.69 o                         
  -3   4   6       8549.85       8554.54        76.53 o                         
  -2   4   6       3292.44       3511.36        39.02 o                         
  -1   4   6       1834.34       1915.47        23.67 o                         
   0   4   6         40.28         66.64         5.80 o                         
   1   4   6       1777.00       1785.22        21.77 o                         
   2   4   6       3292.90       3522.58        37.96 o                         
   3   4   6       8665.89       8601.01        76.93 o                         
   4   4   6      13486.57      13558.75       111.27 o                         
  -4   5   6       3480.80       3534.95        40.57 o                         
  -3   5   6       1473.06       1458.80        24.43 o                         
  -2   5   6       5388.44       5351.92        54.14 o                         
  -1   5   6       3949.51       4345.97        42.57 o                         
   0   5   6       7145.15       6672.96        61.84 o                         
   1   5   6       3938.65       4315.11        46.16 o                         
   2   5   6       5303.66       5308.17        52.71 o                         
   3   5   6       1498.23       1454.30        22.85 o                         
   4   5   6       3388.46       3414.88        38.68 o                         
   5   5   6        804.87        761.95        22.05 o                         
  -5   6   6        112.40        138.90         9.59 o                         
  -4   6   6       2717.75       2614.58        34.55 o                         
  -3   6   6       1506.07       1509.56        24.60 o                         
  -2   6   6       2604.20       2579.04        33.23 o                         
  -1   6   6          8.51          6.12         5.66 o                         
   0   6   6        491.41        472.05        13.97 o                         
   1   6   6          9.91          8.90         6.13 o                         
   2   6   6       2618.14       2627.24        35.55 o                         
   3   6   6       1480.35       1475.84        24.15 o                         
   4   6   6       2673.12       2508.15        34.51 o                         
   5   6   6         99.29        116.73         9.79 o                         
   6   6   6       6570.20       6595.35        75.13 o                         
  -6   7   6        319.86        301.04        14.21 o                         
  -5   7   6        654.01        646.94        18.33 o                         
  -4   7   6       2832.28       2600.95        37.79 o                         
  -3   7   6        507.80        481.40        20.58 o                         
  -2   7   6       4970.21       4880.82        54.07 o                         
  -1   7   6        579.92        665.59        18.09 o                         
   0   7   6      11265.75      11341.46       102.73 o                         
   1   7   6        579.36        616.84        19.63 o                         
   2   7   6       4948.01       4841.46        53.30 o                         
   3   7   6        502.62        517.38        17.49 o                         
   4   7   6       2877.83       2664.49        36.48 o                         
   5   7   6        645.69        635.92        18.23 o                         
   6   7   6        298.54        278.43        14.36 o                         
   7   7   6       1580.06       1610.94        31.19 o                         
  -7   8   6        470.10        432.57        18.85 o                         
  -6   8   6       1914.71       2008.32        33.68 o                         
  -5   8   6         71.27         66.54        11.24 o                         
  -4   8   6       2333.03       2346.94        34.32 o                         
  -3   8   6        450.70        524.62        18.00 o                         
  -2   8   6       2109.14       1887.18        30.39 o                         
  -1   8   6         65.21         69.55         9.25 o                         
   0   8   6          2.19          4.74         7.17 o                         
   1   8   6         67.24         72.43         9.15 o                         
   2   8   6       2054.27       1938.61        31.00 o                         
   3   8   6        441.52        495.85        17.93 o                         
   4   8   6       2275.37       2235.83        30.72 o                         
   5   8   6         64.21         68.68        10.07 o                         
   6   8   6       1953.24       2035.70        33.00 o                         
   7   8   6        471.23        474.21        21.09 o                         
   8   8   6       1632.20       1722.67        34.81 o                         
  -8   9   6        416.46        516.57        24.59 o                         
  -7   9   6         65.19         47.30        12.02 o                         
  -6   9   6        249.41        245.29        17.88 o                         
  -5   9   6        304.15        400.57        18.68 o                         
  -4   9   6       2522.87       2448.45        38.40 o                         
  -3   9   6       2474.82       2437.63        35.82 o                         
  -2   9   6       3393.72       3208.37        43.58 o                         
  -1   9   6        556.23        554.88        21.11 o                         
   0   9   6       4300.81       4227.39        51.99 o                         
   1   9   6        593.21        622.34        19.98 o                         
   2   9   6       3413.07       3210.40        42.63 o                         
   3   9   6       2514.53       2565.34        34.36 o                         
   4   9   6       2557.29       2486.34        33.89 o                         
   5   9   6        284.40        338.10        16.58 o                         
   6   9   6        251.45        279.34        17.70 o                         
   7   9   6         64.45         53.58        12.43 o                         
   8   9   6        411.73        432.89        22.61 o                         
   9   9   6        801.62        818.31        30.09 o                         
  -9  10   6        470.06        469.52        27.34 o                         
  -8  10   6       1225.00       1344.47        47.83 o                         
  -7  10   6        219.19        261.88        18.59 o                         
  -6  10   6        961.89       1063.79        30.93 o                         
  -5  10   6        316.26        292.36        18.38 o                         
  -4  10   6       2596.80       2711.80        45.04 o                         
  -3  10   6        173.07        193.60        14.80 o                         
  -2  10   6       1408.20       1317.93        28.87 o                         
  -1  10   6        119.86        118.57        11.23 o                         
   0  10   6         62.91         62.40        10.39 o                         
   1  10   6        128.99        124.06        11.47 o                         
   2  10   6       1444.90       1362.57        27.06 o                         
   3  10   6        149.48        164.86        12.36 o                         
   4  10   6       2640.48       2784.59        41.52 o                         
   5  10   6        272.47        271.10        16.24 o                         
   6  10   6        891.18        939.13        29.74 o                         
   7  10   6        233.16        282.09        19.20 o                         
   8  10   6       1217.53       1274.53        39.38 o                         
   9  10   6        487.85        438.75        26.86 o                         
  10  10   6        466.28        463.44        30.98 o                         
 -10  11   6        144.70        164.24        21.49 o                         
  -9  11   6        242.80        234.78        23.36 o                         
  -8  11   6         54.02         48.57        16.05 o                         
  -7  11   6         32.20         32.47        15.05 o                         
  -6  11   6        167.66        159.13        15.75 o                         
  -5  11   6        859.67        957.42        30.79 o                         
  -4  11   6         74.05         69.73        13.77 o                         
  -3  11   6        691.20        675.86        27.00 o                         
  -2  11   6        597.69        623.00        22.11 o                         
  -1  11   6        856.14        880.43        24.78 o                         
   0  11   6        191.03        235.84        14.54 o                         
   1  11   6        845.70        864.41        24.87 o                         
   2  11   6        551.75        551.18        20.29 o                         
   3  11   6        623.04        642.08        24.05 o                         
   4  11   6         57.38         56.41        12.35 o                         
   5  11   6        884.00        931.41        30.51 o                         
   6  11   6        171.85        179.34        16.61 o                         
   7  11   6         31.72         30.61        14.16 o                         
   8  11   6         55.56         28.88        16.37 o                         
   9  11   6        245.16        300.45        26.51 o                         
  10  11   6        149.63        166.68        25.09 o                         
  11  11   6         93.23         97.60        21.61 o                         
 -11  12   6        128.97        113.04        22.19 o                         
 -10  12   6         13.01         -9.43        17.60 o                         
  -9  12   6        601.51        622.55        33.35 o                         
  -8  12   6         77.06         63.04        18.05 o                         
  -7  12   6       1526.76       1503.27        45.65 o                         
  -6  12   6        266.83        290.92        23.76 o                         
  -5  12   6        427.95        450.65        24.62 o                         
  -4  12   6        639.39        695.17        29.59 o                         
  -3  12   6        628.86        709.78        30.93 o                         
  -2  12   6        105.62         80.28        14.48 o                         
  -1  12   6        301.75        256.38        16.51 o                         
   0  12   6        362.50        349.76        17.50 o                         
   1  12   6        292.11        283.81        16.19 o                         
   2  12   6        100.63         60.33        12.60 o                         
   3  12   6        705.06        803.68        27.65 o                         
   4  12   6        637.51        671.05        25.77 o                         
   5  12   6        408.45        442.00        23.99 o                         
   6  12   6        273.38        301.39        21.33 o                         
   7  12   6       1488.61       1707.65        53.50 o                         
   8  12   6         81.44         71.69        20.04 o                         
   9  12   6        599.24        607.26        35.10 o                         
  10  12   6         13.14        -11.66        18.12 o                         
  11  12   6        134.09        100.04        22.91 o                         
  12  12   6          0.70         -3.70        19.98 o                         
 -12  13   6         20.22          0.49        20.26 o                         
 -11  13   6        326.47        345.40        38.98 o                         
 -10  13   6         31.77         12.24        19.18 o                         
  -9  13   6        169.41        202.25        24.64 o                         
  -8  13   6         65.03         53.07        20.21 o                         
  -7  13   6          9.92         -0.83        17.15 o                         
  -6  13   6          0.68         -0.29        16.97 o                         
  -5  13   6        375.16        422.87        32.45 o                         
  -4  13   6        117.22        117.08        19.52 o                         
  -3  13   6        605.72        671.74        31.34 o                         
  -2  13   6        103.69        103.72        16.88 o                         
  -1  13   6       2055.65       2007.23        38.75 o                         
   0  13   6          2.92         -0.16        12.18 o                         
   1  13   6       2091.47       2090.16        42.37 o                         
   2  13   6         94.04        136.50        16.62 o                         
   3  13   6        625.53        703.53        27.48 o                         
   4  13   6        121.92        101.01        15.64 o                         
   5  13   6        362.04        374.60        31.14 o                         
   6  13   6          0.62        -14.85        14.85 o                         
   7  13   6         10.53         18.66        17.70 o                         
   8  13   6         65.65         57.04        20.29 o                         
   9  13   6        163.39        133.55        24.00 o                         
  10  13   6         33.56          6.62        20.68 o                         
  11  13   6        333.44        354.70        32.07 o                         
  12  13   6         19.89         21.47        22.51 o                         
  13  13   6        123.74         73.09        25.15 o                         
 -13  14   6          4.13        -21.84        21.84 o                         
 -12  14   6         11.39        -13.51        22.76 o                         
 -11  14   6        119.38         71.32        23.83 o                         
 -10  14   6         43.74          9.21        20.69 o                         
  -9  14   6        608.93        587.77        38.65 o                         
  -8  14   6         15.66          4.53        20.20 o                         
  -7  14   6       1044.00        978.53        44.07 o                         
  -6  14   6        113.89         81.50        23.30 o                         
  -5  14   6        835.07        813.51        40.62 o                         
  -4  14   6         33.04         13.64        18.23 o                         
  -3  14   6       1027.78       1144.26        41.96 o                         
  -2  14   6         52.74         32.43        15.68 o                         
  -1  14   6         41.84         46.65        14.63 o                         
   0  14   6          0.65         10.18        14.24 o                         
   1  14   6         42.29         44.95        16.97 o                         
   2  14   6         52.70         45.94        15.77 o                         
   3  14   6       1006.84       1006.14        49.02 o                         
   4  14   6         32.14          0.79        15.36 o                         
   5  14   6        859.79        950.84        35.57 o                         
   6  14   6        115.59        100.68        20.47 o                         
   7  14   6       1046.23       1019.12        44.68 o                         
   8  14   6         15.43          4.06        19.48 o                         
   9  14   6        602.74        651.16        57.92 o                         
  10  14   6         43.26         40.55        22.90 o                         
  11  14   6        120.72        109.99        25.70 o                         
  12  14   6         10.31         26.32        24.46 o                         
  13  14   6          5.04         -6.15        25.65 o                         
 -12  15   6          0.80        -24.14        24.14 o                         
 -11  15   6        190.31        219.13        29.91 o                         
 -10  15   6          8.98          5.33        22.94 o                         
  -9  15   6        117.72         88.42        25.23 o                         
  -8  15   6          0.05          3.27        21.19 o                         
  -7  15   6          2.81         -5.26        20.81 o                         
  -6  15   6         11.02         -4.83        19.91 o                         
  -5  15   6        239.94        244.35        31.15 o                         
  -4  15   6          0.92          6.19        19.20 o                         
  -3  15   6        324.62        401.59        38.17 o                         
  -2  15   6        106.94        104.37        19.21 o                         
  -1  15   6       1243.75       1364.85        44.69 o                         
   0  15   6         54.51         79.23        18.56 o                         
   1  15   6       1236.96       1350.93        40.61 o                         
   2  15   6        105.73         67.22        17.42 o                         
   3  15   6        332.25        443.25        28.23 o                         
   4  15   6          1.49          7.60        16.82 o                         
   5  15   6        242.30        208.74        24.97 o                         
   6  15   6         10.87         -0.62        20.12 o                         
   7  15   6          2.79        -18.07        20.72 o                         
   8  15   6          0.03         -5.23        21.29 o                         
   9  15   6        118.07        111.74        26.60 o                         
  10  15   6          9.49         -9.73        21.62 o                         
  11  15   6        183.67        190.55        31.06 o                         
  12  15   6          0.84        -10.20        26.79 o                         
 -11  16   6         56.72         27.11        28.06 o                         
 -10  16   6         63.24         54.82        26.91 o                         
  -9  16   6        279.60        223.61        30.40 o                         
  -8  16   6         82.50         97.80        33.42 o                         
  -7  16   6        256.00        263.40        32.82 o                         
  -6  16   6         64.61         24.19        23.76 o                         
  -5  16   6        183.07        193.81        29.01 o                         
  -4  16   6         46.37         18.73        21.42 o                         
  -3  16   6        184.71        172.93        24.60 o                         
  -2  16   6        118.18        100.41        21.80 o                         
  -1  16   6         66.69         75.00        21.64 o                         
   0  16   6          0.63         15.47        17.44 o                         
   1  16   6         68.95         62.06        18.91 o                         
   2  16   6        118.74         92.59        18.60 o                         
   3  16   6        175.98        168.67        22.32 o                         
   4  16   6         41.33         10.12        20.76 o                         
   5  16   6        185.02        203.46        29.88 o                         
   6  16   6         68.56         56.81        25.15 o                         
   7  16   6        260.48        264.58        31.67 o                         
   8  16   6         83.21         82.58        28.61 o                         
   9  16   6        278.57        299.51        34.71 o                         
  10  16   6         63.33         61.73        27.63 o                         
  11  16   6         58.81         51.27        27.81 o                         
  -9  17   6         38.48         14.24        27.32 o                         
  -8  17   6          7.09        -14.08        27.04 o                         
  -7  17   6          1.21         20.13        26.04 o                         
  -6  17   6         40.41         48.30        26.51 o                         
  -5  17   6         83.49         25.27        25.64 o                         
  -4  17   6         34.32          3.18        24.12 o                         
  -3  17   6        214.62        221.61        31.08 o                         
  -2  17   6        106.08         81.55        26.65 o                         
  -1  17   6        321.03        344.64        28.53 o                         
   0  17   6        331.04        296.79        26.99 o                         
   1  17   6        315.02        316.09        26.62 o                         
   2  17   6        107.11         85.84        22.38 o                         
   3  17   6        216.63        256.00        27.68 o                         
   4  17   6         35.15         15.59        21.09 o                         
   5  17   6         83.15         24.48        23.94 o                         
   6  17   6         41.38         24.27        25.28 o                         
   7  17   6          1.23        -21.96        21.96 o                         
   8  17   6          7.45        -25.79        25.79 o                         
   9  17   6         38.41         45.99        28.63 o                         
  -7  18   6         55.48         26.29        30.26 o                         
  -6  18   6         48.21         52.95        29.38 o                         
  -5  18   6         59.85         62.91        30.87 o                         
  -4  18   6         40.88         48.98        28.93 o                         
  -3  18   6         15.45        -18.01        25.41 o                         
  -2  18   6         32.26          8.27        25.42 o                         
  -1  18   6          4.19        -19.43        22.35 o                         
   0  18   6          1.32         20.17        21.30 o                         
   1  18   6          4.77         -3.01        22.01 o                         
   2  18   6         31.34         12.51        23.35 o                         
   3  18   6         15.23          8.10        24.55 o                         
   4  18   6         39.69         15.80        26.43 o                         
   5  18   6         60.82         42.60        27.47 o                         
   6  18   6         53.12         30.74        29.56 o                         
   7  18   6         54.97         49.19        32.02 o                         
  -4  19   6         32.63         30.65        31.02 o                         
  -3  19   6          4.95        -14.82        30.99 o                         
  -2  19   6        169.54        148.37        33.73 o                         
  -1  19   6         58.50         81.87        28.48 o                         
   0  19   6        198.47        203.41        35.10 o                         
   1  19   6         57.95        122.02        32.06 o                         
   2  19   6        172.87         90.37        31.73 o                         
   3  19   6          4.88        -13.81        27.71 o                         
   4  19   6         32.34         -1.25        29.82 o                         
   0   1   7        357.10        276.97         9.11 o                         
   1   1   7       2672.92       2472.69        25.80 o                         
  -1   2   7        100.44         69.27         5.63 o                         
   0   2   7       2149.63       2075.16        23.55 o                         
   1   2   7        155.81        144.47         7.05 o                         
   2   2   7       2094.15       2144.47        24.95 o                         
  -2   3   7       3531.84       3676.36        37.08 o                         
  -1   3   7        372.96        354.95        13.87 o                         
   0   3   7      10412.60       9561.55        78.76 o                         
   1   3   7        400.45        397.37        11.43 o                         
   2   3   7       3780.28       3895.47        37.63 o                         
   3   3   7       5881.71       5386.98        51.35 o                         
  -3   4   7       2666.35       2684.91        32.36 o                         
  -2   4   7       3094.26       3010.29        34.58 o                         
  -1   4   7       3007.16       3061.58        33.69 o                         
   0   4   7       7073.41       6392.96        58.26 o                         
   1   4   7       3059.66       3117.30        32.68 o                         
   2   4   7       3219.33       3149.39        34.20 o                         
   3   4   7       2580.30       2500.52        30.06 o                         
   4   4   7        741.11        678.91        15.72 o                         
  -4   5   7       1906.50       1977.74        29.16 o                         
  -3   5   7       2564.11       2458.27        31.90 o                         
  -2   5   7       2634.03       2549.23        32.92 o                         
  -1   5   7       4530.61       4471.94        44.78 o                         
   0   5   7        706.67        714.00        19.48 o                         
   1   5   7       4508.11       4476.64        46.28 o                         
   2   5   7       2592.55       2531.50        32.15 o                         
   3   5   7       2582.81       2510.24        37.36 o                         
   4   5   7       1914.69       1975.67        27.27 o                         
   5   5   7        278.61        229.71        12.07 o                         
  -5   6   7       1663.54       1661.87        28.30 o                         
  -4   6   7       2623.37       2683.59        36.76 o                         
  -3   6   7       3436.20       3482.12        41.85 o                         
  -2   6   7       4981.14       4725.85        53.37 o                         
  -1   6   7       1980.15       2041.09        27.63 o                         
   0   6   7        964.19        835.80        17.94 o                         
   1   6   7       2029.18       2127.11        29.11 o                         
   2   6   7       5075.03       4701.08        51.79 o                         
   3   6   7       3444.20       3479.29        40.80 o                         
   4   6   7       2634.61       2729.48        35.85 o                         
   5   6   7       1778.17       1729.85        27.30 o                         
   6   6   7        175.69        132.25        11.10 o                         
  -6   7   7       1097.91       1093.78        37.16 o                         
  -5   7   7       1395.20       1453.52        27.89 o                         
  -4   7   7       1316.30       1321.73        26.16 o                         
  -3   7   7       1203.24       1172.73        32.27 o                         
  -2   7   7       1877.35       1791.78        26.77 o                         
  -1   7   7       4461.04       4204.63        45.80 o                         
   0   7   7        208.63        188.36        10.43 o                         
   1   7   7       4398.64       4146.68        48.19 o                         
   2   7   7       1914.33       1800.65        29.54 o                         
   3   7   7       1244.56       1243.94        24.76 o                         
   4   7   7       1327.57       1379.20        25.10 o                         
   5   7   7       1426.89       1439.03        25.74 o                         
   6   7   7       1077.26       1050.35        28.66 o                         
   7   7   7        107.89        127.67        12.62 o                         
  -7   8   7       1107.50       1101.24        30.86 o                         
  -6   8   7       1238.98       1238.21        33.89 o                         
  -5   8   7       1799.69       1763.84        36.66 o                         
  -4   8   7       1129.94       1158.46        26.25 o                         
  -3   8   7       1212.99       1152.93        23.68 o                         
  -2   8   7       2488.27       2443.07        35.71 o                         
  -1   8   7       1224.73       1304.64        24.48 o                         
   0   8   7       2768.96       2816.55        41.72 o                         
   1   8   7       1236.81       1285.41        27.97 o                         
   2   8   7       2511.35       2510.74        37.33 o                         
   3   8   7       1246.01       1219.04        26.33 o                         
   4   8   7       1185.71       1223.46        26.92 o                         
   5   8   7       1802.93       1767.10        33.33 o                         
   6   8   7       1260.37       1302.94        28.60 o                         
   7   8   7       1201.10       1237.14        31.35 o                         
   8   8   7        430.48        457.86        21.70 o                         
  -8   9   7        835.12        852.97        29.57 o                         
  -7   9   7        183.16        172.53        15.87 o                         
  -6   9   7        390.00        447.22        21.89 o                         
  -5   9   7        367.19        425.13        20.93 o                         
  -4   9   7       1297.52       1261.18        33.06 o                         
  -3   9   7        561.88        548.84        25.34 o                         
  -2   9   7       1284.69       1259.56        27.22 o                         
  -1   9   7       1713.90       1661.54        35.72 o                         
   0   9   7        128.83        174.36        13.90 o                         
   1   9   7       1736.17       1621.81        30.47 o                         
   2   9   7       1326.56       1190.40        27.90 o                         
   3   9   7        538.82        525.52        20.28 o                         
   4   9   7       1333.90       1319.25        31.47 o                         
   5   9   7        367.32        396.15        19.52 o                         
   6   9   7        363.90        475.05        23.03 o                         
   7   9   7        196.94        209.61        17.21 o                         
   8   9   7        814.29        866.66        30.12 o                         
   9   9   7         29.69         64.66        14.19 o                         
  -9  10   7        406.93        397.41        24.01 o                         
  -8  10   7        488.53        501.24        24.36 o                         
  -7  10   7        543.60        531.96        24.07 o                         
  -6  10   7        274.96        263.26        18.98 o                         
  -5  10   7       1767.35       1866.07        38.37 o                         
  -4  10   7        110.21         68.08        12.85 o                         
  -3  10   7        136.78        110.20        13.66 o                         
  -2  10   7        362.13        397.33        18.51 o                         
  -1  10   7        533.77        554.43        21.88 o                         
   0  10   7       4092.71       3949.24        51.94 o                         
   1  10   7        532.48        568.78        21.24 o                         
   2  10   7        399.38        422.68        17.90 o                         
   3  10   7        152.43        148.43        13.04 o                         
   4  10   7         85.62         66.96        12.31 o                         
   5  10   7       1769.52       1893.51        36.89 o                         
   6  10   7        298.42        260.78        19.02 o                         
   7  10   7        527.74        527.95        25.74 o                         
   8  10   7        507.83        560.03        28.33 o                         
   9  10   7        422.29        419.43        25.71 o                         
  10  10   7        455.30        481.33        30.32 o                         
 -10  11   7        113.31        137.82        21.37 o                         
  -9  11   7        356.54        347.41        26.51 o                         
  -8  11   7        314.94        315.19        23.44 o                         
  -7  11   7        270.20        264.62        28.59 o                         
  -6  11   7        475.98        469.50        24.18 o                         
  -5  11   7        158.64        161.22        17.16 o                         
  -4  11   7        882.65        886.18        30.45 o                         
  -3  11   7        103.42        127.49        16.05 o                         
  -2  11   7        929.03        995.52        33.41 o                         
  -1  11   7        376.60        382.90        18.01 o                         
   0  11   7        276.82        254.51        15.98 o                         
   1  11   7        386.51        371.74        18.63 o                         
   2  11   7        862.56        947.89        28.16 o                         
   3  11   7         77.94         85.95        14.17 o                         
   4  11   7        928.04       1003.66        31.28 o                         
   5  11   7        138.91        142.79        16.99 o                         
   6  11   7        477.14        434.68        23.73 o                         
   7  11   7        261.35        217.27        20.01 o                         
   8  11   7        304.18        237.66        22.30 o                         
   9  11   7        364.79        413.58        30.68 o                         
  10  11   7        109.25        101.72        20.19 o                         
  11  11   7         25.97         25.64        18.11 o                         
 -11  12   7         71.00         55.74        21.81 o                         
 -10  12   7        284.08        210.68        25.06 o                         
  -9  12   7        132.65        112.77        21.49 o                         
  -8  12   7        552.52        558.22        31.52 o                         
  -7  12   7        164.13        166.98        20.91 o                         
  -6  12   7        196.35        219.83        21.74 o                         
  -5  12   7        484.83        450.46        25.69 o                         
  -4  12   7        153.51        140.58        18.54 o                         
  -3  12   7       1006.06       1054.66        36.10 o                         
  -2  12   7        573.81        562.56        34.98 o                         
  -1  12   7        527.83        598.76        28.75 o                         
   0  12   7         83.04         98.07        13.91 o                         
   1  12   7        533.28        566.09        23.28 o                         
   2  12   7        543.79        535.73        24.94 o                         
   3  12   7       1032.68       1047.64        35.02 o                         
   4  12   7        154.73        156.24        18.03 o                         
   5  12   7        494.56        449.38        26.40 o                         
   6  12   7        171.39        214.70        20.53 o                         
   7  12   7        172.37        172.55        21.26 o                         
   8  12   7        556.30        596.90        32.82 o                         
   9  12   7        134.47        158.28        23.92 o                         
  10  12   7        291.56        250.95        27.37 o                         
  11  12   7         77.66         63.97        21.16 o                         
  12  12   7         74.86         17.06        21.14 o                         
 -12  13   7         58.57         13.84        21.89 o                         
 -11  13   7         99.76         93.38        23.31 o                         
 -10  13   7        149.65        170.69        24.66 o                         
  -9  13   7        333.75        323.39        27.96 o                         
  -8  13   7        101.55         60.72        21.79 o                         
  -7  13   7        644.87        703.63        40.46 o                         
  -6  13   7        262.62        274.23        32.14 o                         
  -5  13   7        533.68        604.04        50.86 o                         
  -4  13   7        136.89        103.97        18.99 o                         
  -3  13   7        835.30        924.00        36.98 o                         
  -2  13   7        248.15        209.09        20.63 o                         
  -1  13   7        202.74        195.73        20.14 o                         
   0  13   7        996.55        994.06        33.77 o                         
   1  13   7        197.69        177.38        20.77 o                         
   2  13   7        265.59        252.75        21.21 o                         
   3  13   7        859.83        902.61        31.42 o                         
   4  13   7        129.09         83.40        17.76 o                         
   5  13   7        532.65        530.81        31.70 o                         
   6  13   7        268.11        271.33        23.80 o                         
   7  13   7        649.01        715.81        37.65 o                         
   8  13   7         95.39         54.52        21.64 o                         
   9  13   7        330.24        349.19        30.79 o                         
  10  13   7        149.81        118.85        24.54 o                         
  11  13   7        101.61        105.11        25.68 o                         
  12  13   7         55.51         46.68        23.65 o                         
  13  13   7         14.90          5.53        23.18 o                         
 -13  14   7         50.25         26.68        25.90 o                         
 -12  14   7          5.34        -18.27        22.13 o                         
 -11  14   7        126.35        125.65        26.03 o                         
 -10  14   7         89.65         90.80        24.69 o                         
  -9  14   7         74.49         71.57        25.30 o                         
  -8  14   7        313.40        254.21        30.41 o                         
  -7  14   7          1.95        -10.83        19.22 o                         
  -6  14   7        616.68        555.83        37.69 o                         
  -5  14   7        161.58        174.47        24.31 o                         
  -4  14   7        258.48        277.25        29.19 o                         
  -3  14   7        546.99        571.62        33.68 o                         
  -2  14   7         65.71         33.32        17.15 o                         
  -1  14   7        576.89        666.43        30.20 o                         
   0  14   7         31.76          0.22        16.41 o                         
   1  14   7        570.99        695.54        33.92 o                         
   2  14   7         63.16         77.43        17.95 o                         
   3  14   7        531.03        565.13        31.05 o                         
   4  14   7        257.57        294.79        23.08 o                         
   5  14   7        168.25        163.78        20.61 o                         
   6  14   7        619.42        631.91        37.30 o                         
   7  14   7          1.87          7.07        20.40 o                         
   8  14   7        302.95        292.72        29.18 o                         
   9  14   7         77.80         68.56        23.70 o                         
  10  14   7         84.83         36.59        23.91 o                         
  11  14   7        126.12         73.15        26.30 o                         
  12  14   7          6.37        -22.61        23.04 o                         
  13  14   7         48.90         66.64        26.40 o                         
 -12  15   7         88.47         34.53        33.11 o                         
 -11  15   7         69.44         64.97        26.52 o                         
 -10  15   7        146.19        136.20        30.03 o                         
  -9  15   7        155.27        133.89        29.75 o                         
  -8  15   7         16.37         34.43        23.37 o                         
  -7  15   7        307.32        345.66        33.63 o                         
  -6  15   7         47.46         41.70        22.56 o                         
  -5  15   7        105.79        119.46        26.54 o                         
  -4  15   7        104.29         83.73        21.93 o                         
  -3  15   7        291.23        290.12        35.11 o                         
  -2  15   7        209.78        206.50        24.66 o                         
  -1  15   7        146.12        129.74        26.94 o                         
   0  15   7       1106.93       1209.13        45.48 o                         
   1  15   7        150.04        127.77        22.46 o                         
   2  15   7        220.69        251.37        23.75 o                         
   3  15   7        279.43        275.12        31.51 o                         
   4  15   7        108.25         96.86        22.38 o                         
   5  15   7        107.92        115.01        22.76 o                         
   6  15   7         45.90         44.69        21.44 o                         
   7  15   7        304.23        296.11        30.30 o                         
   8  15   7         15.30          9.47        22.40 o                         
   9  15   7        153.56        146.21        29.82 o                         
  10  15   7        145.80        165.71        29.50 o                         
  11  15   7         70.62         34.97        25.91 o                         
  12  15   7         88.29         42.55        35.76 o                         
 -10  16   7         37.19         48.38        28.17 o                         
  -9  16   7         68.74         76.79        29.62 o                         
  -8  16   7        204.08        153.86        30.93 o                         
  -7  16   7         39.11         15.19        24.82 o                         
  -6  16   7        141.23         95.50        27.77 o                         
  -5  16   7         62.09         13.63        23.57 o                         
  -4  16   7         78.14         44.62        24.20 o                         
  -3  16   7         44.34         28.43        21.28 o                         
  -2  16   7         99.78        107.25        26.16 o                         
  -1  16   7        578.54        601.15        37.94 o                         
   0  16   7         89.37         65.36        22.26 o                         
   1  16   7        563.58        572.19        34.89 o                         
   2  16   7         97.31        107.80        22.66 o                         
   3  16   7         43.50         48.67        21.86 o                         
   4  16   7         82.99         90.72        22.70 o                         
   5  16   7         65.22         33.18        24.56 o                         
   6  16   7        135.58        142.86        28.23 o                         
   7  16   7         40.54         13.60        24.93 o                         
   8  16   7        203.37        190.37        31.54 o                         
   9  16   7         69.46         32.83        27.97 o                         
  10  16   7         37.08         18.53        25.75 o                         
  -9  17   7         50.06         64.73        38.37 o                         
  -8  17   7         62.24         53.94        28.93 o                         
  -7  17   7         64.92         45.85        29.44 o                         
  -6  17   7         44.14         33.97        26.78 o                         
  -5  17   7         59.44         33.91        26.60 o                         
  -4  17   7         83.86         43.33        26.31 o                         
  -3  17   7         23.88         33.53        26.48 o                         
  -2  17   7        152.27        155.67        30.16 o                         
  -1  17   7        142.94        140.15        25.89 o                         
   0  17   7         80.94         57.00        23.35 o                         
   1  17   7        139.77        152.36        26.91 o                         
   2  17   7        151.94        136.71        25.53 o                         
   3  17   7         27.14         -1.11        21.58 o                         
   4  17   7         76.58         50.41        24.72 o                         
   5  17   7         58.59         40.80        27.05 o                         
   6  17   7         43.61         17.51        28.48 o                         
   7  17   7         64.10         48.76        31.79 o                         
   8  17   7         61.60         55.95        29.58 o                         
   9  17   7         50.44         44.02        38.62 o                         
  -6  18   7         21.23         11.33        28.76 o                         
  -5  18   7         45.21          4.33        29.43 o                         
  -4  18   7         54.62         52.35        33.12 o                         
  -3  18   7         78.48         73.75        31.75 o                         
  -2  18   7         70.26         93.47        32.18 o                         
  -1  18   7         40.29         53.23        27.82 o                         
   0  18   7        134.85        139.69        27.68 o                         
   1  18   7         39.30         20.69        25.39 o                         
   2  18   7         71.96         66.66        26.99 o                         
   3  18   7         79.32         62.23        27.83 o                         
   4  18   7         54.38         43.49        28.67 o                         
   5  18   7         48.80         43.77        29.26 o                         
   6  18   7         20.15         -5.92        27.90 o                         
  -3  19   7         60.22         90.10        52.04 o                         
  -2  19   7         43.58         36.95        31.85 o                         
  -1  19   7         57.15          7.89        31.66 o                         
   0  19   7         55.20         25.48        33.36 o                         
   1  19   7         61.68         46.39        28.59 o                         
   2  19   7         45.22          6.03        31.19 o                         
   3  19   7         59.67         55.39        59.04 o                         
   0   0   8        123.95         84.36        12.77 o                         
   0   1   8        931.17        972.93        15.81 o                         
   1   1   8         51.05         56.64         5.84 o                         
  -1   2   8        196.63        166.32         8.05 o                         
   0   2   8       6720.44       6582.77        55.65 o                         
   1   2   8        244.19        226.52         9.13 o                         
   2   2   8       6874.04       6553.79        57.01 o                         
  -2   3   8       1594.16       1551.53        21.17 o                         
  -1   3   8        896.09        913.24        16.84 o                         
   0   3   8        157.89        197.29         9.04 o                         
   1   3   8        908.98        917.45        17.12 o                         
   2   3   8       1592.46       1557.54        23.24 o                         
   3   3   8       1361.83       1198.44        18.57 o                         
  -3   4   8       1930.34       1917.38        26.22 o                         
  -2   4   8       3288.90       3224.33        35.37 o                         
  -1   4   8       6226.48       6120.12        57.85 o                         
   0   4   8       2052.95       1946.65        25.17 o                         
   1   4   8       6187.15       6128.93        56.20 o                         
   2   4   8       3372.02       3338.48        35.37 o                         
   3   4   8       1933.39       1854.21        30.87 o                         
   4   4   8       2157.57       2261.56        29.26 o                         
  -4   5   8       1220.88       1202.50        25.87 o                         
  -3   5   8       2006.43       1908.28        29.35 o                         
  -2   5   8        632.76        777.61        28.23 o                         
  -1   5   8        734.65        811.77        17.86 o                         
   0   5   8          0.47         -0.02         5.45 o                         
   1   5   8        778.14        903.68        19.29 o                         
   2   5   8        651.66        773.86        19.89 o                         
   3   5   8       2082.39       1948.19        28.79 o                         
   4   5   8       1170.93       1154.30        23.16 o                         
   5   5   8       3619.53       3537.55        43.67 o                         
  -5   6   8       1293.06       1259.78        27.00 o                         
  -4   6   8        207.05        207.54        12.35 o                         
  -3   6   8       2886.43       2789.72        38.81 o                         
  -2   6   8        298.91        331.05        13.82 o                         
  -1   6   8      12190.98      12278.53       104.07 o                         
   0   6   8       1553.42       1460.15        23.85 o                         
   1   6   8      12122.01      12020.47       106.64 o                         
   2   6   8        269.82        302.11        14.08 o                         
   3   6   8       2921.92       2828.19        36.81 o                         
   4   6   8        192.62        185.72        11.31 o                         
   5   6   8       1330.92       1252.73        25.24 o                         
   6   6   8        132.46        152.01        12.45 o                         
  -6   7   8        214.54        212.49        16.18 o                         
  -5   7   8       3280.65       3367.32        45.52 o                         
  -4   7   8         12.18         -7.61         7.61 o                         
  -3   7   8       1214.93       1196.40        26.09 o                         
  -2   7   8        419.19        475.07        19.27 o                         
  -1   7   8        274.66        264.07        12.42 o                         
   0   7   8        211.21        265.59        12.43 o                         
   1   7   8        297.23        292.51        14.34 o                         
   2   7   8        422.38        503.89        22.00 o                         
   3   7   8       1250.56       1217.38        25.14 o                         
   4   7   8         12.65         17.87         8.31 o                         
   5   7   8       3354.95       3474.77        44.67 o                         
   6   7   8        211.73        220.95        16.67 o                         
   7   7   8       4081.61       4103.60        56.91 o                         
  -7   8   8         31.47         15.85        13.58 o                         
  -6   8   8         12.48         -5.14        11.18 o                         
  -5   8   8        409.16        407.55        22.21 o                         
  -4   8   8        230.19        202.93        14.18 o                         
  -3   8   8       2439.87       2224.61        35.23 o                         
  -2   8   8       1342.51       1308.18        27.51 o                         
  -1   8   8       4104.50       4245.27        48.16 o                         
   0   8   8        479.69        534.19        18.71 o                         
   1   8   8       4047.60       4182.10        51.00 o                         
   2   8   8       1369.31       1324.22        29.05 o                         
   3   8   8       2476.58       2281.83        36.12 o                         
   4   8   8        251.54        234.78        14.44 o                         
   5   8   8        426.27        399.01        19.22 o                         
   6   8   8         13.18         -1.21        10.54 o                         
   7   8   8         30.02         26.60        11.59 o                         
   8   8   8        382.73        322.25        20.93 o                         
  -8   9   8        251.00        305.39        21.28 o                         
  -7   9   8       1069.37       1104.57        51.17 o                         
  -6   9   8        176.86        182.14        17.55 o                         
  -5   9   8        901.68        974.50        32.57 o                         
  -4   9   8        123.24        135.62        15.57 o                         
  -3   9   8       1185.20       1133.36        30.65 o                         
  -2   9   8          9.51          5.99        10.50 o                         
  -1   9   8        884.20        890.11        27.80 o                         
   0   9   8       1807.54       1778.57        34.36 o                         
   1   9   8        880.56        871.68        25.92 o                         
   2   9   8          7.25          1.97         9.12 o                         
   3   9   8       1257.59       1238.61        29.82 o                         
   4   9   8        110.32        114.25        13.19 o                         
   5   9   8        874.43        897.19        28.41 o                         
   6   9   8        202.90        234.58        18.23 o                         
   7   9   8       1091.52       1081.26        34.13 o                         
   8   9   8        240.32        277.51        21.75 o                         
   9   9   8       2320.04       2374.85        50.54 o                         
  -9  10   8        264.99        248.76        21.72 o                         
  -8  10   8        150.42        118.84        17.54 o                         
  -7  10   8        136.73        100.34        16.26 o                         
  -6  10   8        106.59         90.81        15.59 o                         
  -5  10   8        187.11        201.06        19.05 o                         
  -4  10   8        869.73        866.26        30.16 o                         
  -3  10   8        365.33        374.47        23.72 o                         
  -2  10   8       1150.75       1167.74        38.32 o                         
  -1  10   8        917.24       1007.51        31.54 o                         
   0  10   8        245.75        297.18        18.00 o                         
   1  10   8       1032.27       1067.59        29.78 o                         
   2  10   8       1055.47       1065.71        31.75 o                         
   3  10   8        315.69        344.51        20.28 o                         
   4  10   8        906.99        918.01        42.70 o                         
   5  10   8        180.97        173.02        17.17 o                         
   6  10   8        103.96         94.22        15.01 o                         
   7  10   8        139.27         89.42        15.83 o                         
   8  10   8        155.38        108.18        17.31 o                         
   9  10   8        281.27        259.17        22.09 o                         
  10  10   8        141.39         89.90        19.90 o                         
 -10  11   8        258.85        294.19        28.03 o                         
  -9  11   8        192.21        219.23        27.38 o                         
  -8  11   8        771.19        727.72        34.12 o                         
  -7  11   8        681.82        711.07        30.80 o                         
  -6  11   8        951.81        992.31        33.96 o                         
  -5  11   8        477.14        526.16        27.30 o                         
  -4  11   8        515.10        524.36        27.48 o                         
  -3  11   8        721.69        707.85        29.77 o                         
  -2  11   8        231.43        243.23        18.78 o                         
  -1  11   8        319.04        339.20        20.96 o                         
   0  11   8        243.75        244.91        17.26 o                         
   1  11   8        318.51        328.36        19.06 o                         
   2  11   8        229.30        206.48        17.94 o                         
   3  11   8        745.56        737.04        29.86 o                         
   4  11   8        499.99        531.27        24.38 o                         
   5  11   8        486.39        520.48        35.20 o                         
   6  11   8        909.95        979.38        34.70 o                         
   7  11   8        671.67        712.84        31.84 o                         
   8  11   8        783.02        794.14        32.88 o                         
   9  11   8        196.21        190.32        22.11 o                         
  10  11   8        255.42        245.27        25.98 o                         
  11  11   8         23.26         17.87        18.74 o                         
 -11  12   8        127.05        117.65        24.22 o                         
 -10  12   8        206.89        268.51        28.09 o                         
  -9  12   8         58.63          9.48        20.12 o                         
  -8  12   8         48.95         62.62        21.60 o                         
  -7  12   8         23.99         -1.60        17.84 o                         
  -6  12   8        139.43         89.29        18.84 o                         
  -5  12   8         56.19         15.17        15.74 o                         
  -4  12   8        391.42        426.09        26.01 o                         
  -3  12   8         57.77         46.90        15.94 o                         
  -2  12   8        698.52        734.27        30.27 o                         
  -1  12   8        494.33        514.30        25.41 o                         
   0  12   8       2280.66       2327.91        45.02 o                         
   1  12   8        476.00        506.51        25.53 o                         
   2  12   8        692.77        746.17        31.36 o                         
   3  12   8         66.68         33.03        14.63 o                         
   4  12   8        427.70        462.67        26.73 o                         
   5  12   8         62.38         59.62        16.36 o                         
   6  12   8        145.90        106.72        18.22 o                         
   7  12   8         23.03         16.14        15.61 o                         
   8  12   8         48.06         47.63        18.10 o                         
   9  12   8         62.64         48.46        19.76 o                         
  10  12   8        217.59        210.98        25.53 o                         
  11  12   8        131.75        110.49        24.00 o                         
  12  12   8        202.53        156.60        25.94 o                         
 -12  13   8         49.29         33.79        24.53 o                         
 -11  13   8          5.24         -1.11        21.26 o                         
 -10  13   8        190.00        192.22        32.54 o                         
  -9  13   8         15.53         23.91        22.29 o                         
  -8  13   8        642.17        690.69        42.10 o                         
  -7  13   8        115.42         76.57        23.79 o                         
  -6  13   8       1478.00       1353.46        49.97 o                         
  -5  13   8        118.34         92.16        20.84 o                         
  -4  13   8        632.99        670.05        32.15 o                         
  -3  13   8         60.59         42.20        17.96 o                         
  -2  13   8        170.47        169.92        20.42 o                         
  -1  13   8         13.38         -8.94        14.76 o                         
   0  13   8        269.20        233.24        23.29 o                         
   1  13   8         13.82          4.86        16.19 o                         
   2  13   8        158.43        132.96        18.67 o                         
   3  13   8         55.08         53.23        16.04 o                         
   4  13   8        643.46        739.04        33.61 o                         
   5  13   8        125.35        112.07        20.09 o                         
   6  13   8       1460.42       1475.22        50.14 o                         
   7  13   8        112.46         77.11        20.89 o                         
   8  13   8        632.08        622.64        37.19 o                         
   9  13   8         13.78         11.01        19.94 o                         
  10  13   8        186.22        218.62        26.59 o                         
  11  13   8          5.65          8.57        21.75 o                         
  12  13   8         52.75         20.92        23.29 o                         
  13  13   8          0.22        -22.28        22.28 o                         
 -12  14   8        123.68        127.04        30.92 o                         
 -11  14   8         10.99        -13.44        24.82 o                         
 -10  14   8        134.03        100.87        27.47 o                         
  -9  14   8          4.43        -10.48        22.63 o                         
  -8  14   8         18.60         39.58        23.64 o                         
  -7  14   8         24.00          8.59        22.74 o                         
  -6  14   8         24.44        -19.70        19.70 o                         
  -5  14   8          4.53         13.08        19.61 o                         
  -4  14   8        260.08        272.44        27.49 o                         
  -3  14   8         30.83          0.50        17.70 o                         
  -2  14   8        703.94        733.72        34.08 o                         
  -1  14   8         20.95         32.97        18.47 o                         
   0  14   8       1435.53       1361.90        52.97 o                         
   1  14   8         20.95         -2.54        18.09 o                         
   2  14   8        709.49        724.15        35.78 o                         
   3  14   8         30.10         14.36        19.77 o                         
   4  14   8        263.47        236.80        23.47 o                         
   5  14   8          5.12         13.50        17.63 o                         
   6  14   8         27.05         15.04        18.31 o                         
   7  14   8         22.98         11.88        20.41 o                         
   8  14   8         16.84         27.97        22.27 o                         
   9  14   8          4.46          5.32        21.93 o                         
  10  14   8        137.28        104.52        24.81 o                         
  11  14   8         10.23         20.18        23.52 o                         
  12  14   8        120.33        115.03        27.80 o                         
 -11  15   8         22.48         10.11        27.67 o                         
 -10  15   8        120.04         90.31        29.90 o                         
  -9  15   8         58.75         54.57        27.16 o                         
  -8  15   8        463.89        498.65        40.66 o                         
  -7  15   8         26.56         51.78        24.86 o                         
  -6  15   8        438.86        431.63        37.72 o                         
  -5  15   8         11.54         -9.51        21.34 o                         
  -4  15   8        251.97        281.48        28.94 o                         
  -3  15   8         54.91         17.61        19.19 o                         
  -2  15   8        334.88        335.37        32.23 o                         
  -1  15   8         13.78         11.93        20.23 o                         
   0  15   8         25.90          9.85        20.61 o                         
   1  15   8         14.33         23.73        20.94 o                         
   2  15   8        341.93        399.75        31.37 o                         
   3  15   8         54.58         52.11        22.42 o                         
   4  15   8        248.43        226.99        25.87 o                         
   5  15   8         12.13         -3.18        19.93 o                         
   6  15   8        438.66        430.36        32.57 o                         
   7  15   8         25.20         21.46        22.99 o                         
   8  15   8        455.96        408.91        35.14 o                         
   9  15   8         60.65        101.35        25.81 o                         
  10  15   8        115.42        122.15        27.89 o                         
  11  15   8         23.30         29.71        24.73 o                         
  -9  16   8          1.45        -26.63        26.63 o                         
  -8  16   8          8.92        -12.41        26.10 o                         
  -7  16   8         10.64          5.12        25.49 o                         
  -6  16   8         23.42         14.17        25.83 o                         
  -5  16   8         22.44        -23.33        23.33 o                         
  -4  16   8        182.76        124.48        26.42 o                         
  -3  16   8          4.43         -2.12        23.40 o                         
  -2  16   8        292.06        407.48        36.14 o                         
  -1  16   8        153.44        129.16        26.63 o                         
   0  16   8        648.69        654.37        42.23 o                         
   1  16   8        147.23        172.40        27.15 o                         
   2  16   8        287.96        299.80        31.20 o                         
   3  16   8          4.13        -16.63        20.32 o                         
   4  16   8        179.89        178.00        26.71 o                         
   5  16   8         23.19         22.87        24.76 o                         
   6  16   8         24.71         46.97        26.10 o                         
   7  16   8         10.64        -15.71        23.25 o                         
   8  16   8          9.53         11.41        25.98 o                         
   9  16   8          1.59        -18.19        26.61 o                         
  -8  17   8        101.37         83.63        34.39 o                         
  -7  17   8         69.96         27.69        28.29 o                         
  -6  17   8         91.45         54.82        28.43 o                         
  -5  17   8         97.52         25.84        27.57 o                         
  -4  17   8         89.15         83.17        29.95 o                         
  -3  17   8         35.39         42.82        28.80 o                         
  -2  17   8         23.37         53.97        26.93 o                         
  -1  17   8         35.29         46.09        26.92 o                         
   0  17   8          2.16        -22.26        22.26 o                         
   1  17   8         36.68         62.63        27.14 o                         
   2  17   8         24.90        -20.18        23.48 o                         
   3  17   8         36.32         46.08        23.80 o                         
   4  17   8         87.80         52.17        26.78 o                         
   5  17   8        100.77         78.76        28.14 o                         
   6  17   8         84.65         51.18        30.61 o                         
   7  17   8         73.96         38.65        31.19 o                         
   8  17   8         97.25         53.18        43.07 o                         
  -5  18   8         10.27         -6.53        31.01 o                         
  -4  18   8         31.91         36.38        31.14 o                         
  -3  18   8         63.38         40.29        31.03 o                         
  -2  18   8        125.59        139.30        34.53 o                         
  -1  18   8        147.87        185.88        34.23 o                         
   0  18   8        100.40        121.48        32.66 o                         
   1  18   8        148.60        186.05        34.09 o                         
   2  18   8        128.92        148.31        30.15 o                         
   3  18   8         65.30         46.04        27.50 o                         
   4  18   8         29.63         45.94        28.80 o                         
   5  18   8         10.50         16.48        37.49 o                         
   0   1   9       1001.86        878.72        17.08 o                         
   1   1   9         44.94         45.00         6.20 o                         
  -1   2   9       4471.12       4259.77        43.38 o                         
   0   2   9        467.58        486.28        13.98 o                         
   1   2   9       4420.36       4236.42        41.06 o                         
   2   2   9        471.88        444.11        13.42 o                         
  -2   3   9       3877.89       3852.79        39.60 o                         
  -1   3   9       3781.67       3949.54        39.27 o                         
   0   3   9       7676.90       7753.06        65.31 o                         
   1   3   9       3830.63       3943.54        40.14 o                         
   2   3   9       3901.43       3901.13        39.80 o                         
   3   3   9       1167.78       1138.93        19.70 o                         
  -3   4   9        419.36        468.03        15.50 o                         
  -2   4   9       1611.22       1458.72        21.67 o                         
  -1   4   9        499.91        514.59        18.88 o                         
   0   4   9        494.13        548.46        16.90 o                         
   1   4   9        501.57        542.62        17.45 o                         
   2   4   9       1679.11       1558.13        22.77 o                         
   3   4   9        379.20        420.98        14.66 o                         
   4   4   9       1073.55        975.85        21.92 o                         
  -4   5   9       1407.22       1447.69        25.45 o                         
  -3   5   9       2310.40       2273.20        32.03 o                         
  -2   5   9       1696.67       1677.86        24.99 o                         
  -1   5   9       5412.82       5412.12        54.58 o                         
   0   5   9       4121.96       4056.98        44.11 o                         
   1   5   9       5425.73       5423.63        53.04 o                         
   2   5   9       1650.10       1560.49        24.85 o                         
   3   5   9       2298.30       2270.35        30.59 o                         
   4   5   9       1367.19       1378.93        33.18 o                         
   5   5   9       1508.16       1622.16        27.06 o                         
  -5   6   9        803.54        850.08        24.29 o                         
  -4   6   9        583.83        639.56        20.86 o                         
  -3   6   9        304.27        274.03        13.73 o                         
  -2   6   9       2102.90       1980.02        30.23 o                         
  -1   6   9         33.30         21.23         7.22 o                         
   0   6   9       3143.15       3075.24        38.52 o                         
   1   6   9         44.78         33.98         7.82 o                         
   2   6   9       2065.44       1937.62        30.51 o                         
   3   6   9        322.91        315.64        14.83 o                         
   4   6   9        625.02        663.49        20.49 o                         
   5   6   9        824.34        853.47        23.12 o                         
   6   6   9        146.00        163.88        13.34 o                         
  -6   7   9       1355.21       1412.96        36.33 o                         
  -5   7   9        560.86        575.39        21.05 o                         
  -4   7   9       2743.96       2702.82        38.98 o                         
  -3   7   9       2109.40       2128.99        35.33 o                         
  -2   7   9        635.97        754.66        22.23 o                         
  -1   7   9       1496.76       1526.34        32.37 o                         
   0   7   9          0.05          7.35         7.54 o                         
   1   7   9       1482.08       1548.86        27.29 o                         
   2   7   9        624.14        753.01        21.91 o                         
   3   7   9       2160.25       2200.07        34.61 o                         
   4   7   9       2750.38       2674.12        37.05 o                         
   5   7   9        566.91        571.29        20.27 o                         
   6   7   9       1352.76       1386.04        33.95 o                         
   7   7   9          5.10          2.82        11.56 o                         
  -7   8   9       1314.75       1426.51        37.66 o                         
  -6   8   9        121.73        121.03        16.14 o                         
  -5   8   9        954.55        890.36        31.77 o                         
  -4   8   9        297.41        320.76        18.63 o                         
  -3   8   9        367.69        390.87        17.82 o                         
  -2   8   9       1649.71       1759.78        30.95 o                         
  -1   8   9        463.03        508.48        20.51 o                         
   0   8   9        188.37        146.19        12.16 o                         
   1   8   9        484.12        518.69        19.51 o                         
   2   8   9       1570.20       1635.17        30.40 o                         
   3   8   9        334.65        358.63        17.37 o                         
   4   8   9        310.44        314.47        17.28 o                         
   5   8   9        945.00        878.79        27.42 o                         
   6   8   9        130.20        104.62        14.15 o                         
   7   8   9       1314.48       1444.57        37.88 o                         
   8   8   9        207.91        184.46        19.66 o                         
  -8   9   9        561.21        561.16        28.84 o                         
  -7   9   9        423.45        408.74        24.61 o                         
  -6   9   9        483.23        570.92        30.59 o                         
  -5   9   9        175.28        229.66        20.69 o                         
  -4   9   9        229.54        257.29        19.55 o                         
  -3   9   9         53.98         54.17        13.09 o                         
  -2   9   9         99.54         92.10        12.59 o                         
  -1   9   9       1788.65       1726.04        35.39 o                         
   0   9   9        413.63        428.55        20.97 o                         
   1   9   9       1809.87       1726.21        33.35 o                         
   2   9   9         99.34         82.93        11.86 o                         
   3   9   9         72.40        105.67        13.11 o                         
   4   9   9        265.45        309.60        18.61 o                         
   5   9   9        153.18        165.58        15.81 o                         
   6   9   9        454.90        537.47        25.50 o                         
   7   9   9        442.40        458.35        23.79 o                         
   8   9   9        575.39        515.49        28.21 o                         
   9   9   9        599.34        570.81        29.79 o                         
  -9  10   9        452.85        402.10        26.10 o                         
  -8  10   9        267.42        236.93        21.45 o                         
  -7  10   9        766.49        730.68        32.27 o                         
  -6  10   9        666.59        728.78        34.47 o                         
  -5  10   9        511.95        568.40        30.52 o                         
  -4  10   9        371.53        361.97        24.10 o                         
  -3  10   9       1376.24       1374.40        43.71 o                         
  -2  10   9        396.50        373.53        23.14 o                         
  -1  10   9        821.68        898.47        29.92 o                         
   0  10   9        366.88        383.40        20.74 o                         
   1  10   9        750.67        790.12        26.93 o                         
   2  10   9        396.02        398.21        19.81 o                         
   3  10   9       1408.87       1397.43        36.06 o                         
   4  10   9        361.84        368.74        24.55 o                         
   5  10   9        539.99        507.66        25.94 o                         
   6  10   9        645.09        652.66        28.47 o                         
   7  10   9        733.53        716.82        30.58 o                         
   8  10   9        259.45        255.10        23.89 o                         
   9  10   9        469.90        476.40        28.76 o                         
  10  10   9        121.07        155.05        21.77 o                         
 -10  11   9        105.16        116.40        24.11 o                         
  -9  11   9        419.90        384.15        29.45 o                         
  -8  11   9        151.42        107.16        18.44 o                         
  -7  11   9        193.96        181.23        21.99 o                         
  -6  11   9        573.09        602.88        30.29 o                         
  -5  11   9        316.19        327.55        24.62 o                         
  -4  11   9        372.67        420.70        25.52 o                         
  -3  11   9        421.65        453.15        25.10 o                         
  -2  11   9        411.63        400.17        23.42 o                         
  -1  11   9        401.55        382.18        22.94 o                         
   0  11   9        905.34       1089.18        36.60 o                         
   1  11   9        386.90        356.00        20.05 o                         
   2  11   9        415.18        447.67        24.19 o                         
   3  11   9        398.57        375.86        21.71 o                         
   4  11   9        382.66        389.96        22.41 o                         
   5  11   9        306.73        301.92        22.13 o                         
   6  11   9        580.98        574.73        28.15 o                         
   7  11   9        196.75        160.75        20.75 o                         
   8  11   9        150.04        126.56        20.07 o                         
   9  11   9        430.33        431.69        30.19 o                         
  10  11   9        116.31        146.66        27.50 o                         
  11  11   9        325.19        321.63        32.68 o                         
 -11  12   9         91.20        125.69        25.92 o                         
 -10  12   9        190.02        183.05        28.35 o                         
  -9  12   9        202.70        180.70        27.79 o                         
  -8  12   9        390.08        515.00        34.43 o                         
  -7  12   9        157.77        133.95        23.23 o                         
  -6  12   9        683.09        724.18        34.53 o                         
  -5  12   9        186.61        120.66        20.08 o                         
  -4  12   9        551.37        572.68        29.71 o                         
  -3  12   9        539.85        499.14        26.78 o                         
  -2  12   9        440.13        441.25        25.12 o                         
  -1  12   9        747.90        806.69        34.45 o                         
   0  12   9       1131.48       1214.78        37.87 o                         
   1  12   9        748.21        772.02        32.44 o                         
   2  12   9        437.12        421.30        25.65 o                         
   3  12   9        550.98        505.89        26.49 o                         
   4  12   9        549.14        551.87        27.93 o                         
   5  12   9        196.18        166.85        19.80 o                         
   6  12   9        677.09        631.54        30.14 o                         
   7  12   9        155.47        130.22        20.69 o                         
   8  12   9        389.02        487.47        31.46 o                         
   9  12   9        197.48        133.92        23.60 o                         
  10  12   9        193.71        190.10        27.78 o                         
  11  12   9         90.83         75.01        23.97 o                         
  12  12   9         88.04         68.56        24.55 o                         
 -12  13   9         39.41         56.65        28.15 o                         
 -11  13   9         51.95         28.57        25.27 o                         
 -10  13   9         44.56         27.09        23.91 o                         
  -9  13   9         79.05         74.75        25.14 o                         
  -8  13   9         56.38         56.56        22.93 o                         
  -7  13   9        186.73        184.95        31.79 o                         
  -6  13   9        113.22        111.18        23.35 o                         
  -5  13   9        521.64        560.10        33.84 o                         
  -4  13   9        253.91        313.13        25.12 o                         
  -3  13   9        130.53        115.44        19.05 o                         
  -2  13   9        280.94        319.58        24.71 o                         
  -1  13   9         29.41         28.75        16.13 o                         
   0  13   9        215.47        204.36        24.32 o                         
   1  13   9         34.42         17.12        21.85 o                         
   2  13   9        292.64        386.54        27.56 o                         
   3  13   9        132.31        143.70        26.71 o                         
   4  13   9        253.78        254.73        24.74 o                         
   5  13   9        511.33        600.48        33.00 o                         
   6  13   9        118.65        153.27        22.37 o                         
   7  13   9        181.73        180.05        22.57 o                         
   8  13   9         50.81         49.24        21.85 o                         
   9  13   9         78.12         47.14        21.65 o                         
  10  13   9         44.55         60.69        23.65 o                         
  11  13   9         53.93         57.30        24.38 o                         
  12  13   9         40.47         44.31        25.48 o                         
  13  13   9         16.92         46.25        33.91 o                         
 -11  14   9         80.67        101.40        30.50 o                         
 -10  14   9         61.11         59.70        28.17 o                         
  -9  14   9         59.52         94.67        27.61 o                         
  -8  14   9        219.20        202.96        31.20 o                         
  -7  14   9          7.85         23.70        23.55 o                         
  -6  14   9        365.04        414.39        33.32 o                         
  -5  14   9         42.10          7.74        20.56 o                         
  -4  14   9        194.79        248.25        26.88 o                         
  -3  14   9        292.50        304.44        26.27 o                         
  -2  14   9        158.27        155.93        22.30 o                         
  -1  14   9        450.16        432.39        31.92 o                         
   0  14   9          8.31         -2.64        18.86 o                         
   1  14   9        456.62        472.24        33.01 o                         
   2  14   9        162.90        165.01        23.92 o                         
   3  14   9        304.43        322.20        31.05 o                         
   4  14   9        185.06        157.30        23.61 o                         
   5  14   9         47.60         29.46        20.15 o                         
   6  14   9        367.33        387.56        30.39 o                         
   7  14   9          7.78          4.73        20.38 o                         
   8  14   9        212.64        216.57        30.15 o                         
   9  14   9         59.71         37.46        23.29 o                         
  10  14   9         62.15         37.31        24.94 o                         
  11  14   9         77.97        116.22        28.44 o                         
 -10  15   9         43.38         35.14        28.83 o                         
  -9  15   9         56.14         23.19        28.04 o                         
  -8  15   9          5.21         36.40        27.07 o                         
  -7  15   9        287.12        322.95        36.37 o                         
  -6  15   9          7.17          8.68        24.03 o                         
  -5  15   9        176.22        178.79        28.61 o                         
  -4  15   9         56.21         23.75        21.19 o                         
  -3  15   9         60.49         91.47        23.53 o                         
  -2  15   9        244.63        282.41        31.87 o                         
  -1  15   9         46.26         39.85        21.97 o                         
   0  15   9        540.56        570.63        42.06 o                         
   1  15   9         46.30         52.78        24.09 o                         
   2  15   9        240.70        255.93        29.73 o                         
   3  15   9         65.56         27.75        23.90 o                         
   4  15   9         58.89         57.15        25.83 o                         
   5  15   9        177.44        143.96        28.30 o                         
   6  15   9          8.03          7.49        22.55 o                         
   7  15   9        276.37        325.04        33.58 o                         
   8  15   9          6.28         14.64        23.19 o                         
   9  15   9         49.70         33.84        24.86 o                         
  10  15   9         43.82          4.93        26.12 o                         
  -9  16   9         31.40         22.17        36.70 o                         
  -8  16   9        138.27         96.88        31.16 o                         
  -7  16   9         82.71         98.01        30.38 o                         
  -6  16   9        124.90        127.78        30.11 o                         
  -5  16   9         40.44         39.05        24.85 o                         
  -4  16   9         69.84         29.55        24.76 o                         
  -3  16   9        122.07        156.18        29.33 o                         
  -2  16   9         97.52        109.06        27.13 o                         
  -1  16   9         92.65         80.57        26.61 o                         
   0  16   9        194.95        193.77        37.03 o                         
   1  16   9         87.06        100.48        27.48 o                         
   2  16   9         94.34         53.23        25.72 o                         
   3  16   9        120.25         72.86        26.91 o                         
   4  16   9         70.36         77.12        25.23 o                         
   5  16   9         44.62         10.21        26.58 o                         
   6  16   9        119.50        117.55        34.31 o                         
   7  16   9         82.39         45.22        29.14 o                         
   8  16   9        134.09        120.66        31.57 o                         
   9  16   9         32.22          1.38        32.04 o                         
  -7  17   9         49.17         34.94        36.03 o                         
  -6  17   9         35.38         23.25        28.76 o                         
  -5  17   9         66.10         79.83        31.26 o                         
  -4  17   9        124.62        132.81        34.29 o                         
  -3  17   9         71.93         50.25        30.31 o                         
  -2  17   9         88.35        128.98        29.84 o                         
  -1  17   9         38.04         17.00        26.21 o                         
   0  17   9        172.61        240.45        37.00 o                         
   1  17   9         34.74          5.50        28.38 o                         
   2  17   9         87.52         81.54        28.23 o                         
   3  17   9         76.99         58.62        26.14 o                         
   4  17   9        123.22         99.36        32.59 o                         
   5  17   9         67.22         44.18        29.77 o                         
   6  17   9         37.03         34.14        30.88 o                         
   7  17   9         44.65        -19.20        44.30 o                         
  -3  18   9         31.75         45.69        31.84 o                         
  -2  18   9         74.12         45.13        33.33 o                         
  -1  18   9         94.19        146.81        33.53 o                         
   0  18   9          6.12         -5.54        29.00 o                         
   1  18   9        100.80         63.13        31.60 o                         
   2  18   9         77.34         48.30        30.11 o                         
   3  18   9         30.91          7.69        33.79 o                         
   0   1  10        554.92        628.21        20.09 o                         
   1   1  10       4809.02       4625.70        45.02 o                         
  -1   2  10        768.67        755.34        17.62 o                         
   0   2  10        280.70        248.19        11.10 o                         
   1   2  10        743.87        723.19        17.64 o                         
   2   2  10       1101.82       1183.31        20.99 o                         
  -2   3  10       1668.73       1577.20        23.83 o                         
  -1   3  10       4890.24       4812.46        46.15 o                         
   0   3  10       1142.04        972.62        19.82 o                         
   1   3  10       4781.35       4644.30        47.01 o                         
   2   3  10       1773.28       1685.05        29.84 o                         
   3   3  10       4414.96       4598.52        55.72 o                         
  -3   4  10       1169.65       1243.18        23.44 o                         
  -2   4  10        903.14        913.56        19.83 o                         
  -1   4  10        175.76        183.60        10.58 o                         
   0   4  10        326.31        370.03        13.37 o                         
   1   4  10        161.49        161.30         9.98 o                         
   2   4  10        890.84        855.89        23.99 o                         
   3   4  10       1116.68       1152.62        23.37 o                         
   4   4  10       1126.60       1094.43        23.43 o                         
  -4   5  10        859.36        771.88        23.31 o                         
  -3   5  10        230.37        224.79        12.80 o                         
  -2   5  10       2926.54       2830.77        36.81 o                         
  -1   5  10       1041.98        997.94        27.36 o                         
   0   5  10       8603.56       8787.59        80.97 o                         
   1   5  10        988.76        945.97        24.17 o                         
   2   5  10       2967.55       2873.37        36.87 o                         
   3   5  10        218.16        247.11        13.85 o                         
   4   5  10        887.77        798.77        23.76 o                         
   5   5  10        141.38        142.51        11.97 o                         
  -5   6  10        166.84        153.19        15.11 o                         
  -4   6  10       2934.52       2898.43        40.41 o                         
  -3   6  10         26.48         39.35         9.44 o                         
  -2   6  10        169.06        121.38        11.32 o                         
  -1   6  10          2.54          9.65         8.37 o                         
   0   6  10         20.95         21.12         8.04 o                         
   1   6  10          2.92          2.78         8.62 o                         
   2   6  10        189.73        159.18        12.11 o                         
   3   6  10         20.72         21.23         8.80 o                         
   4   6  10       2882.09       2799.76        39.80 o                         
   5   6  10        150.00        147.66        12.32 o                         
   6   6  10       2874.92       3149.49        45.19 o                         
  -6   7  10         38.41         38.59        12.60 o                         
  -5   7  10         21.28          2.81         9.81 o                         
  -4   7  10        827.99        813.13        24.85 o                         
  -3   7  10        230.17        219.28        16.21 o                         
  -2   7  10       3361.68       3399.00        45.60 o                         
  -1   7  10        869.56        830.74        25.47 o                         
   0   7  10       2395.49       2460.92        36.55 o                         
   1   7  10        865.55        824.37        24.52 o                         
   2   7  10       3312.60       3183.69        44.75 o                         
   3   7  10        233.71        235.54        14.93 o                         
   4   7  10        839.01        864.04        24.27 o                         
   5   7  10         20.24          6.38        10.11 o                         
   6   7  10         44.80         48.07        12.99 o                         
   7   7  10         48.62          4.81        12.58 o                         
  -7   8  10        150.88        161.88        18.07 o                         
  -6   8  10       1189.31       1264.94        38.88 o                         
  -5   8  10         47.97         35.06        14.02 o                         
  -4   8  10       1402.57       1568.83        40.00 o                         
  -3   8  10        131.33         95.18        13.75 o                         
  -2   8  10        367.27        385.40        19.14 o                         
  -1   8  10        314.87        349.67        18.41 o                         
   0   8  10        151.46         99.61        12.62 o                         
   1   8  10        322.82        332.46        17.30 o                         
   2   8  10        359.22        333.98        17.54 o                         
   3   8  10        119.81         97.11        12.88 o                         
   4   8  10       1456.48       1649.81        36.60 o                         
   5   8  10         46.96         17.51        11.94 o                         
   6   8  10       1217.56       1319.77        36.44 o                         
   7   8  10        137.99        155.87        18.13 o                         
   8   8  10       1127.45       1145.53        42.67 o                         
  -8   9  10         58.03         49.22        17.37 o                         
  -7   9  10         31.31         26.27        15.72 o                         
  -6   9  10         71.34         74.98        16.93 o                         
  -5   9  10        378.90        390.08        24.51 o                         
  -4   9  10        351.66        352.95        24.03 o                         
  -3   9  10        243.69        264.30        20.04 o                         
  -2   9  10       1992.70       2027.56        39.99 o                         
  -1   9  10        617.50        595.90        27.66 o                         
   0   9  10       1263.60       1391.63        33.24 o                         
   1   9  10        556.40        518.06        22.70 o                         
   2   9  10       2004.99       2053.91        37.73 o                         
   3   9  10        242.24        288.05        18.35 o                         
   4   9  10        345.96        395.18        22.29 o                         
   5   9  10        363.49        333.86        22.60 o                         
   6   9  10         67.98         72.88        15.44 o                         
   7   9  10         30.11          7.18        13.64 o                         
   8   9  10         67.59         34.83        15.87 o                         
   9   9  10          0.37        -15.86        15.86 o                         
  -9  10  10        527.37        557.07        30.12 o                         
  -8  10  10        749.49        793.86        35.10 o                         
  -7  10  10        401.22        480.79        31.63 o                         
  -6  10  10        565.76        567.93        31.38 o                         
  -5  10  10        938.06        954.88        44.86 o                         
  -4  10  10        367.18        368.19        27.11 o                         
  -3  10  10        464.51        448.80        28.17 o                         
  -2  10  10       1042.85       1017.79        35.34 o                         
  -1  10  10         78.79         74.11        14.13 o                         
   0  10  10        256.46        278.16        20.13 o                         
   1  10  10         80.02         57.75        14.29 o                         
   2  10  10       1069.91       1011.15        33.40 o                         
   3  10  10        446.94        478.41        23.49 o                         
   4  10  10        396.89        395.66        22.62 o                         
   5  10  10        926.70        962.41        34.60 o                         
   6  10  10        560.85        588.63        28.83 o                         
   7  10  10        398.33        391.94        25.20 o                         
   8  10  10        764.53        843.25        36.13 o                         
   9  10  10        531.67        506.68        32.21 o                         
  10  10  10        273.85        244.15        25.00 o                         
 -10  11  10        107.96         79.99        24.25 o                         
  -9  11  10        103.67         81.04        22.73 o                         
  -8  11  10        119.51         85.53        20.42 o                         
  -7  11  10         29.28          9.37        17.54 o                         
  -6  11  10         52.32         26.03        16.74 o                         
  -5  11  10        160.43        148.19        19.96 o                         
  -4  11  10        468.30        457.36        29.00 o                         
  -3  11  10        957.45        965.09        36.91 o                         
  -2  11  10        749.80        799.30        33.73 o                         
  -1  11  10       1165.68       1202.59        40.51 o                         
   0  11  10       1198.82       1258.09        37.35 o                         
   1  11  10       1163.69       1217.03        37.18 o                         
   2  11  10        775.19        829.26        43.68 o                         
   3  11  10        950.62        933.22        34.03 o                         
   4  11  10        481.53        474.35        26.46 o                         
   5  11  10        169.15        136.76        18.29 o                         
   6  11  10         53.01         21.22        16.38 o                         
   7  11  10         29.56         18.13        16.16 o                         
   8  11  10        118.32        155.29        23.61 o                         
   9  11  10        111.24         84.80        20.77 o                         
  10  11  10        110.04        118.62        25.26 o                         
  11  11  10        293.22        305.13        31.32 o                         
 -11  12  10        172.54        165.74        31.02 o                         
 -10  12  10         34.44         15.78        23.68 o                         
  -9  12  10        275.05        298.88        33.21 o                         
  -8  12  10        194.19        201.15        27.49 o                         
  -7  12  10        576.34        578.47        33.69 o                         
  -6  12  10        241.73        237.84        27.54 o                         
  -5  12  10        824.03        894.73        50.83 o                         
  -4  12  10        121.42        127.49        19.58 o                         
  -3  12  10        349.56        353.44        24.71 o                         
  -2  12  10         79.52         72.74        17.50 o                         
  -1  12  10         27.65         34.06        15.77 o                         
   0  12  10         39.07         -1.67        15.52 o                         
   1  12  10         23.28        -15.38        15.38 o                         
   2  12  10         83.92         53.96        16.60 o                         
   3  12  10        348.04        369.97        25.13 o                         
   4  12  10        129.54         99.05        19.51 o                         
   5  12  10        810.03        850.92        34.62 o                         
   6  12  10        236.19        238.07        22.86 o                         
   7  12  10        568.88        512.32        30.96 o                         
   8  12  10        179.02        194.75        24.15 o                         
   9  12  10        280.55        298.13        37.97 o                         
  10  12  10         35.64         23.93        23.26 o                         
  11  12  10        175.17        200.99        30.69 o                         
  12  12  10          9.18        -11.64        24.82 o                         
 -12  13  10         10.13         -6.86        28.19 o                         
 -11  13  10        114.56         93.14        29.07 o                         
 -10  13  10         28.45         17.41        25.49 o                         
  -9  13  10         30.05         12.78        24.01 o                         
  -8  13  10         15.65         22.87        25.33 o                         
  -7  13  10         27.77        -20.67        20.67 o                         
  -6  13  10          4.47         -9.79        19.35 o                         
  -5  13  10         81.62         33.32        19.96 o                         
  -4  13  10         12.53         16.46        17.60 o                         
  -3  13  10        676.89        641.44        31.38 o                         
  -2  13  10         48.12         20.01        17.30 o                         
  -1  13  10        696.33        778.42        37.42 o                         
   0  13  10        136.86        131.25        23.76 o                         
   1  13  10        701.58        639.13        34.57 o                         
   2  13  10         49.60         29.51        18.78 o                         
   3  13  10        692.06        738.84        37.01 o                         
   4  13  10         11.56         -6.98        17.93 o                         
   5  13  10         86.83         74.78        20.22 o                         
   6  13  10          4.64         -2.86        18.18 o                         
   7  13  10         27.64         31.06        20.31 o                         
   8  13  10         14.10         29.42        21.12 o                         
   9  13  10         30.84        -17.96        21.34 o                         
  10  13  10         29.53         22.61        24.19 o                         
  11  13  10        116.69        102.95        27.85 o                         
  12  13  10         10.74        -26.38        26.38 o                         
 -11  14  10         55.98         31.21        32.16 o                         
 -10  14  10         18.31         12.24        27.03 o                         
  -9  14  10        115.59        132.94        31.35 o                         
  -8  14  10         26.11         -3.90        24.03 o                         
  -7  14  10        490.11        415.41        38.27 o                         
  -6  14  10          4.49          5.19        21.85 o                         
  -5  14  10        371.22        404.69        36.63 o                         
  -4  14  10         15.48         32.34        19.84 o                         
  -3  14  10        174.53        163.69        23.29 o                         
  -2  14  10         10.64          2.89        19.10 o                         
  -1  14  10         34.90          3.25        20.17 o                         
   0  14  10         25.69        -11.16        18.99 o                         
   1  14  10         31.44         35.82        21.08 o                         
   2  14  10         10.67          6.62        21.85 o                         
   3  14  10        170.22        191.83        28.75 o                         
   4  14  10         15.82          5.89        21.72 o                         
   5  14  10        373.59        356.68        30.32 o                         
   6  14  10          4.36         -3.88        22.46 o                         
   7  14  10        479.01        520.51        40.89 o                         
   8  14  10         26.56         41.49        23.31 o                         
   9  14  10        109.10         74.07        26.63 o                         
  10  14  10         18.69         -3.02        24.73 o                         
  11  14  10         56.07         61.62        31.09 o                         
  -9  15  10         35.24         -4.01        26.91 o                         
  -8  15  10         10.59         -3.08        27.33 o                         
  -7  15  10         38.50         18.80        25.47 o                         
  -6  15  10          9.56          7.08        25.12 o                         
  -5  15  10         41.51         34.49        22.82 o                         
  -4  15  10          9.19         15.86        21.68 o                         
  -3  15  10        297.10        307.13        33.19 o                         
  -2  15  10         30.01          1.56        24.66 o                         
  -1  15  10        332.08        400.94        32.55 o                         
   0  15  10        124.53        139.80        26.25 o                         
   1  15  10        325.83        330.30        32.43 o                         
   2  15  10         26.37         -0.05        24.21 o                         
   3  15  10        295.58        239.87        31.59 o                         
   4  15  10          8.09          2.98        23.73 o                         
   5  15  10         43.60         25.75        26.78 o                         
   6  15  10          9.42         13.61        23.84 o                         
   7  15  10         37.85         57.18        26.35 o                         
   8  15  10         10.41          0.52        25.60 o                         
   9  15  10         35.45         43.49        29.34 o                         
  -8  16  10         23.16         36.70        85.11 o                         
  -7  16  10        208.81        200.33        36.08 o                         
  -6  16  10         78.97         50.31        27.35 o                         
  -5  16  10        158.88        193.72        31.58 o                         
  -4  16  10         65.78         86.59        28.10 o                         
  -3  16  10        113.37        119.21        31.04 o                         
  -2  16  10          6.52         -9.55        24.69 o                         
  -1  16  10         68.38         54.08        26.35 o                         
   0  16  10         27.10         22.84        25.92 o                         
   1  16  10         73.40        111.14        29.49 o                         
   2  16  10          6.10         -8.68        25.60 o                         
   3  16  10        113.19         60.33        26.80 o                         
   4  16  10         67.68         70.04        29.36 o                         
   5  16  10        150.78        138.10        32.08 o                         
   6  16  10         82.39         58.05        30.43 o                         
   7  16  10        199.50        166.62        37.33 o                         
   8  16  10         25.01        -20.74        63.83 o                         
  -5  17  10          8.69          3.59        31.93 o                         
  -4  17  10         26.13         -8.71        28.97 o                         
  -3  17  10         93.95         84.07        30.66 o                         
  -2  17  10         94.89         86.53        30.26 o                         
  -1  17  10        144.82        174.37        33.11 o                         
   0  17  10         76.44         78.61        33.20 o                         
   1  17  10        153.82        109.17        33.35 o                         
   2  17  10         94.04        103.41        33.80 o                         
   3  17  10         93.12         91.66        28.48 o                         
   4  17  10         27.41         16.85        32.23 o                         
   5  17  10          8.18        -13.56        28.53 o                         
   0   1  11       1964.34       1959.81        27.07 o                         
   1   1  11        375.50        395.38        14.30 o                         
  -1   2  11       2143.41       2165.82        28.70 o                         
   0   2  11          9.02          2.76         6.80 o                         
   1   2  11       2144.06       2120.62        28.50 o                         
   2   2  11        513.42        467.25        15.71 o                         
  -2   3  11       1772.63       1899.47        27.35 o                         
  -1   3  11       1114.84       1107.05        29.36 o                         
   0   3  11       1069.21       1120.24        22.31 o                         
   1   3  11       1151.66       1170.83        30.54 o                         
   2   3  11       1711.35       1834.34        27.03 o                         
   3   3  11        456.59        563.44        18.36 o                         
  -3   4  11       1234.90       1215.17        30.43 o                         
  -2   4  11        784.44        833.28        22.78 o                         
  -1   4  11       2735.23       2693.78        34.69 o                         
   0   4  11        919.79        924.75        21.55 o                         
   1   4  11       2710.98       2688.14        33.79 o                         
   2   4  11        770.99        851.21        21.62 o                         
   3   4  11       1195.53       1232.96        27.70 o                         
   4   4  11       1586.45       1484.28        28.33 o                         
  -4   5  11        818.82        801.72        24.56 o                         
  -3   5  11        123.62        131.99        11.50 o                         
  -2   5  11        179.28        177.68        12.36 o                         
  -1   5  11       2335.49       2273.23        33.45 o                         
   0   5  11        462.72        573.69        18.99 o                         
   1   5  11       2439.45       2367.53        35.77 o                         
   2   5  11        169.43        173.01        12.91 o                         
   3   5  11        151.43        150.27        12.75 o                         
   4   5  11        802.20        729.69        23.08 o                         
   5   5  11        116.74        132.08        13.12 o                         
  -5   6  11       1197.41       1143.54        29.75 o                         
  -4   6  11       1722.23       1736.53        31.76 o                         
  -3   6  11        942.93       1070.90        27.62 o                         
  -2   6  11        998.16       1051.53        25.89 o                         
  -1   6  11        586.53        677.67        22.99 o                         
   0   6  11       2171.99       2199.81        36.34 o                         
   1   6  11        581.55        626.71        22.00 o                         
   2   6  11        947.15        938.99        26.32 o                         
   3   6  11        942.23       1075.81        30.03 o                         
   4   6  11       1675.76       1686.21        31.37 o                         
   5   6  11       1196.01       1208.54        28.94 o                         
   6   6  11         82.14         53.59        12.13 o                         
  -6   7  11       1199.28       1176.43        37.06 o                         
  -5   7  11         41.74         22.05        12.13 o                         
  -4   7  11       1434.09       1436.68        33.37 o                         
  -3   7  11        807.41        908.93        26.20 o                         
  -2   7  11        102.63         67.26        11.55 o                         
  -1   7  11        890.26        825.72        27.57 o                         
   0   7  11        782.98        812.85        27.23 o                         
   1   7  11        855.73        775.04        26.47 o                         
   2   7  11         87.99         58.99        11.55 o                         
   3   7  11        777.19        836.30        26.13 o                         
   4   7  11       1393.86       1406.83        33.72 o                         
   5   7  11         55.89         66.09        12.85 o                         
   6   7  11       1216.45       1188.09        37.51 o                         
   7   7  11         10.45        -12.58        12.58 o                         
  -7   8  11        446.53        459.50        26.19 o                         
  -6   8  11        186.36        185.67        22.51 o                         
  -5   8  11        527.41        539.12        26.83 o                         
  -4   8  11        483.08        490.23        25.45 o                         
  -3   8  11        471.81        474.22        22.17 o                         
  -2   8  11       1354.70       1334.29        34.75 o                         
  -1   8  11         39.03         36.97        11.93 o                         
   0   8  11        908.68        910.16        28.99 o                         
   1   8  11         33.00         11.71        11.24 o                         
   2   8  11       1366.14       1357.00        35.40 o                         
   3   8  11        493.15        476.11        20.42 o                         
   4   8  11        486.05        502.51        21.38 o                         
   5   8  11        547.57        548.43        24.10 o                         
   6   8  11        178.45        177.26        17.96 o                         
   7   8  11        393.09        388.31        23.42 o                         
   8   8  11        460.45        430.62        26.57 o                         
  -8   9  11        443.90        437.85        28.22 o                         
  -7   9  11         75.01         76.98        18.42 o                         
  -6   9  11        251.67        280.73        24.21 o                         
  -5   9  11        363.53        323.44        24.49 o                         
  -4   9  11        597.10        586.85        28.47 o                         
  -3   9  11        915.93        942.29        34.54 o                         
  -2   9  11        635.84        713.14        28.67 o                         
  -1   9  11       1333.96       1343.88        35.87 o                         
   0   9  11        112.32        127.01        14.60 o                         
   1   9  11       1312.09       1331.30        35.89 o                         
   2   9  11        619.82        728.44        27.44 o                         
   3   9  11        931.76        886.30        31.96 o                         
   4   9  11        627.60        642.36        27.38 o                         
   5   9  11        372.56        381.95        23.60 o                         
   6   9  11        265.91        269.22        21.39 o                         
   7   9  11         69.57         40.49        15.72 o                         
   8   9  11        470.84        500.67        28.67 o                         
   9   9  11        156.55        214.69        24.14 o                         
  -9  10  11        165.19        192.05        24.96 o                         
  -8  10  11        158.48        138.15        22.43 o                         
  -7  10  11        577.17        568.94        33.66 o                         
  -6  10  11        206.90        239.88        24.95 o                         
  -5  10  11        431.48        541.56        31.63 o                         
  -4  10  11        311.97        322.13        23.82 o                         
  -3  10  11        449.33        463.61        27.39 o                         
  -2  10  11        617.53        689.89        30.62 o                         
  -1  10  11        715.32        692.66        29.07 o                         
   0  10  11        375.40        338.00        24.08 o                         
   1  10  11        710.19        736.56        29.68 o                         
   2  10  11        616.94        686.55        29.76 o                         
   3  10  11        444.03        459.58        25.80 o                         
   4  10  11        311.40        335.43        27.55 o                         
   5  10  11        439.85        459.27        25.75 o                         
   6  10  11        206.55        248.01        21.68 o                         
   7  10  11        578.29        540.73        34.17 o                         
   8  10  11        158.95        158.32        22.21 o                         
   9  10  11        167.08        157.12        23.62 o                         
  10  10  11        251.36        242.69        25.45 o                         
 -10  11  11        106.92        100.39        30.01 o                         
  -9  11  11        342.56        309.08        29.47 o                         
  -8  11  11        131.66        133.72        22.80 o                         
  -7  11  11        203.13        212.22        23.91 o                         
  -6  11  11         93.69         86.65        20.87 o                         
  -5  11  11        332.27        343.30        27.31 o                         
  -4  11  11        375.75        410.12        27.64 o                         
  -3  11  11        730.21        704.85        33.61 o                         
  -2  11  11        478.50        507.05        29.25 o                         
  -1  11  11        541.09        550.82        29.10 o                         
   0  11  11        272.43        271.85        22.67 o                         
   1  11  11        540.47        538.33        27.08 o                         
   2  11  11        498.77        484.97        27.64 o                         
   3  11  11        741.51        748.57        31.86 o                         
   4  11  11        374.51        384.29        27.20 o                         
   5  11  11        326.97        357.55        26.36 o                         
   6  11  11         99.24         83.22        18.74 o                         
   7  11  11        213.65        218.85        23.98 o                         
   8  11  11        131.21        136.01        21.31 o                         
   9  11  11        338.84        371.62        30.59 o                         
  10  11  11        108.74         92.95        24.96 o                         
  11  11  11         94.50        102.71        27.61 o                         
 -11  12  11         88.97         95.25        28.78 o                         
 -10  12  11        115.42        107.83        28.04 o                         
  -9  12  11         27.93         24.68        23.75 o                         
  -8  12  11        129.01        106.34        25.59 o                         
  -7  12  11         89.97         80.23        20.95 o                         
  -6  12  11        286.90        252.69        25.80 o                         
  -5  12  11         96.57         92.84        20.72 o                         
  -4  12  11        291.17        302.12        24.66 o                         
  -3  12  11        291.57        306.86        24.59 o                         
  -2  12  11        104.48        146.95        20.19 o                         
  -1  12  11        391.00        432.77        26.77 o                         
   0  12  11        162.74        226.69        23.36 o                         
   1  12  11        395.49        420.37        27.76 o                         
   2  12  11        117.54        126.01        19.80 o                         
   3  12  11        289.47        296.64        25.54 o                         
   4  12  11        284.03        258.34        24.47 o                         
   5  12  11         95.42         72.19        19.99 o                         
   6  12  11        286.50        310.98        28.28 o                         
   7  12  11         85.63         52.97        19.89 o                         
   8  12  11        127.96        135.60        23.41 o                         
   9  12  11         26.14         41.50        22.44 o                         
  10  12  11        120.43        138.31        26.90 o                         
  11  12  11         89.69        140.89        31.22 o                         
  12  12  11         79.93         72.97        29.15 o                         
 -11  13  11         57.80         44.00        29.29 o                         
 -10  13  11         73.89         89.29        29.92 o                         
  -9  13  11         89.09         70.11        27.34 o                         
  -8  13  11         51.20         12.29        23.86 o                         
  -7  13  11        239.56        201.24        29.49 o                         
  -6  13  11          5.95          5.33        21.89 o                         
  -5  13  11        166.99        144.80        22.11 o                         
  -4  13  11        157.34        124.89        20.86 o                         
  -3  13  11        186.79        151.41        21.87 o                         
  -2  13  11        339.11        369.09        35.87 o                         
  -1  13  11         81.57         42.85        20.52 o                         
   0  13  11        282.67        266.08        28.25 o                         
   1  13  11         79.04        100.67        22.98 o                         
   2  13  11        345.44        346.74        29.76 o                         
   3  13  11        182.10        197.69        25.89 o                         
   4  13  11        157.85        166.30        23.67 o                         
   5  13  11        166.78        151.03        23.25 o                         
   6  13  11          5.27          1.03        20.22 o                         
   7  13  11        244.15        226.12        27.78 o                         
   8  13  11         52.15         45.42        23.74 o                         
   9  13  11         91.88         78.47        25.67 o                         
  10  13  11         72.21         93.77        26.87 o                         
  11  13  11         55.49         45.80        29.41 o                         
 -10  14  11         18.70         14.47        30.88 o                         
  -9  14  11          4.74        -23.51        24.62 o                         
  -8  14  11         99.61         68.55        28.46 o                         
  -7  14  11          4.67        -17.39        23.77 o                         
  -6  14  11        284.03        244.65        31.25 o                         
  -5  14  11         69.05         60.69        22.80 o                         
  -4  14  11         92.20         74.71        21.25 o                         
  -3  14  11        151.07        145.12        23.48 o                         
  -2  14  11         12.96         19.09        21.98 o                         
  -1  14  11        215.88        206.24        28.13 o                         
   0  14  11         21.33         -2.92        20.12 o                         
   1  14  11        217.52        219.31        28.09 o                         
   2  14  11         15.11         -6.65        24.19 o                         
   3  14  11        157.51        172.88        28.68 o                         
   4  14  11         95.73         65.80        24.55 o                         
   5  14  11         70.63         65.10        24.79 o                         
   6  14  11        282.25        269.31        31.43 o                         
   7  14  11          4.73         25.34        25.08 o                         
   8  14  11         90.76         61.59        27.95 o                         
   9  14  11          4.56        -16.27        25.63 o                         
  10  14  11         20.86        -19.90        28.57 o                         
  -8  15  11         24.24         34.90        30.05 o                         
  -7  15  11        121.33        122.87        31.03 o                         
  -6  15  11         41.18         46.61        26.96 o                         
  -5  15  11         73.85         72.24        24.96 o                         
  -4  15  11         63.98         38.26        25.11 o                         
  -3  15  11         92.62        129.75        29.38 o                         
  -2  15  11        112.33         95.88        25.45 o                         
  -1  15  11         42.91         65.40        23.62 o                         
   0  15  11         82.81         89.30        25.25 o                         
   1  15  11         43.72         68.90        26.19 o                         
   2  15  11        106.27         62.95        27.22 o                         
   3  15  11         86.25         70.50        28.35 o                         
   4  15  11         62.86         63.35        28.04 o                         
   5  15  11         69.36         70.51        30.85 o                         
   6  15  11         42.77         35.57        30.45 o                         
   7  15  11        115.87        143.31        30.25 o                         
   8  15  11         24.75          6.68        27.68 o                         
  -6  16  11         85.60         77.79        29.20 o                         
  -5  16  11         40.04         16.39        29.75 o                         
  -4  16  11         60.90         50.95        29.25 o                         
  -3  16  11         53.03         37.04        28.19 o                         
  -2  16  11         56.92         36.11        27.42 o                         
  -1  16  11        121.82        161.72        32.32 o                         
   0  16  11          0.64        -19.32        26.26 o                         
   1  16  11        122.03        128.90        30.20 o                         
   2  16  11         54.12         32.70        28.33 o                         
   3  16  11         50.73         41.80        28.11 o                         
   4  16  11         59.87         47.88        29.85 o                         
   5  16  11         38.24         51.46        30.61 o                         
   6  16  11         84.60        104.97        34.34 o                         
  -3  17  11         99.17        106.80        58.99 o                         
  -2  17  11        105.68        152.23        33.57 o                         
  -1  17  11         51.40         39.45        31.45 o                         
   0  17  11         29.79        -13.98        31.28 o                         
   1  17  11         50.44         42.05        33.93 o                         
   2  17  11        105.37        125.84        34.05 o                         
   3  17  11         99.86         78.12        64.06 o                         
   0   0  12      15891.05      15273.14       249.32 o                         
   0   1  12        167.32        161.15        11.36 o                         
   1   1  12          0.40         -7.15         7.15 o                         
  -1   2  12        565.23        594.16        18.10 o                         
   0   2  12       7605.12       7549.04        68.45 o                         
   1   2  12        538.01        518.62        17.13 o                         
   2   2  12       2292.63       2298.44        31.78 o                         
  -2   3  12        998.60       1062.98        25.34 o                         
  -1   3  12         31.55          9.31         8.00 o                         
   0   3  12       1018.29       1052.35        23.49 o                         
   1   3  12         32.41          0.37         7.80 o                         
   2   3  12       1015.86       1065.64        25.16 o                         
   3   3  12        356.38        398.18        16.39 o                         
  -3   4  12        739.22        701.58        22.66 o                         
  -2   4  12        564.83        582.71        19.60 o                         
  -1   4  12       2088.39       2000.15        32.12 o                         
   0   4  12       2114.23       2075.14        31.06 o                         
   1   4  12       2096.24       2060.17        31.53 o                         
   2   4  12        536.96        552.88        19.95 o                         
   3   4  12        784.60        805.45        26.59 o                         
   4   4  12          0.62         -9.17         9.17 o                         
  -4   5  12        442.44        494.27        23.60 o                         
  -3   5  12        507.27        547.33        21.11 o                         
  -2   5  12         13.10         12.50         9.39 o                         
  -1   5  12         87.81         65.12        10.60 o                         
   0   5  12        137.52        147.73        13.54 o                         
   1   5  12         99.27        103.32        11.84 o                         
   2   5  12         19.01         24.73        10.21 o                         
   3   5  12        520.63        558.16        20.90 o                         
   4   5  12        414.53        439.35        19.12 o                         
   5   5  12       1774.51       1823.88        34.41 o                         
  -5   6  12        228.05        249.00        16.83 o                         
  -4   6  12        144.58        126.03        13.69 o                         
  -3   6  12       1108.20       1124.54        29.44 o                         
  -2   6  12        527.44        434.94        20.02 o                         
  -1   6  12       1768.47       1941.88        34.54 o                         
   0   6  12         11.44          2.15        10.78 o                         
   1   6  12       1782.62       1961.37        38.53 o                         
   2   6  12        503.59        402.54        18.68 o                         
   3   6  12       1018.99       1080.31        35.11 o                         
   4   6  12        149.67        129.34        13.82 o                         
   5   6  12        239.94        254.13        17.26 o                         
   6   6  12          8.59         -5.86        12.09 o                         
  -6   7  12         49.91         32.07        14.62 o                         
  -5   7  12       3016.20       3067.65        52.57 o                         
  -4   7  12         89.02        101.52        14.15 o                         
  -3   7  12        451.01        407.49        20.12 o                         
  -2   7  12        114.41         95.84        13.23 o                         
  -1   7  12        122.03        116.72        14.39 o                         
   0   7  12         16.51        -10.35        10.35 o                         
   1   7  12        134.08         97.91        14.00 o                         
   2   7  12        114.76         98.70        14.44 o                         
   3   7  12        439.49        426.02        20.63 o                         
   4   7  12         88.34         98.05        14.70 o                         
   5   7  12       3023.80       3132.99        47.25 o                         
   6   7  12         48.42         24.29        14.08 o                         
   7   7  12        932.45        890.04        33.97 o                         
  -7   8  12         81.17         65.30        16.56 o                         
  -6   8  12        132.38        144.16        20.27 o                         
  -5   8  12        351.49        381.78        24.67 o                         
  -4   8  12         78.95         39.53        14.79 o                         
  -3   8  12       1302.41       1366.36        38.69 o                         
  -2   8  12          2.70         -9.53        11.48 o                         
  -1   8  12       1768.68       1914.74        39.34 o                         
   0   8  12        136.65        119.55        16.15 o                         
   1   8  12       1722.59       1902.67        37.87 o                         
   2   8  12          2.10         -7.52        10.82 o                         
   3   8  12       1304.93       1342.76        35.63 o                         
   4   8  12         82.88         74.74        14.21 o                         
   5   8  12        361.39        395.81        27.64 o                         
   6   8  12        132.77        131.06        18.23 o                         
   7   8  12         82.87         73.90        16.76 o                         
   8   8  12        116.32         81.16        20.97 o                         
  -8   9  12        141.17        105.24        22.14 o                         
  -7   9  12        674.56        708.18        36.29 o                         
  -6   9  12        299.21        292.43        25.88 o                         
  -5   9  12        760.58        750.93        34.08 o                         
  -4   9  12        419.82        394.91        25.32 o                         
  -3   9  12        395.41        387.16        24.71 o                         
  -2   9  12        226.12        193.79        19.87 o                         
  -1   9  12        117.17        100.08        15.46 o                         
   0   9  12        128.49         64.69        14.56 o                         
   1   9  12        110.21         89.73        14.91 o                         
   2   9  12        221.89        205.30        18.32 o                         
   3   9  12        383.30        398.80        23.41 o                         
   4   9  12        424.76        403.87        25.01 o                         
   5   9  12        768.64        761.12        32.08 o                         
   6   9  12        296.38        354.89        27.59 o                         
   7   9  12        695.71        719.77        31.34 o                         
   8   9  12        146.87        117.27        20.71 o                         
   9   9  12        736.89        711.43        37.58 o                         
  -9  10  12         92.09         71.11        21.64 o                         
  -8  10  12          1.62        -13.05        18.41 o                         
  -7  10  12         35.78         16.04        18.91 o                         
  -6  10  12        126.93        101.99        21.90 o                         
  -5  10  12        233.00        202.02        22.91 o                         
  -4  10  12        137.51        122.90        20.81 o                         
  -3  10  12        803.62        857.82        35.41 o                         
  -2  10  12        602.58        626.73        30.28 o                         
  -1  10  12        964.64       1065.36        47.31 o                         
   0  10  12        780.55        739.34        30.82 o                         
   1  10  12        983.91       1017.05        37.64 o                         
   2  10  12        607.67        630.48        30.31 o                         
   3  10  12        816.86        859.10        34.44 o                         
   4  10  12        139.72        103.91        18.84 o                         
   5  10  12        235.95        188.97        21.86 o                         
   6  10  12        133.77        114.08        19.34 o                         
   7  10  12         36.93         53.48        19.02 o                         
   8  10  12          1.57         -1.96        18.06 o                         
   9  10  12         89.57         51.66        21.24 o                         
  10  10  12         86.09         61.36        23.06 o                         
 -10  11  12        136.55        139.04        28.90 o                         
  -9  11  12        109.30         91.50        23.58 o                         
  -8  11  12        341.57        340.89        30.72 o                         
  -7  11  12        237.90        258.56        28.19 o                         
  -6  11  12        342.52        322.60        33.24 o                         
  -5  11  12        187.88        175.61        23.46 o                         
  -4  11  12        615.12        641.75        33.01 o                         
  -3  11  12         93.78        115.53        20.57 o                         
  -2  11  12         72.53         78.41        18.52 o                         
  -1  11  12          5.85         -2.91        16.21 o                         
   0  11  12         38.53         16.25        16.75 o                         
   1  11  12          4.12          1.47        15.04 o                         
   2  11  12         78.19         49.93        17.51 o                         
   3  11  12         91.02         75.83        18.60 o                         
   4  11  12        603.72        639.07        39.37 o                         
   5  11  12        187.27        150.11        23.30 o                         
   6  11  12        339.97        351.28        27.64 o                         
   7  11  12        244.70        296.26        28.30 o                         
   8  11  12        347.51        379.85        29.14 o                         
   9  11  12        108.23        127.00        25.27 o                         
  10  11  12        136.43        125.78        27.54 o                         
  11  11  12        125.18         72.57        27.28 o                         
 -11  12  12         22.34          3.84        28.36 o                         
 -10  12  12         68.57         85.51        28.91 o                         
  -9  12  12         18.34          5.74        24.92 o                         
  -8  12  12          5.37          9.50        23.63 o                         
  -7  12  12         24.64          8.43        20.44 o                         
  -6  12  12         30.88         49.48        20.01 o                         
  -5  12  12         66.21         36.96        18.58 o                         
  -4  12  12        115.48         98.17        21.59 o                         
  -3  12  12        116.79        119.86        20.92 o                         
  -2  12  12        700.81        733.91        36.24 o                         
  -1  12  12        156.86        106.93        23.02 o                         
   0  12  12        895.90        823.02        39.90 o                         
   1  12  12        161.87        180.57        23.91 o                         
   2  12  12        704.06        675.10        34.94 o                         
   3  12  12        123.30        115.72        21.45 o                         
   4  12  12        111.39         72.99        20.68 o                         
   5  12  12         63.21         53.31        19.80 o                         
   6  12  12         31.06         23.88        20.50 o                         
   7  12  12         25.09         28.47        20.99 o                         
   8  12  12          6.40         14.45        22.95 o                         
   9  12  12         18.29          9.24        22.80 o                         
  10  12  12         72.77         87.33        28.55 o                         
  11  12  12         23.65         19.70        26.97 o                         
 -10  13  12         95.45        111.94        31.07 o                         
  -9  13  12          8.94         -9.78        25.84 o                         
  -8  13  12        271.42        281.06        33.26 o                         
  -7  13  12         39.56         71.58        25.82 o                         
  -6  13  12        601.12        647.88        35.53 o                         
  -5  13  12         56.69         62.92        20.86 o                         
  -4  13  12        366.47        380.62        28.52 o                         
  -3  13  12         15.58         17.93        18.78 o                         
  -2  13  12        136.14        152.95        23.56 o                         
  -1  13  12          2.49        -19.17        19.17 o                         
   0  13  12          5.22         -9.47        19.29 o                         
   1  13  12          2.29         -2.99        20.22 o                         
   2  13  12        132.39        121.68        23.51 o                         
   3  13  12         15.67         -4.88        20.63 o                         
   4  13  12        371.68        359.26        29.96 o                         
   5  13  12         56.02         88.69        22.53 o                         
   6  13  12        612.79        628.68        38.55 o                         
   7  13  12         38.70         38.59        23.64 o                         
   8  13  12        267.66        281.11        32.25 o                         
   9  13  12          8.51         -5.59        25.04 o                         
  10  13  12         97.36         73.41        31.57 o                         
  -8  14  12         11.93         17.79        27.84 o                         
  -7  14  12          1.59        -25.72        25.72 o                         
  -6  14  12          8.86         -1.99        21.83 o                         
  -5  14  12          4.78         21.08        22.88 o                         
  -4  14  12        233.98        270.33        26.97 o                         
  -3  14  12         25.39         14.42        22.27 o                         
  -2  14  12        252.99        259.30        30.45 o                         
  -1  14  12         21.06         25.81        22.99 o                         
   0  14  12        367.40        378.36        33.32 o                         
   1  14  12         21.20         22.77        24.82 o                         
   2  14  12        243.78        236.20        32.94 o                         
   3  14  12         25.54          9.92        24.56 o                         
   4  14  12        233.42        236.62        32.06 o                         
   5  14  12          5.07        -11.07        25.26 o                         
   6  14  12          7.98         -5.63        22.38 o                         
   7  14  12          1.56         11.29        24.90 o                         
   8  14  12         11.78         18.34        27.41 o                         
  -7  15  12         30.83         19.02        34.62 o                         
  -6  15  12        196.97        192.15        32.49 o                         
  -5  15  12         24.19         39.46        26.09 o                         
  -4  15  12         99.65         58.70        28.99 o                         
  -3  15  12          0.55          6.17        26.78 o                         
  -2  15  12         37.37         37.76        24.73 o                         
  -1  15  12          4.66        -20.33        23.65 o                         
   0  15  12         27.58         81.15        26.37 o                         
   1  15  12          4.72         -0.11        25.47 o                         
   2  15  12         34.98          5.17        25.89 o                         
   3  15  12          0.56        -26.37        26.37 o                         
   4  15  12         94.91        105.26        30.20 o                         
   5  15  12         22.90        -11.60        28.54 o                         
   6  15  12        191.89        163.57        36.19 o                         
   7  15  12         32.29         26.82        37.22 o                         
  -4  16  12         10.00         12.86        30.93 o                         
  -3  16  12         36.32         -1.04        28.65 o                         
  -2  16  12        160.30        240.03        35.96 o                         
  -1  16  12         40.14         50.81        29.16 o                         
   0  16  12        207.61        154.77        43.02 o                         
   1  16  12         40.39         22.45        28.56 o                         
   2  16  12        162.72        176.92        34.84 o                         
   3  16  12         34.41         30.20        30.64 o                         
   4  16  12          9.87         26.88        36.69 o                         
   0   1  13       3776.40       3765.34        43.46 o                         
   1   1  13        565.30        538.81        18.50 o                         
  -1   2  13       3792.95       3878.02        44.38 o                         
   0   2  13        503.71        494.67        17.95 o                         
   1   2  13       3796.11       3799.50        43.90 o                         
   2   2  13        849.11        908.67        31.12 o                         
  -2   3  13        160.17        131.51        12.31 o                         
  -1   3  13        535.32        523.26        19.45 o                         
   0   3  13        927.27        951.88        23.88 o                         
   1   3  13        529.02        527.70        19.45 o                         
   2   3  13        184.08        173.42        13.89 o                         
   3   3  13       1855.87       1718.82        32.00 o                         
  -3   4  13        164.56        173.09        14.00 o                         
  -2   4  13        562.08        613.68        21.41 o                         
  -1   4  13       1019.10       1026.20        27.17 o                         
   0   4  13       1598.66       1685.81        33.57 o                         
   1   4  13       1005.93       1049.74        28.31 o                         
   2   4  13        584.99        641.01        22.20 o                         
   3   4  13        199.60        176.29        14.27 o                         
   4   4  13         68.03         52.46        11.25 o                         
  -4   5  13        165.07        194.22        15.87 o                         
  -3   5  13        149.45        166.80        14.74 o                         
  -2   5  13        198.77        248.87        17.08 o                         
  -1   5  13        531.46        519.80        22.07 o                         
   0   5  13        319.51        318.86        18.16 o                         
   1   5  13        552.01        585.00        22.55 o                         
   2   5  13        190.75        178.45        14.44 o                         
   3   5  13        160.58        128.98        13.45 o                         
   4   5  13        174.40        169.59        14.61 o                         
   5   5  13        380.87        406.29        19.69 o                         
  -5   6  13       1366.89       1376.49        34.11 o                         
  -4   6  13       1102.83       1120.03        32.86 o                         
  -3   6  13        324.47        329.39        19.69 o                         
  -2   6  13        268.71        312.69        19.52 o                         
  -1   6  13         25.36          8.74        11.35 o                         
   0   6  13        690.01        657.68        24.96 o                         
   1   6  13         18.10         21.37        11.57 o                         
   2   6  13        263.58        305.80        19.90 o                         
   3   6  13        296.80        298.78        17.33 o                         
   4   6  13       1074.27       1082.07        30.08 o                         
   5   6  13       1389.16       1369.25        41.55 o                         
   6   6  13        112.29        113.66        16.47 o                         
  -6   7  13        848.03        857.78        35.16 o                         
  -5   7  13        122.06        117.81        17.56 o                         
  -4   7  13        728.16        770.99        28.49 o                         
  -3   7  13        561.87        571.90        24.99 o                         
  -2   7  13         37.32         31.15        13.51 o                         
  -1   7  13        653.88        741.19        28.36 o                         
   0   7  13         26.32         17.96        11.93 o                         
   1   7  13        648.15        735.97        27.10 o                         
   2   7  13         48.55         42.43        13.40 o                         
   3   7  13        548.69        626.62        26.64 o                         
   4   7  13        745.46        775.56        28.50 o                         
   5   7  13        131.27        124.93        16.28 o                         
   6   7  13        821.34        852.74        32.78 o                         
   7   7  13         39.33         24.03        16.40 o                         
  -7   8  13        403.40        462.66        34.57 o                         
  -6   8  13         76.74         75.02        18.39 o                         
  -5   8  13        405.50        501.00        28.93 o                         
  -4   8  13        382.18        358.89        25.38 o                         
  -3   8  13        304.61        344.24        24.49 o                         
  -2   8  13        681.44        722.22        28.63 o                         
  -1   8  13         72.72         87.74        15.17 o                         
   0   8  13       1182.77       1134.88        33.84 o                         
   1   8  13         68.76         68.52        14.18 o                         
   2   8  13        682.78        722.71        28.98 o                         
   3   8  13        302.30        275.06        21.00 o                         
   4   8  13        401.24        408.75        24.09 o                         
   5   8  13        405.23        470.26        28.84 o                         
   6   8  13         77.42         76.04        17.69 o                         
   7   8  13        429.28        398.32        26.80 o                         
   8   8  13        116.42        145.99        22.09 o                         
  -8   9  13        349.79        309.81        29.65 o                         
  -7   9  13        132.46        120.87        22.40 o                         
  -6   9  13        649.98        581.44        35.30 o                         
  -5   9  13        240.79        217.69        29.31 o                         
  -4   9  13        449.96        494.61        29.27 o                         
  -3   9  13        487.42        525.22        28.99 o                         
  -2   9  13        286.47        346.74        24.72 o                         
  -1   9  13        375.08        379.11        24.01 o                         
   0   9  13        353.86        333.60        21.72 o                         
   1   9  13        378.61        432.24        23.66 o                         
   2   9  13        265.81        289.11        22.54 o                         
   3   9  13        479.95        508.67        26.79 o                         
   4   9  13        454.91        476.64        28.24 o                         
   5   9  13        243.97        184.55        22.08 o                         
   6   9  13        642.78        625.35        32.70 o                         
   7   9  13        134.00        132.89        21.06 o                         
   8   9  13        346.69        371.17        28.28 o                         
   9   9  13         76.81         87.34        23.56 o                         
  -9  10  13        117.15        108.59        23.88 o                         
  -8  10  13        145.32        150.38        25.63 o                         
  -7  10  13        232.42        192.25        26.12 o                         
  -6  10  13         91.68         67.71        20.03 o                         
  -5  10  13        176.70        196.23        23.90 o                         
  -4  10  13        394.79        405.53        28.00 o                         
  -3  10  13        122.46        127.85        20.33 o                         
  -2  10  13        291.22        313.33        24.36 o                         
  -1  10  13        206.21        178.43        21.37 o                         
   0  10  13        344.11        360.24        24.80 o                         
   1  10  13        213.39        214.51        24.33 o                         
   2  10  13        303.31        322.61        24.84 o                         
   3  10  13        113.29        114.00        18.76 o                         
   4  10  13        398.26        434.89        28.43 o                         
   5  10  13        176.92        156.95        22.39 o                         
   6  10  13         87.67         97.39        20.84 o                         
   7  10  13        244.57        229.86        27.58 o                         
   8  10  13        151.22        158.81        23.78 o                         
   9  10  13        117.24        111.74        25.95 o                         
  10  10  13         88.11         67.62        24.29 o                         
 -10  11  13         52.72         58.24        25.52 o                         
  -9  11  13         71.58         78.65        23.84 o                         
  -8  11  13         88.70         79.24        23.80 o                         
  -7  11  13        150.80        138.02        25.02 o                         
  -6  11  13         64.52         49.17        20.48 o                         
  -5  11  13        280.74        282.91        30.22 o                         
  -4  11  13        102.75         73.89        20.32 o                         
  -3  11  13        264.15        240.13        25.47 o                         
  -2  11  13        336.22        368.93        27.11 o                         
  -1  11  13        178.82        172.04        21.75 o                         
   0  11  13        417.29        448.94        29.98 o                         
   1  11  13        180.17        225.59        24.74 o                         
   2  11  13        321.40        317.99        24.93 o                         
   3  11  13        260.61        242.45        25.09 o                         
   4  11  13        102.85        107.67        21.72 o                         
   5  11  13        272.50        246.56        25.34 o                         
   6  11  13         66.69         81.90        21.57 o                         
   7  11  13        153.42        167.07        26.44 o                         
   8  11  13         86.38         98.57        24.81 o                         
   9  11  13         76.94         26.96        26.74 o                         
  10  11  13         50.72          5.98        25.81 o                         
  11  11  13         91.34         87.11        30.79 o                         
 -10  12  13        100.71         84.03        29.92 o                         
  -9  12  13         44.52         48.81        26.52 o                         
  -8  12  13        190.19        145.17        26.80 o                         
  -7  12  13        116.54        138.36        23.20 o                         
  -6  12  13        198.02        189.94        26.31 o                         
  -5  12  13         78.24         62.89        21.38 o                         
  -4  12  13        310.03        322.79        28.76 o                         
  -3  12  13        119.72        149.89        24.08 o                         
  -2  12  13        247.91        223.62        25.84 o                         
  -1  12  13        280.66        263.19        28.07 o                         
   0  12  13         91.36         61.42        21.19 o                         
   1  12  13        282.59        271.81        26.28 o                         
   2  12  13        253.08        238.35        27.77 o                         
   3  12  13        122.29        115.34        23.37 o                         
   4  12  13        302.63        279.34        27.43 o                         
   5  12  13         76.06         53.99        21.72 o                         
   6  12  13        209.31        223.11        28.07 o                         
   7  12  13        115.00        106.58        25.90 o                         
   8  12  13        194.80        206.04        29.47 o                         
   9  12  13         45.47        -26.03        28.36 o                         
  10  12  13        100.49         73.61        33.46 o                         
  -9  13  13         40.39         10.98        38.40 o                         
  -8  13  13         12.96         -7.78        25.68 o                         
  -7  13  13        138.18        148.80        27.95 o                         
  -6  13  13         14.06        -20.04        20.04 o                         
  -5  13  13        213.72        198.60        25.87 o                         
  -4  13  13        171.71        166.72        25.27 o                         
  -3  13  13         83.74        101.07        22.29 o                         
  -2  13  13        151.13        179.95        27.51 o                         
  -1  13  13         79.77        110.28        25.01 o                         
   0  13  13        263.85        247.16        30.40 o                         
   1  13  13         80.43         85.36        23.83 o                         
   2  13  13        147.08        110.56        25.07 o                         
   3  13  13         87.13         50.77        24.35 o                         
   4  13  13        167.66        172.52        27.67 o                         
   5  13  13        218.33        181.75        26.85 o                         
   6  13  13         14.04         24.85        24.25 o                         
   7  13  13        137.65        129.26        27.64 o                         
   8  13  13         13.20         26.39        28.07 o                         
   9  13  13         42.00         25.41        41.24 o                         
  -7  14  13         13.49         24.17        26.03 o                         
  -6  14  13        172.40        171.66        29.74 o                         
  -5  14  13         80.36         60.75        25.16 o                         
  -4  14  13         55.93        108.10        25.96 o                         
  -3  14  13         86.27         59.74        24.30 o                         
  -2  14  13         30.07         41.65        23.79 o                         
  -1  14  13        183.83        169.28        29.13 o                         
   0  14  13          0.01        -21.65        21.65 o                         
   1  14  13        181.30        203.05        31.80 o                         
   2  14  13         27.50         14.12        25.67 o                         
   3  14  13         80.49         78.74        29.28 o                         
   4  14  13         54.09         68.35        27.37 o                         
   5  14  13         80.18         50.65        27.66 o                         
   6  14  13        169.55        135.21        31.47 o                         
   7  14  13         13.89         -3.76        26.16 o                         
  -5  15  13        120.91        157.75        51.03 o                         
  -4  15  13         11.84         -6.16        28.31 o                         
  -3  15  13         28.73         24.70        28.94 o                         
  -2  15  13         81.10         91.51        28.86 o                         
  -1  15  13          8.61          7.32        27.34 o                         
   0  15  13         83.26         86.37        29.43 o                         
   1  15  13         10.57        -18.36        27.58 o                         
   2  15  13         82.35         85.43        30.06 o                         
   3  15  13         28.54         -8.44        29.01 o                         
   4  15  13         13.27          2.46        29.77 o                         
   5  15  13        119.54         69.71        64.66 o                         
   0   1  14        210.61        259.90        14.89 o                         
   1   1  14       2974.24       3018.14        40.61 o                         
  -1   2  14        217.87        234.39        14.82 o                         
   0   2  14        257.54        281.16        16.07 o                         
   1   2  14        220.28        222.21        14.52 o                         
   2   2  14        303.24        304.82        17.03 o                         
  -2   3  14        815.00        885.56        26.87 o                         
  -1   3  14       1913.54       1990.86        34.48 o                         
   0   3  14        815.89        886.83        27.29 o                         
   1   3  14       1948.09       1957.61        36.57 o                         
   2   3  14        837.72        915.25        27.32 o                         
   3   3  14        151.89        156.90        14.43 o                         
  -3   4  14        195.43        219.24        15.94 o                         
  -2   4  14        318.32        332.98        19.73 o                         
  -1   4  14         38.24         18.27        11.69 o                         
   0   4  14        145.09        137.93        17.38 o                         
   1   4  14         39.46         26.45        11.69 o                         
   2   4  14        310.36        310.44        18.49 o                         
   3   4  14        188.72        203.43        15.83 o                         
   4   4  14        135.92        169.33        15.50 o                         
  -4   5  14        372.46        388.46        21.54 o                         
  -3   5  14        604.16        618.63        29.24 o                         
  -2   5  14        773.33        808.14        36.86 o                         
  -1   5  14        224.21        173.47        16.80 o                         
   0   5  14       1142.37       1252.26        34.72 o                         
   1   5  14        233.43        216.99        17.45 o                         
   2   5  14        783.80        797.15        27.43 o                         
   3   5  14        616.66        617.56        24.60 o                         
   4   5  14        354.89        363.39        19.60 o                         
   5   5  14        101.61        139.23        16.34 o                         
  -5   6  14        525.92        543.85        26.58 o                         
  -4   6  14        748.21        735.92        28.29 o                         
  -3   6  14        101.23        103.99        15.98 o                         
  -2   6  14        205.58        233.67        20.91 o                         
  -1   6  14         21.59          5.76        12.80 o                         
   0   6  14         12.70          8.27        12.38 o                         
   1   6  14         20.11          9.26        12.26 o                         
   2   6  14        192.43        215.70        18.07 o                         
   3   6  14        110.20         90.33        14.87 o                         
   4   6  14        756.62        826.49        29.00 o                         
   5   6  14        538.02        534.26        24.07 o                         
   6   6  14       1413.39       1478.76        42.45 o                         
  -6   7  14         42.93         26.55        16.61 o                         
  -5   7  14         29.31         -3.55        15.28 o                         
  -4   7  14        631.50        648.31        30.01 o                         
  -3   7  14         25.29         -7.44        13.19 o                         
  -2   7  14       1214.52       1328.33        38.39 o                         
  -1   7  14         52.75         38.01        14.61 o                         
   0   7  14       1608.23       1678.14        43.28 o                         
   1   7  14         52.79         60.28        14.06 o                         
   2   7  14       1195.14       1285.44        36.22 o                         
   3   7  14         25.41         12.34        13.65 o                         
   4   7  14        629.93        626.34        31.15 o                         
   5   7  14         29.73         28.08        15.92 o                         
   6   7  14         43.18         23.29        15.44 o                         
   7   7  14         53.47         52.73        18.25 o                         
  -7   8  14         68.84         74.57        20.44 o                         
  -6   8  14        975.73       1000.13        37.42 o                         
  -5   8  14         73.11         45.42        17.82 o                         
  -4   8  14        848.73        890.30        36.73 o                         
  -3   8  14        142.00        125.64        19.73 o                         
  -2   8  14        351.28        354.06        23.91 o                         
  -1   8  14         71.27         61.68        15.22 o                         
   0   8  14         43.81         29.48        14.25 o                         
   1   8  14         69.99         44.90        14.80 o                         
   2   8  14        338.42        338.22        21.87 o                         
   3   8  14        142.30        133.29        19.17 o                         
   4   8  14        838.83        842.47        37.94 o                         
   5   8  14         72.69         36.08        17.84 o                         
   6   8  14        954.36        900.70        39.55 o                         
   7   8  14         71.26         51.35        20.31 o                         
   8   8  14        766.70        852.69        53.85 o                         
  -8   9  14         89.52        115.90        23.78 o                         
  -7   9  14         32.43         -6.79        18.47 o                         
  -6   9  14         33.26         -1.81        18.63 o                         
  -5   9  14         78.54         72.36        19.67 o                         
  -4   9  14        318.92        349.73        26.74 o                         
  -3   9  14         79.10         11.13        16.88 o                         
  -2   9  14        662.40        717.42        33.61 o                         
  -1   9  14        288.75        276.94        22.94 o                         
   0   9  14        812.64        875.83        34.31 o                         
   1   9  14        280.94        275.55        22.09 o                         
   2   9  14        660.68        686.98        31.41 o                         
   3   9  14         73.59         76.04        18.37 o                         
   4   9  14        318.64        302.54        24.88 o                         
   5   9  14         79.32         68.74        20.33 o                         
   6   9  14         30.05         16.05        19.14 o                         
   7   9  14         31.86        -11.47        20.98 o                         
   8   9  14         90.29         98.96        24.78 o                         
   9   9  14          0.14         -2.37        21.59 o                         
  -9  10  14        163.55        155.12        27.64 o                         
  -8  10  14        249.80        266.66        30.82 o                         
  -7  10  14        130.64        122.46        23.46 o                         
  -6  10  14        202.44        176.11        25.23 o                         
  -5  10  14        322.09        302.29        32.95 o                         
  -4  10  14        308.85        317.02        26.71 o                         
  -3  10  14        212.31        212.35        23.47 o                         
  -2  10  14        112.49        111.01        20.39 o                         
  -1  10  14         37.99         26.68        17.39 o                         
   0  10  14          0.01         -3.00        17.18 o                         
   1  10  14         39.18          9.41        17.20 o                         
   2  10  14        107.31         76.25        18.75 o                         
   3  10  14        215.90        203.38        23.66 o                         
   4  10  14        293.78        326.40        31.26 o                         
   5  10  14        312.97        331.87        28.37 o                         
   6  10  14        211.96        187.16        24.85 o                         
   7  10  14        135.99        101.40        23.97 o                         
   8  10  14        249.56        247.65        31.44 o                         
   9  10  14        166.84        169.39        32.52 o                         
  10  10  14        125.15        103.15        29.11 o                         
 -10  11  14         81.06         53.13        33.29 o                         
  -9  11  14         17.68         14.34        24.77 o                         
  -8  11  14         18.49         -0.87        23.09 o                         
  -7  11  14         10.27        -12.24        21.15 o                         
  -6  11  14          0.84         -4.58        20.52 o                         
  -5  11  14         38.14         21.28        21.44 o                         
  -4  11  14        195.75        183.67        25.59 o                         
  -3  11  14        164.96        187.06        25.41 o                         
  -2  11  14        258.71        228.88        25.19 o                         
  -1  11  14        521.71        555.92        33.81 o                         
   0  11  14        265.81        235.16        26.40 o                         
   1  11  14        519.44        520.40        32.72 o                         
   2  11  14        263.86        272.94        25.18 o                         
   3  11  14        162.76        177.60        24.40 o                         
   4  11  14        192.66        194.80        25.26 o                         
   5  11  14         34.00         26.14        20.20 o                         
   6  11  14          0.51          2.16        23.01 o                         
   7  11  14          9.57         -5.13        22.34 o                         
   8  11  14         17.71          3.68        24.59 o                         
   9  11  14         18.51          3.65        27.82 o                         
  10  11  14         80.18         98.33        36.64 o                         
  -8  12  14         44.78         61.97        25.82 o                         
  -7  12  14        267.64        294.49        30.40 o                         
  -6  12  14        147.07        146.83        26.28 o                         
  -5  12  14        229.66        214.53        27.93 o                         
  -4  12  14         23.72         12.44        21.75 o                         
  -3  12  14        239.12        255.48        27.98 o                         
  -2  12  14         19.70          1.15        21.31 o                         
  -1  12  14         90.37        111.88        22.94 o                         
   0  12  14          0.13          2.40        20.20 o                         
   1  12  14         91.25         85.85        22.21 o                         
   2  12  14         20.79          9.15        22.08 o                         
   3  12  14        235.78        188.80        27.84 o                         
   4  12  14         19.28         -1.40        21.29 o                         
   5  12  14        232.59        176.75        25.97 o                         
   6  12  14        146.16        145.11        27.10 o                         
   7  12  14        274.04        286.08        32.77 o                         
   8  12  14         46.28         46.41        28.88 o                         
  -7  13  14         10.52        -22.08        25.73 o                         
  -6  13  14          7.45         -5.90        22.26 o                         
  -5  13  14        112.83         84.98        24.07 o                         
  -4  13  14         22.59         15.63        22.01 o                         
  -3  13  14        241.38        196.63        29.42 o                         
  -2  13  14         17.04          5.07        21.68 o                         
  -1  13  14        331.99        335.70        31.71 o                         
   0  13  14        128.72        163.03        27.35 o                         
   1  13  14        321.89        313.87        33.02 o                         
   2  13  14         17.18        -16.14        22.66 o                         
   3  13  14        236.02        222.42        30.93 o                         
   4  13  14         22.24         -2.82        23.49 o                         
   5  13  14        109.15         88.12        27.59 o                         
   6  13  14          7.48         -1.97        24.97 o                         
   7  13  14         11.17        -17.60        26.70 o                         
  -5  14  14        203.13        192.39        36.56 o                         
  -4  14  14          6.61        -12.65        24.94 o                         
  -3  14  14         26.80         30.74        25.01 o                         
  -2  14  14          5.13        -10.71        25.17 o                         
  -1  14  14         26.33         16.20        25.50 o                         
   0  14  14          6.09        -11.58        25.10 o                         
   1  14  14         29.84         39.66        28.98 o                         
   2  14  14          5.20        -22.21        25.59 o                         
   3  14  14         25.76          3.19        29.06 o                         
   4  14  14          6.83         -3.46        26.23 o                         
   5  14  14        203.11        285.64        44.50 o                         
   0   1  15        421.98        451.32        20.21 o                         
   1   1  15        516.29        502.77        20.29 o                         
  -1   2  15       1062.89       1048.37        28.85 o                         
   0   2  15        118.99         72.37        12.98 o                         
   1   2  15       1023.90        985.85        29.56 o                         
   2   2  15        199.89        211.66        15.88 o                         
  -2   3  15        451.18        458.93        22.17 o                         
  -1   3  15        705.26        723.85        27.69 o                         
   0   3  15       1229.57       1267.21        34.76 o                         
   1   3  15        704.87        734.00        27.18 o                         
   2   3  15        470.31        465.14        21.90 o                         
   3   3  15        402.83        465.02        22.27 o                         
  -3   4  15        139.02        141.14        17.10 o                         
  -2   4  15        513.27        506.21        25.54 o                         
  -1   4  15        235.49        237.66        19.43 o                         
   0   4  15        373.93        346.91        20.63 o                         
   1   4  15        233.13        243.99        17.92 o                         
   2   4  15        528.24        475.72        23.29 o                         
   3   4  15        148.35        134.04        16.16 o                         
   4   4  15         45.05         41.82        14.18 o                         
  -4   5  15        445.05        415.64        24.44 o                         
  -3   5  15        387.55        404.43        23.87 o                         
  -2   5  15        666.34        776.43        30.41 o                         
  -1   5  15        269.23        292.71        20.71 o                         
   0   5  15        124.53         82.27        15.98 o                         
   1   5  15        250.98        268.90        19.95 o                         
   2   5  15        684.15        681.52        26.71 o                         
   3   5  15        387.82        426.61        22.68 o                         
   4   5  15        417.56        403.59        22.48 o                         
   5   5  15        679.88        657.39        28.23 o                         
  -5   6  15        564.38        547.80        30.14 o                         
  -4   6  15        261.36        262.66        21.91 o                         
  -3   6  15        163.28        139.58        18.46 o                         
  -2   6  15        376.44        376.83        23.29 o                         
  -1   6  15         27.09        -13.11        13.54 o                         
   0   6  15        583.79        638.87        28.40 o                         
   1   6  15         21.50         10.90        13.47 o                         
   2   6  15        351.17        351.10        21.79 o                         
   3   6  15        176.07        192.11        18.56 o                         
   4   6  15        273.15        250.41        24.20 o                         
   5   6  15        546.49        468.27        27.97 o                         
   6   6  15        137.12        143.59        20.43 o                         
  -6   7  15        339.09        338.41        27.44 o                         
  -5   7  15         45.51         41.40        17.67 o                         
  -4   7  15        334.55        328.95        24.50 o                         
  -3   7  15        601.39        547.35        29.12 o                         
  -2   7  15        368.10        349.61        23.18 o                         
  -1   7  15        604.57        637.03        28.96 o                         
   0   7  15          0.98         -0.73        13.95 o                         
   1   7  15        624.63        657.20        29.20 o                         
   2   7  15        359.96        412.62        23.71 o                         
   3   7  15        607.57        624.97        32.38 o                         
   4   7  15        334.03        378.61        23.71 o                         
   5   7  15         44.30         50.55        17.65 o                         
   6   7  15        334.37        301.43        25.87 o                         
   7   7  15         20.43         55.86        19.75 o                         
  -7   8  15        425.21        439.20        31.32 o                         
  -6   8  15         30.45         40.81        20.11 o                         
  -5   8  15        502.75        451.44        31.12 o                         
  -4   8  15        245.62        252.27        23.98 o                         
  -3   8  15        267.64        261.03        24.33 o                         
  -2   8  15        376.67        337.81        25.15 o                         
  -1   8  15         51.87         25.25        16.34 o                         
   0   8  15        402.30        386.92        23.67 o                         
   1   8  15         49.46         49.48        17.06 o                         
   2   8  15        367.43        348.14        23.92 o                         
   3   8  15        269.80        272.33        22.15 o                         
   4   8  15        235.91        225.11        23.36 o                         
   5   8  15        488.71        486.25        29.17 o                         
   6   8  15         29.30         48.16        19.23 o                         
   7   8  15        420.02        448.48        32.73 o                         
   8   8  15         55.40         69.12        22.62 o                         
  -8   9  15        119.00        120.36        25.16 o                         
  -7   9  15         81.70         44.75        22.51 o                         
  -6   9  15        244.69        234.27        26.78 o                         
  -5   9  15         92.28         79.49        20.74 o                         
  -4   9  15        231.76        266.91        28.41 o                         
  -3   9  15        139.42        125.01        21.29 o                         
  -2   9  15        149.47        110.63        22.44 o                         
  -1   9  15        463.41        456.19        28.66 o                         
   0   9  15         44.70         19.04        17.32 o                         
   1   9  15        459.96        431.60        27.02 o                         
   2   9  15        141.44        143.92        21.31 o                         
   3   9  15        137.22        131.69        19.83 o                         
   4   9  15        217.54        222.30        24.27 o                         
   5   9  15         93.62        103.12        22.70 o                         
   6   9  15        247.58        242.27        29.12 o                         
   7   9  15         85.06        124.15        27.93 o                         
   8   9  15        120.53        122.38        26.50 o                         
   9   9  15        128.08        137.35        30.76 o                         
  -9  10  15         61.07          3.67        26.69 o                         
  -8  10  15         56.69         45.35        23.29 o                         
  -7  10  15        125.12        131.81        24.98 o                         
  -6  10  15        101.63         54.76        22.68 o                         
  -5  10  15         92.62         81.43        23.00 o                         
  -4  10  15        235.46        197.06        25.05 o                         
  -3  10  15        225.96        213.82        24.99 o                         
  -2  10  15        221.50        255.39        25.58 o                         
  -1  10  15        161.19        142.19        22.55 o                         
   0  10  15        164.21        109.51        22.90 o                         
   1  10  15        163.00        165.52        23.93 o                         
   2  10  15        220.77        255.49        25.43 o                         
   3  10  15        225.94        242.13        26.16 o                         
   4  10  15        236.67        214.27        26.47 o                         
   5  10  15         90.60        104.47        25.25 o                         
   6  10  15        102.24         95.77        25.89 o                         
   7  10  15        127.11        121.47        27.74 o                         
   8  10  15         55.47         32.93        26.33 o                         
   9  10  15         60.71         33.82        30.17 o                         
  -8  11  15         34.89         23.60        24.97 o                         
  -7  11  15        131.36        113.97        26.97 o                         
  -6  11  15        117.72        109.40        25.58 o                         
  -5  11  15         74.99         51.14        23.44 o                         
  -4  11  15         19.84         19.84        21.35 o                         
  -3  11  15        330.37        292.38        27.96 o                         
  -2  11  15        126.85        117.61        23.00 o                         
  -1  11  15        205.79        245.20        27.36 o                         
   0  11  15        165.11        155.93        25.50 o                         
   1  11  15        209.28        192.31        26.82 o                         
   2  11  15        128.22        121.63        24.91 o                         
   3  11  15        328.75        249.38        28.35 o                         
   4  11  15         19.16          0.31        20.81 o                         
   5  11  15         75.52         83.57        23.70 o                         
   6  11  15        114.99        133.12        27.44 o                         
   7  11  15        133.24        124.19        30.19 o                         
   8  11  15         36.90         63.82        28.69 o                         
  -7  12  15         45.84         63.52        32.16 o                         
  -6  12  15         45.06         32.85        25.14 o                         
  -5  12  15         82.20         60.56        25.36 o                         
  -4  12  15        105.96         88.13        24.94 o                         
  -3  12  15        238.26        231.48        29.34 o                         
  -2  12  15         84.48         70.78        24.66 o                         
  -1  12  15        143.85        123.61        25.61 o                         
   0  12  15        128.25        136.12        25.90 o                         
   1  12  15        143.40        156.68        25.58 o                         
   2  12  15         84.92         51.67        27.46 o                         
   3  12  15        230.18        255.12        31.25 o                         
   4  12  15        112.61         97.12        26.47 o                         
   5  12  15         75.36         83.27        25.29 o                         
   6  12  15         45.69         46.29        26.64 o                         
   7  12  15         48.53         21.08        33.03 o                         
  -5  13  15         47.75         36.70        38.58 o                         
  -4  13  15        121.24        130.16        30.57 o                         
  -3  13  15         10.62         33.63        24.46 o                         
  -2  13  15        147.38        191.90        30.23 o                         
  -1  13  15         14.40         18.50        25.20 o                         
   0  13  15        117.25        104.57        33.97 o                         
   1  13  15         16.52         22.01        26.20 o                         
   2  13  15        142.86        141.80        29.04 o                         
   3  13  15          8.77        -24.31        24.31 o                         
   4  13  15        123.49        146.94        30.29 o                         
   5  13  15         46.82        -19.05        54.75 o                         
   0   0  16        594.70        559.53        49.75 o                         
   0   1  16         40.80         14.39        13.53 o                         
   1   1  16         42.22         38.86        14.48 o                         
  -1   2  16        410.84        395.26        24.33 o                         
   0   2  16       1509.79       1603.88        38.13 o                         
   1   2  16        403.13        467.85        25.55 o                         
   2   2  16        784.16        844.02        31.29 o                         
  -2   3  16        368.57        361.51        24.51 o                         
  -1   3  16        100.02         96.15        16.89 o                         
   0   3  16         16.91         23.09        14.53 o                         
   1   3  16        100.61        101.65        16.02 o                         
   2   3  16        380.39        363.24        21.90 o                         
   3   3  16        156.97        168.16        19.35 o                         
  -3   4  16        420.99        403.95        25.82 o                         
  -2   4  16        369.22        400.53        24.94 o                         
  -1   4  16        682.28        685.20        37.34 o                         
   0   4  16        509.82        501.85        26.81 o                         
   1   4  16        693.76        722.48        28.46 o                         
   2   4  16        386.70        372.34        22.37 o                         
   3   4  16        411.81        469.25        25.16 o                         
   4   4  16        226.15        227.93        21.49 o                         
  -4   5  16        289.07        284.21        23.84 o                         
  -3   5  16        303.25        295.81        22.91 o                         
  -2   5  16         19.50         20.00        15.32 o                         
  -1   5  16        169.90        136.76        18.19 o                         
   0   5  16         24.55         -3.24        14.65 o                         
   1   5  16        162.71        181.80        19.73 o                         
   2   5  16         21.41          4.74        14.09 o                         
   3   5  16        288.49        319.69        21.57 o                         
   4   5  16        303.32        320.26        22.74 o                         
   5   5  16        460.00        491.41        28.97 o                         
  -5   6  16        169.80        171.14        24.08 o                         
  -4   6  16         11.01        -15.38        16.30 o                         
  -3   6  16        633.12        621.41        32.17 o                         
  -2   6  16        119.71        100.25        18.22 o                         
  -1   6  16        843.48        886.15        34.07 o                         
   0   6  16         12.50         15.83        15.78 o                         
   1   6  16        829.94        830.68        39.93 o                         
   2   6  16        129.66        112.04        18.00 o                         
   3   6  16        640.50        616.78        27.84 o                         
   4   6  16          9.86         15.71        16.15 o                         
   5   6  16        172.04        170.36        23.31 o                         
   6   6  16          0.05         -6.60        17.54 o                         
  -6   7  16         14.28          0.07        19.79 o                         
  -5   7  16        692.11        681.39        35.22 o                         
  -4   7  16          7.29        -13.94        16.52 o                         
  -3   7  16        349.79        390.22        27.69 o                         
  -2   7  16         77.80         49.80        17.22 o                         
  -1   7  16         93.75         88.16        18.35 o                         
   0   7  16          0.17        -15.06        15.06 o                         
   1   7  16         91.09         86.39        18.55 o                         
   2   7  16         77.97         77.42        18.56 o                         
   3   7  16        356.29        388.12        25.51 o                         
   4   7  16          7.49        -15.51        16.89 o                         
   5   7  16        686.26        659.25        40.17 o                         
   6   7  16         14.62         -5.14        19.81 o                         
   7   7  16        721.81        762.49        39.78 o                         
  -7   8  16         18.37          8.93        22.37 o                         
  -6   8  16          1.88          6.44        21.68 o                         
  -5   8  16         80.91         95.53        21.80 o                         
  -4   8  16         32.05         23.24        19.73 o                         
  -3   8  16        378.86        351.79        28.40 o                         
  -2   8  16          1.46         -6.61        17.13 o                         
  -1   8  16        682.29        742.14        33.29 o                         
   0   8  16          5.36         21.83        16.82 o                         
   1   8  16        694.41        744.01        33.29 o                         
   2   8  16          2.00        -12.29        17.30 o                         
   3   8  16        369.98        372.68        26.94 o                         
   4   8  16         30.99          2.89        18.50 o                         
   5   8  16         77.26         69.66        21.53 o                         
   6   8  16          2.30          9.49        21.16 o                         
   7   8  16         18.72         30.29        22.90 o                         
   8   8  16          0.36         -9.47        23.03 o                         
  -8   9  16         42.67         50.90        25.95 o                         
  -7   9  16        327.82        294.49        33.33 o                         
  -6   9  16         84.79         86.91        24.39 o                         
  -5   9  16        356.43        335.58        29.46 o                         
  -4   9  16        108.31         85.83        22.19 o                         
  -3   9  16        344.27        346.97        28.65 o                         
  -2   9  16          3.03          3.05        18.50 o                         
  -1   9  16         33.98         34.32        19.26 o                         
   0   9  16         28.16         12.76        20.20 o                         
   1   9  16         36.07         57.95        20.69 o                         
   2   9  16          3.15         -4.62        18.50 o                         
   3   9  16        345.99        393.27        29.80 o                         
   4   9  16        113.31        108.12        21.80 o                         
   5   9  16        362.29        355.76        31.36 o                         
   6   9  16         87.16         57.86        22.43 o                         
   7   9  16        329.62        292.68        32.07 o                         
   8   9  16         42.24         60.52        25.92 o                         
   9   9  16        169.14        255.00        41.86 o                         
  -7  10  16         10.08         19.23        24.36 o                         
  -6  10  16          2.39          4.98        23.04 o                         
  -5  10  16         41.32         24.09        23.00 o                         
  -4  10  16         48.35         67.09        22.14 o                         
  -3  10  16        323.16        300.16        32.66 o                         
  -2  10  16        180.89        157.08        25.09 o                         
  -1  10  16        335.74        319.99        29.82 o                         
   0  10  16        169.56        179.30        26.06 o                         
   1  10  16        330.53        305.64        29.42 o                         
   2  10  16        190.79        199.85        25.97 o                         
   3  10  16        329.82        373.47        29.97 o                         
   4  10  16         51.98         51.55        22.61 o                         
   5  10  16         39.99         27.37        21.62 o                         
   6  10  16          3.15        -19.85        21.67 o                         
   7  10  16          9.82          5.90        24.77 o                         
  -6  11  16        128.97        108.16        28.03 o                         
  -5  11  16        106.92         86.19        26.23 o                         
  -4  11  16        163.24        159.99        26.75 o                         
  -3  11  16         80.30        119.21        24.94 o                         
  -2  11  16         72.50        104.90        25.77 o                         
  -1  11  16          6.00         14.71        22.17 o                         
   0  11  16          0.43         -6.89        21.94 o                         
   1  11  16          5.72          9.52        22.10 o                         
   2  11  16         74.47         58.35        24.20 o                         
   3  11  16         71.79         67.99        26.51 o                         
   4  11  16        173.29        159.63        27.83 o                         
   5  11  16         99.09         77.55        26.29 o                         
   6  11  16        134.96        104.33        30.63 o                         
  -4  12  16        143.24        120.00        29.22 o                         
  -3  12  16         42.67         29.64        25.98 o                         
  -2  12  16        274.93        273.50        32.48 o                         
  -1  12  16         50.76         40.47        24.53 o                         
   0  12  16        209.94        176.78        28.71 o                         
   1  12  16         51.75         54.62        25.69 o                         
   2  12  16        273.79        296.51        33.45 o                         
   3  12  16         41.42         60.53        28.08 o                         
   4  12  16        140.86        101.44        32.06 o                         
   0   1  17        518.32        507.32        27.79 o                         
   1   1  17          8.61         -6.09        15.66 o                         
  -1   2  17        221.82        206.92        20.89 o                         
   0   2  17        131.33        134.29        19.61 o                         
   1   2  17        217.69        210.68        22.13 o                         
   2   2  17        248.42        295.91        23.39 o                         
  -2   3  17        381.10        345.92        24.66 o                         
  -1   3  17        299.14        304.45        24.41 o                         
   0   3  17        554.96        561.74        28.23 o                         
   1   3  17        308.63        257.17        22.29 o                         
   2   3  17        378.91        383.48        24.93 o                         
   3   3  17        332.57        333.80        23.85 o                         
  -3   4  17        246.50        283.96        24.68 o                         
  -2   4  17        315.46        320.58        25.41 o                         
  -1   4  17        274.88        265.99        22.56 o                         
   0   4  17        141.08        129.26        19.51 o                         
   1   4  17        271.04        256.28        22.34 o                         
   2   4  17        319.33        348.60        24.69 o                         
   3   4  17        243.93        284.70        23.98 o                         
   4   4  17        662.85        664.34        39.18 o                         
  -4   5  17        186.62        224.42        23.85 o                         
  -3   5  17        184.44        159.72        23.82 o                         
  -2   5  17         42.67         26.69        18.10 o                         
  -1   5  17        487.51        445.74        27.00 o                         
   0   5  17          0.57        -15.60        15.60 o                         
   1   5  17        474.27        538.57        29.05 o                         
   2   5  17         41.75         12.43        16.55 o                         
   3   5  17        183.74        158.65        20.93 o                         
   4   5  17        184.90        192.95        22.60 o                         
   5   5  17        261.02        233.45        30.87 o                         
  -5   6  17        230.86        228.83        26.96 o                         
  -4   6  17        283.97        294.00        33.62 o                         
  -3   6  17        144.01        147.40        22.76 o                         
  -2   6  17        398.70        389.52        26.34 o                         
  -1   6  17        106.52         84.18        19.50 o                         
   0   6  17        310.57        305.42        29.63 o                         
   1   6  17        111.21         71.79        19.08 o                         
   2   6  17        409.62        390.65        25.99 o                         
   3   6  17        139.35         99.10        20.59 o                         
   4   6  17        281.29        281.01        25.79 o                         
   5   6  17        227.84        182.04        25.97 o                         
   6   6  17         55.71         53.74        22.36 o                         
  -6   7  17        217.57        238.29        29.98 o                         
  -5   7  17         59.70         97.98        24.31 o                         
  -4   7  17        193.07        184.13        25.32 o                         
  -3   7  17        148.89        159.96        23.97 o                         
  -2   7  17         25.92         50.61        20.36 o                         
  -1   7  17        276.91        259.14        23.77 o                         
   0   7  17         49.23         41.96        18.18 o                         
   1   7  17        275.41        288.04        24.64 o                         
   2   7  17         26.75         20.63        18.32 o                         
   3   7  17        152.34        146.91        22.52 o                         
   4   7  17        188.54        202.47        26.61 o                         
   5   7  17         62.98         81.32        23.22 o                         
   6   7  17        221.49        233.11        28.48 o                         
   7   7  17          7.92         -5.15        22.44 o                         
  -7   8  17        127.16        149.21        28.45 o                         
  -6   8  17         24.93         19.30        23.25 o                         
  -5   8  17        312.70        312.48        34.62 o                         
  -4   8  17         73.76         41.49        21.17 o                         
  -3   8  17        200.30        166.42        24.80 o                         
  -2   8  17        257.67        274.69        26.44 o                         
  -1   8  17          1.17          3.69        18.37 o                         
   0   8  17        298.73        356.48        27.61 o                         
   1   8  17          1.75          8.26        19.32 o                         
   2   8  17        253.73        267.77        25.91 o                         
   3   8  17        204.87        174.01        24.97 o                         
   4   8  17         71.37         49.43        22.91 o                         
   5   8  17        311.95        297.80        29.47 o                         
   6   8  17         23.33         35.05        24.47 o                         
   7   8  17        124.77        126.12        28.41 o                         
   8   8  17         18.51         28.14        30.49 o                         
  -7   9  17          1.63        -41.34        41.34 o                         
  -6   9  17        188.96        168.81        34.71 o                         
  -5   9  17         62.66         72.36        24.44 o                         
  -4   9  17        148.20        115.79        24.90 o                         
  -3   9  17        168.66        162.30        25.74 o                         
  -2   9  17        171.76        147.55        24.35 o                         
  -1   9  17         93.57         68.32        23.00 o                         
   0   9  17         45.05         35.52        22.49 o                         
   1   9  17         96.80         66.12        22.27 o                         
   2   9  17        178.76        168.36        25.08 o                         
   3   9  17        166.93        163.50        25.73 o                         
   4   9  17        149.49        171.88        31.62 o                         
   5   9  17         64.29         64.94        24.25 o                         
   6   9  17        193.79        179.49        30.16 o                         
   7   9  17          0.86          3.29        44.49 o                         
  -5  10  17        130.04        165.63        28.33 o                         
  -4  10  17         84.03         60.41        24.49 o                         
  -3  10  17         47.25         61.13        23.69 o                         
  -2  10  17         93.38         85.68        24.33 o                         
  -1  10  17         99.48         75.99        25.32 o                         
   0  10  17        180.67        181.47        27.60 o                         
   1  10  17        107.13         77.06        24.89 o                         
   2  10  17         92.08         66.12        26.14 o                         
   3  10  17         47.35         57.31        24.86 o                         
   4  10  17         90.94         50.80        26.11 o                         
   5  10  17        123.55        113.30        29.31 o                         
  -3  11  17        109.93        214.67        49.77 o                         
  -2  11  17        130.15        107.86        27.25 o                         
  -1  11  17         62.29         48.49        25.29 o                         
   0  11  17         53.53         41.90        26.19 o                         
   1  11  17         59.69         61.82        27.08 o                         
   2  11  17        128.28        121.15        28.57 o                         
   3  11  17        111.93        121.22        50.21 o                         
   0   1  18          5.94         10.89        17.53 o                         
   1   1  18        578.06        585.68        33.41 o                         
  -1   2  18        102.06         99.63        20.50 o                         
   0   2  18         22.93          6.97        18.33 o                         
   1   2  18         98.99         71.30        19.76 o                         
   2   2  18         14.53         36.87        19.29 o                         
  -2   3  18        390.74        408.02        33.34 o                         
  -1   3  18        430.94        475.05        35.27 o                         
   0   3  18        327.92        279.53        25.93 o                         
   1   3  18        429.06        436.90        30.01 o                         
   2   3  18        395.92        420.27        28.28 o                         
   3   3  18        223.92        240.94        24.09 o                         
  -3   4  18        254.81        288.63        26.33 o                         
  -2   4  18         99.71         60.28        20.10 o                         
  -1   4  18         50.97         41.16        19.67 o                         
   0   4  18          0.46        -15.79        17.95 o                         
   1   4  18         47.27         25.76        19.39 o                         
   2   4  18        101.52        105.66        21.86 o                         
   3   4  18        261.44        246.69        24.85 o                         
   4   4  18        346.28        348.14        28.01 o                         
  -4   5  18        325.76        321.49        29.58 o                         
  -3   5  18         57.13         56.28        21.13 o                         
  -2   5  18        460.67        519.42        31.56 o                         
  -1   5  18        114.49         93.82        21.56 o                         
   0   5  18        482.65        580.03        35.49 o                         
   1   5  18        118.51        118.32        21.98 o                         
   2   5  18        454.16        461.95        33.53 o                         
   3   5  18         55.04         38.57        20.77 o                         
   4   5  18        323.80        337.15        27.77 o                         
   5   5  18         28.77         20.04        21.09 o                         
  -5   6  18         57.16         52.33        22.84 o                         
  -4   6  18        361.85        416.32        33.21 o                         
  -3   6  18         26.43          9.09        21.82 o                         
  -2   6  18         94.60         82.95        21.87 o                         
  -1   6  18         27.09         24.73        19.17 o                         
   0   6  18         11.91         16.25        18.90 o                         
   1   6  18         25.84          9.86        18.84 o                         
   2   6  18         87.67         68.21        22.35 o                         
   3   6  18         28.43         59.83        22.77 o                         
   4   6  18        360.33        330.01        33.39 o                         
   5   6  18         60.69         76.99        24.35 o                         
   6   6  18        314.90        298.44        31.12 o                         
  -6   7  18         23.20        -11.10        23.20 o                         
  -5   7  18         21.35         -6.15        23.20 o                         
  -4   7  18        170.56        171.38        26.27 o                         
  -3   7  18         14.74         -3.49        20.89 o                         
  -2   7  18        381.19        395.94        32.92 o                         
  -1   7  18         10.06         -5.46        18.81 o                         
   0   7  18        475.84        462.37        29.82 o                         
   1   7  18         10.15         -5.73        19.16 o                         
   2   7  18        379.07        407.15        30.61 o                         
   3   7  18         14.53         -2.92        24.86 o                         
   4   7  18        168.98        149.72        30.95 o                         
   5   7  18         21.09          9.51        24.14 o                         
   6   7  18         23.82         13.21        23.92 o                         
  -5   8  18         17.32         -5.30        23.57 o                         
  -4   8  18        340.57        293.25        31.46 o                         
  -3   8  18          8.49         -7.90        23.09 o                         
  -2   8  18         72.97         49.11        22.90 o                         
  -1   8  18          6.75        -11.54        20.04 o                         
   0   8  18         53.13         12.84        21.46 o                         
   1   8  18          6.33        -20.54        20.54 o                         
   2   8  18         74.33         68.57        23.74 o                         
   3   8  18          8.83        -12.47        23.79 o                         
   4   8  18        339.02        311.49        35.61 o                         
   5   8  18         15.55         34.09        26.58 o                         
  -3   9  18         74.43         65.80        24.40 o                         
  -2   9  18        292.49        297.48        30.33 o                         
  -1   9  18        112.63         54.85        25.32 o                         
   0   9  18        326.79        317.98        33.04 o                         
   1   9  18        123.27        101.89        27.37 o                         
   2   9  18        288.99        269.22        38.41 o                         
   3   9  18         72.59         38.59        26.63 o                         
   0   1  19        217.46        258.23        27.30 o                         
   1   1  19          0.54          5.21        21.24 o                         
  -1   2  19        109.64        106.67        26.10 o                         
   0   2  19        134.15        180.02        27.35 o                         
   1   2  19        112.87         82.63        26.50 o                         
   2   2  19        348.18        371.76        30.85 o                         
  -2   3  19        166.69        150.97        26.95 o                         
  -1   3  19         59.19         58.20        21.76 o                         
   0   3  19        196.18        163.89        26.40 o                         
   1   3  19         56.97         80.29        23.36 o                         
   2   3  19        171.48        163.35        25.83 o                         
   3   3  19        188.17        177.23        27.39 o                         
  -3   4  19        190.65        209.96        26.46 o                         
  -2   4  19        212.95        235.93        27.56 o                         
  -1   4  19         82.81         57.51        22.37 o                         
   0   4  19        237.05        295.72        30.32 o                         
   1   4  19         81.00         79.40        24.07 o                         
   2   4  19        213.70        170.53        27.40 o                         
   3   4  19        183.90        164.22        26.06 o                         
   4   4  19        144.17        161.82        27.27 o                         
  -4   5  19        167.17        161.54        27.70 o                         
  -3   5  19        191.71        200.38        27.39 o                         
  -2   5  19        135.07        101.22        24.12 o                         
  -1   5  19        130.90         78.78        23.92 o                         
   0   5  19        105.71        100.95        24.76 o                         
   1   5  19        131.76        101.84        25.92 o                         
   2   5  19        136.21        131.19        26.49 o                         
   3   5  19        194.07        176.59        28.47 o                         
   4   5  19        170.67        127.83        28.51 o                         
   5   5  19        125.33        126.68        26.90 o                         
  -4   6  19         25.73         23.22        24.83 o                         
  -3   6  19         89.30        100.27        26.38 o                         
  -2   6  19        181.35        190.81        29.12 o                         
  -1   6  19         19.27         -4.76        22.06 o                         
   0   6  19        342.75        325.75        30.32 o                         
   1   6  19         21.38          4.60        22.56 o                         
   2   6  19        182.28        195.51        29.85 o                         
   3   6  19         91.20        102.48        27.51 o                         
   4   6  19         29.98         18.39        27.40 o                         
  -3   7  19        107.27         54.18        43.61 o                         
  -2   7  19         81.44         61.70        25.76 o                         
  -1   7  19        222.59        274.50        31.80 o                         
   0   7  19         49.84         14.31        23.68 o                         
   1   7  19        223.49        231.97        31.36 o                         
   2   7  19         82.07         99.65        26.97 o                         
   3   7  19        108.77        170.50        47.97 o                         
   0   0  20        160.42        154.53        52.41 o                         
   0   1  20         10.71         18.14        25.02 o                         
   1   1  20          0.15        -22.14        22.14 o                         
  -1   2  20         47.55         38.59        25.71 o                         
   0   2  20        227.23        204.46        31.64 o                         
   1   2  20         50.83         58.89        25.33 o                         
   2   2  20        242.69        234.81        32.49 o                         
  -2   3  20         34.41         49.56        26.26 o                         
  -1   3  20         29.34         25.15        25.72 o                         
   0   3  20          0.58        -23.37        24.95 o                         
   1   3  20         28.22         -7.89        23.65 o                         
   2   3  20         33.22         51.65        24.94 o                         
   3   3  20         69.85         62.00        35.57 o                         
  -2   4  20        171.24        247.85        73.91 o                         
  -1   4  20        255.26        197.77        40.74 o                         
   0   4  20        147.45        169.56        29.09 o                         
   1   4  20        253.41        304.05        44.05 o                         
   2   4  20        169.94        170.27        68.83 o                         
                                                                                
